# Supplementary material for: TBK1, a prioritized drug repurposing target for amyotrophic lateral sclerosis: evidence from druggable genome Mendelian randomization and pharmacological verification in vitro
Source: BMC Med. 2024 Mar 5;22:96. doi: 10.1186/s12916-024-03314-1 (PMC10916235; doi:10.1186/s12916-024-03314-1)
Supplement: Supplementary file 1 — Additional file 1: Table S1-S11. Table S1. Strengthening the Reporting of Observational Studies in Epidemiology using Mendelian Randomization (STROBE-MR) checklist. Table S2. The details of eQTL used in the study. Table S3. Primers used in qPCR experiments. Table S4. Mendelian Randomization Analysis Results for Blood Gene Expression and ALS Outcomes of SNPs under different criteria. Table S5. Mendelian Randomization Analysis Results for Brain Gene Expression and ALS Outcomes of SNPs under different criteria. Table S6. Mendelian Randomization Analysis Results for Spinal cord Gene Expression and ALS Outcomes of SNPs under different criteria. Table S7. Druggable genes associated with ALS. Table S8. Sensitivity analyses by MR-Egger and weighted median methods. Table S9. The results of colocalization analysis. Table S10. Wald ratio approach supporting the expression of druggable genes significantly associated with ALS risk. Table S11. The phenome-wide MR results of blood TBK1 in IVW or Wald ratio method. [file 12916_2024_3314_MOESM1_ESM.xlsx]

## Sheet: Catalog
Tables	Title
ST1-STROBE-MR checklist	Strengthening the Reporting of Observational Studies in Epidemiology using Mendelian Randomization (STROBE-MR) checklist
ST2-Sample details of GWAS	The details of eQTL used in the stduy.
ST3-Primer	Primers used in qPCR experiments.
ST4-eQTL of Blood	Mendelian Randomization Analysis Results for Blood Gene Expression and ALS Outcomes of SNPs under different criteria.
ST5-eQTL of Brain	Mendelian Randomization Analysis Results for Brain Gene Expression and ALS Outcomes of SNPs under different criteria.
ST6-eQTL of Spinalcord	Mendelian Randomization Analysis Results for Spinalcord Gene Expression and ALS Outcomes of SNPs under different criteria.
ST7-Druggable Genes	Druggable genes associated with ALS.
ST8-Sensitivity analyses	Sensitivity analyses by MR-Egger and weighted median methods.
ST9-Colocalization	The results of colocalization analysis.
ST10-Summary of Results	Wald ratio approach supporting the expression of druggable genes significantly associated with ALS risk.
ST11-Phenome-wide MR analysis	The phenome-wide MR results of blood TBK1 in IVW or Wald ratio method.

## Sheet: ST-1 STROBE-MR checklist
Supplementary Table 1. Strengthening the Reporting of Observational Studies in Epidemiology using Mendelian Randomization (STROBE-MR) checklist
Item No.	Section	Checklist item	Complete/location
1	TITLE and ABSTRACT	Indicate Mendelian randomization (MR) as the study’s design in the title and/or the abstract if that is a main purpose of the study	Title and abstract
	INTRODUCTION
2	Background	Explain the scientific background and rationale for the reported study. What is the exposure? Is a potential causal relationship between exposure and outcome plausible? Justify why MR is a helpful method to address the study question	Introduction, Paragraphs 1–3
3	Objectives	State specific objectives clearly, including pre-specified causal hypotheses (if any). State that MR is a method that, under specific assumptions, intends to estimate causal effects	Introduction, Paragraphs 4
	METHODS
4	Study design and data sources	Present key elements of the study design early in the article. Consider including a table listing sources of data for all phases of the study. For each data source contributing to the analysis, describe the following:
	a)	Setting: Describe the study design and the underlying population, if possible. Describe the setting, locations, and relevant dates, including periods of recruitment, exposure, follow-up, and data collection, when available.	Methods paragraphs 1-5 (sections: Potential druggable genes list, eQTLs data,ALS GWAS data)
	b)	Participants: Give the eligibility criteria, and the sources and methods of selection of participants. Report the sample size, and whether any power or sample size calculations were carried out prior to the main analysis	Methods paragraphs 2-5 (section: Potential druggable genes list, eQTLs data,ALS GWAS data)Further information is provided in each of the original druggable genes,eQTL and GWAS publications, and their reference listed in the manuscript.
	c)	Describe measurement, quality control and selection of genetic variants	Methods paragraph 3 (section: Mendelian randomization)
	d)	For each exposure, outcome, and other relevant variables, describe methods of assessment and diagnostic criteria for diseases	Methods paragraphs 2-5 (section: Potential druggable genes list, eQTLs data,ALS GWAS data) Further information is provided in each of the original druggable genes,eQTL and GWAS publications, and their reference listed in the manuscript.
	e)	Provide details of ethics committee approval and participant informed consent, if relevant	not relevant
5	Assumptions	Explicitly state the three core IV assumptions for the main analysis (relevance, independence and exclusion restriction) as well assumptions for any additional or sensitivity analysis	Methods paragraph 6 (Section:Mendelian randomization)
6	Statistical methods: main analysis	Describe statistical methods and statistics used
	a)	Describe how quantitative variables were handled in the analyses (i.e., scale, units, model)	Methods paragraph 6 (Section:Mendelian randomization)
	b)	Describe how genetic variants were handled in the analyses and, if applicable, how their weights were selected	Methods paragraph 6 (Section:Mendelian randomization)
	c)	Describe the MR estimator (e.g. two-stage least squares, Wald ratio) and related statistics. Detail the included covariates and, in case of two-sample MR, whether the same covariate set was used for adjustment in the two samples	Methods paragraph 6 (Section:Mendelian randomization)
	d)	Explain how missing data were addressed	not applicable
	e)	If applicable, indicate how multiple testing was addressed	Methods paragraph 6 (Section:Mendelian randomization)
7	Assessment of assumptions	Describe any methods or prior knowledge used to assess the assumptions or justify their validity	Methods paragraph 6 (Section:Mendelian randomization)
8	Sensitivity analyses and additional analyses	Describe any sensitivity analyses or additional analyses performed (e.g. comparison of effect estimates from different approaches, independent replication, bias analytic techniques, validation of instruments, simulations)	Methods paragraph 6 (Section:Mendelian randomization)
9	Software and pre-registration
	a)	Name statistical software and package(s), including version and settings used	Methods paragraph 1
	b)	State whether the study protocol and details were pre-registered (as well as when and where)	Not applicable
	RESULTS
10	Descriptive data
	a)	Report the numbers of individuals at each stage of included studies and reasons for exclusion. Consider use of a flow diagram	Figure 1
	b)	Report summary statistics for phenotypic exposure(s), outcome(s), and other relevant variables (e.g. means, SDs, proportions)	Supplementary Table S2
	c)	If the data sources include meta-analyses of previous studies, provide the assessments of heterogeneity across these studies	Not applicable
	d)	For two-sample MR:
		i. Provide justification of the similarity of the genetic variant-exposure associations between the exposure and outcome samples	Methods paragraph 3-5 (Section: eQTLs data,ALS GWAS data) Further information is provided in each of the original druggable genes,eQTL and GWAS publications, and their reference listed in the manuscript.
		ii. Provide information on the number of individuals who overlap between the exposure and outcome studies	Not applicable
11	Main results
	a)	Report the associations between genetic variant and exposure, and between genetic variant and outcome, preferably on an interpretable scale	Supplementary Table 4-6
	b)	Report MR estimates of the relationship between exposure and outcome, and the measures of uncertainty from the MR analysis, on an interpretable scale, such as odds ratio or relative risk per SD difference	Figure 2, Supplementary Table 7 and 10
	c)	If relevant, consider translating estimates of relative risk into absolute risk for a meaningful time period	Not applicable
	d)	Consider plots to visualize results (e.g. forest plot, scatterplot of associations between genetic variants and outcome versus between genetic variants and exposure)	Figure 2
12	Assessment of assumptions
	a)	Report the assessment of the validity of the assumptions	Supplementary Table 9
	b)	Report any additional statistics (e.g., assessments of heterogeneity across genetic variants, such as I2, Q statistic or E-value)	not applicable
13	Sensitivity analyses and additional analyses
	a)	Report any sensitivity analyses to assess the robustness of the main results to violations of the assumptions	Supplementary Table 8
	b)	Report results from other sensitivity analyses or additional analyses	not applicable
	c)	Report any assessment of direction of causal relationship (e.g., bidirectional MR)	not applicable
	d)	When relevant, report and compare with estimates from non-MR analyses	not applicable
	e)	Consider additional plots to visualize results (e.g., leave-one-out analyses)	not applicable
	DISCUSSION
14	Key results	Summarize key results with reference to study objectives	Discussion paragraph 1
15	Limitations	Discuss limitations of the study, taking into account the validity of the IV assumptions, other sources of potential bias, and imprecision. Discuss both direction and magnitude of any potential bias and any efforts to address them	Discussion paragraph 8
16	Interpretation
	a)	Meaning: Give a cautious overall interpretation of results in the context of their limitations and in comparison with other studies	Discussion paragraph 2–8
	b)	Mechanism: Discuss underlying biological mechanisms that could drive a potential causal relationship between the investigated exposure and the outcome, and whether the gene-environment equivalence assumption is reasonable. Use causal language carefully, clarifying that IV estimates may provide causal effects only under certain assumptions	Discussion paragraph 2–6
	c)	Clinical relevance: Discuss whether the results have clinical or public policy relevance, and to what extent they inform effect sizes of possible interventions	Discussion paragraph 2–6
17	Generalizability	Discuss the generalizability of the study results (a) to other populations, (b) across other exposure periods/timings, and (c) across other levels of exposure	Discussion paragraph 1
	OTHER INFORMATION
18	Funding	Describe sources of funding and the role of funders in the present study and, if applicable, sources of funding for the databases and original study or studies on which the present study is based	Funding
19	Data and data sharing	Provide the data used to perform all analyses or report where and how the data can be accessed, and reference these sources in the article. Provide the statistical code needed to reproduce the results in the article, or report whether the code is publicly accessible and if so, where	Availability of data and materials
20	Conflicts of Interest	All authors should declare all potential conflicts of interest	Competing interests

## Sheet: ST2-Sample details of GWAS
Supplementary Table 2. The details of eQTL used in the stduy.The eQTLGen: The GTEx:the Genotype-Tissue Expression;
Dataset	Tissuse	Number of samples	Ancestry	Consortium	Released version	PMID	Web link
The discovery cis-eQTL	Blood	31684	Mostly European	The eQTLGen	2019.12.23	34475573	https://eqtlgen.org/
	Prefrontal cortex	1387	Primarily European	The PsychENCODE	DER-08a_hg19_eQTL.significant	30545857	http://resource.psychencode.org/
The repeated cis-eQTL	Whole blood	670	European	The GTEx	v.8	23715323	https://console.cloud.google.com/storage/browser/gtex-resources
	Frontal cortex	175	European	The GTEx	v.8	23715323	https://console.cloud.google.com/storage/browser/gtex-resources
	Cortex	205	European	The GTEx	v.8	23715323	https://console.cloud.google.com/storage/browser/gtex-resources
	Cervical spinal cord	216	European	NYGC	2021.08.24	36482247	https://zenodo.org/record/5248758
	Lumbar spinal cord	197	European	NYGC	2021.08.24	36482247	https://zenodo.org/record/5248758
	Thoracic spinal cord	68	European	NYGC	2021.08.24	36482247	https://zenodo.org/record/5248758

## Sheet: ST3-Primers
Supplementary Table 3.Primers used in qPCR experiments
Gene	Primer species	Direction	Primer sequence
pLenti-TRE-gene-CBH-Tet-On@3G-Flag-TARDBP Q331K	Human	Forward	5’-GGCAGCACTAAAGAGCAGTTGGG
		Reverse	5’-TGGGCGGCAGCCATCATG
qPCR: IL-6	Human	Forward	5’-ACTCACCTCTTCAGAACGAATTG
		Reverse	5’-CCATCTTTGGAAGGTTCAGGTTG
qPCR: TNFA	Human	Forward	5’-GAGGCCAAGCCCTGGTATG
		Reverse	5’-CGGGCCGATTGATCTCAGC
qPCR: IFNB	Human	Forward	5’-GACCAACAAGTGTCTCCTCCAAA
		Reverse	5’-AGCAAGTTGTAGCTCATGGAAAGAG
qPCR: GAPDH	Human	Forward	5’-TGCACCACCAACTGCTTAGC
		Reverse	5’-GGCATGGACTGTGGTCATGAG
qPCR: IL-6	Mouse	Forward	5’-CCAGAAACCGCTATGAAGTTCC
		Reverse	5’-CGGACTTGTGAAGTAGGGAAGG
qPCR: TNFA	Mouse	Forward	5’-CCAAATGGCCTCCCTCTCAT

## Sheet: ST4-eQTL of Blood
Supplementary Table 4a. Mendelian Randomization Analysis Results for Blood Gene Expression and ALS Outcomes of SNPs within ±100kb of the TSS with FDR<0.05
Gene	Method	No.SNP	b	se	pval	FDR	or	or_lci95	or_uci95
PSEN2	Wald ratio	1	0.216935	0.18575	0.242854	0.878052	1.24	0.86	1.79
SLC12A9	Wald ratio	1	-0.201005	0.20765	0.333044	0.917399	0.82	0.54	1.23
FGFBP2	Inverse variance weighted	2	0.05144	0.0419708	0.220344	0.849255	1.05	0.97	1.14
MAP3K9	Wald ratio	1	0.102504	0.0654169	0.117131	0.755073	1.11	0.97	1.26
TPSAB1	Wald ratio	1	0.0381212	0.0456735	0.403917	0.955838	1.04	0.95	1.14
GFPT1	Inverse variance weighted	2	0.036152	0.0371371	0.330319	0.917399	1.04	0.96	1.12
KLHL3	Wald ratio	1	-0.0951363	0.0788039	0.227334	0.851973	0.91	0.78	1.06
RSPO4	Wald ratio	1	-0.0435354	0.118782	0.71398	0.980073	0.96	0.76	1.21
VAMP1	Wald ratio	1	-0.0156352	0.0331574	0.637252	0.980073	0.98	0.92	1.05
LSS	Wald ratio	1	0.0114827	0.0314017	0.71461	0.980073	1.01	0.95	1.08
F7	Wald ratio	1	-0.1009	0.277098	0.715761	0.980073	0.9	0.53	1.56
DHRS1	Inverse variance weighted	2	0.00461378	0.0292055	0.874476	0.985855	1	0.95	1.06
NID1	Wald ratio	1	0.254658	0.261403	0.32996	0.917399	1.29	0.77	2.15
KLKB1	Inverse variance weighted	3	-0.0613471	0.0429237	0.152943	0.794022	0.94	0.86	1.02
CD300C	Inverse variance weighted	4	0.0131243	0.0364366	0.7187	0.980073	1.01	0.94	1.09
LGALS8	Wald ratio	1	-0.0329569	0.0247809	0.183541	0.80953	0.97	0.92	1.02
PIGK	Wald ratio	1	0.086301	0.0701544	0.218638	0.849255	1.09	0.95	1.25
LIPN	Wald ratio	1	0.0111209	0.0342895	0.745693	0.980073	1.01	0.95	1.08
SCN4A	Inverse variance weighted	2	-0.0491078	0.183518	0.789014	0.980073	0.95	0.66	1.36
GPM6A	Wald ratio	1	0.0391976	0.0413357	0.342989	0.917399	1.04	0.96	1.13
AKR1B1	Wald ratio	1	0.0369788	0.0451964	0.413253	0.955838	1.04	0.95	1.13
SIDT2	Inverse variance weighted	2	-0.0251927	0.0252044	0.317535	0.917399	0.98	0.93	1.02
MKNK1	Wald ratio	1	-0.0537229	0.0367729	0.144033	0.794022	0.95	0.88	1.02
ACP2	Wald ratio	1	-0.00800229	0.0419168	0.848597	0.980073	0.99	0.91	1.08
FDPS	Wald ratio	1	0.515779	0.173826	0.00300513	0.191013	1.67	1.19	2.35
LRRK2	Wald ratio	1	0.0142656	0.0333876	0.669181	0.980073	1.01	0.95	1.08
PSMG3	Wald ratio	1	0.0557413	0.0819398	0.496332	0.955838	1.06	0.9	1.24
ADRA2A	Wald ratio	1	0.115012	0.246854	0.641281	0.980073	1.12	0.69	1.82
ESR2	Wald ratio	1	0.0398176	0.0659665	0.546107	0.96758	1.04	0.91	1.18
ALDH2	Wald ratio	1	0.0162126	0.0419751	0.699316	0.980073	1.02	0.94	1.1
CYB5D2	Wald ratio	1	0.00117521	0.0390758	0.976007	0.998943	1	0.93	1.08
EPHB3	Inverse variance weighted	2	-0.08291	0.0516463	0.108418	0.741182	0.92	0.83	1.02
CORIN	Wald ratio	1	-0.00826994	0.0467252	0.859515	0.982165	0.99	0.9	1.09
KCNK17	Inverse variance weighted	2	0.0156114	0.0743053	0.833591	0.980073	1.02	0.88	1.17
C1QA	Wald ratio	1	-0.0829587	0.0510714	0.104298	0.741182	0.92	0.83	1.02
EPHA1	Wald ratio	1	0.0537247	0.121731	0.658966	0.980073	1.06	0.83	1.34
CD55	Wald ratio	1	0.000708925	0.0439534	0.987131	0.998943	1	0.92	1.09
LTA4H	Inverse variance weighted	4	0.006587	0.0229973	0.774552	0.980073	1.01	0.96	1.05
CHSY1	Inverse variance weighted	2	-0.0163777	0.0349979	0.639811	0.980073	0.98	0.92	1.05
VIT	Wald ratio	1	-0.0349809	0.0430265	0.416213	0.955838	0.97	0.89	1.05
RIOK1	Wald ratio	1	0.0621341	0.0476645	0.19238	0.816336	1.06	0.97	1.17
ADA	Wald ratio	1	-0.0331389	0.0381886	0.385521	0.955838	0.97	0.9	1.04
JAK2	Wald ratio	1	-0.0122923	0.0568518	0.828819	0.980073	0.99	0.88	1.1
EDN3	Wald ratio	1	0.0132329	0.137205	0.923166	0.997308	1.01	0.77	1.33
SUCNR1	Wald ratio	1	-0.309468	0.311587	0.320614	0.917399	0.73	0.4	1.35
KIR3DL2	Wald ratio	1	-0.0476557	0.0641033	0.457227	0.955838	0.95	0.84	1.08
EMR3	Wald ratio	1	0.116709	0.100722	0.246566	0.878052	1.12	0.92	1.37
GPR65	Wald ratio	1	0.0639224	0.159806	0.689157	0.980073	1.07	0.78	1.46
CDK8	Wald ratio	1	-0.0159185	0.0940958	0.865661	0.983661	0.98	0.82	1.18
FBN2	Wald ratio	1	0.00590131	0.0178943	0.741561	0.980073	1.01	0.97	1.04
TUBA1B	Wald ratio	1	-0.0537448	0.136699	0.6942	0.980073	0.95	0.72	1.24
ITGB7	Inverse variance weighted	2	0.00193721	0.0476673	0.967583	0.998943	1	0.91	1.1
FCRL5	Wald ratio	1	-0.0287018	0.046419	0.536364	0.967478	0.97	0.89	1.06
PDE9A	Wald ratio	1	-0.041231	0.0355512	0.246145	0.878052	0.96	0.9	1.03
FURIN	Wald ratio	1	0.00649267	0.281349	0.981589	0.998943	1.01	0.58	1.75
HMGB2	Wald ratio	1	0.304222	0.142722	0.0330415	0.579365	1.36	1.02	1.79
FGFR1	Wald ratio	1	-0.0322911	0.0443064	0.466116	0.955838	0.97	0.89	1.06
GRM2	Wald ratio	1	0.0110913	0.120156	0.926454	0.997308	1.01	0.8	1.28
TNFRSF10C	Inverse variance weighted	2	0.0643695	0.0642392	0.31633	0.917399	1.07	0.94	1.21
ESR1	Wald ratio	1	-0.0824421	0.102595	0.421645	0.955838	0.92	0.75	1.13
SCARB1	Wald ratio	1	0.00284389	0.0502421	0.954861	0.998439	1	0.91	1.11
TBK1	Wald ratio	1	0.261144	0.0456342	1.05e-08	1.06785e-05	1.3	1.19	1.42
GBA	Wald ratio	1	-0.195547	0.0659026	0.00300513	0.191013	0.82	0.72	0.94
CALU	Wald ratio	1	-0.128986	0.0626039	0.0393656	0.610114	0.88	0.78	0.99
ERN1	Wald ratio	1	0.0230949	0.0378364	0.541604	0.967478	1.02	0.95	1.1
CD86	Wald ratio	1	0.212931	0.156773	0.174397	0.805723	1.24	0.91	1.68
TUBA1C	Wald ratio	1	0.0147884	0.037614	0.6942	0.980073	1.01	0.94	1.09
PPIE	Inverse variance weighted	2	-0.0139463	0.0227034	0.53903	0.967478	0.99	0.94	1.03
STK38	Wald ratio	1	0.0158409	0.0858048	0.853531	0.980073	1.02	0.86	1.2
TLR6	Inverse variance weighted	2	0.10767	0.139783	0.44114	0.955838	1.11	0.85	1.46
SUMF1	Inverse variance weighted	2	-0.00722258	0.0227178	0.750541	0.980073	0.99	0.95	1.04
CDH1	Inverse variance weighted	2	-0.0665183	0.108846	0.541119	0.967478	0.94	0.76	1.16
PIM3	Wald ratio	1	-0.0781296	0.0578629	0.176935	0.806917	0.92	0.83	1.04
POLB	Wald ratio	1	0.000801415	0.0705245	0.990933	0.998943	1	0.87	1.15
EGLN2	Wald ratio	1	-0.0304562	0.0323101	0.345874	0.917399	0.97	0.91	1.03
CHL1	Wald ratio	1	-0.078655	0.134319	0.558154	0.977333	0.92	0.71	1.2
GAPDH	Wald ratio	1	0.0918726	0.194833	0.637252	0.980073	1.1	0.75	1.61
IGFBP3	Wald ratio	1	-0.0402073	0.0481794	0.403981	0.955838	0.96	0.87	1.06
CD180	Wald ratio	1	-0.0545302	0.072001	0.448838	0.955838	0.95	0.82	1.09
ANGPT1	Wald ratio	1	0.0144404	0.0454873	0.750894	0.980073	1.01	0.93	1.11
FAT4	Wald ratio	1	0.467989	0.254244	0.0656644	0.654712	1.6	0.97	2.63
MARK3	Wald ratio	1	0.0656486	0.0388056	0.0906976	0.705218	1.07	0.99	1.15
PLTP	Wald ratio	1	-0.20879	0.111578	0.0613112	0.64198	0.81	0.65	1.01
FNTB	Inverse variance weighted	2	0.00789743	0.0391573	0.840163	0.980073	1.01	0.93	1.09
PRKCA	Wald ratio	1	-0.619622	0.304074	0.0415764	0.610114	0.54	0.3	0.98
ADAM8	Wald ratio	1	0.0754685	0.160212	0.637603	0.980073	1.08	0.79	1.48
MBTPS1	Wald ratio	1	-0.080982	0.0403459	0.044729	0.610114	0.92	0.85	1
CD96	Inverse variance weighted	2	0.0852414	0.0427474	0.0461443	0.610114	1.09	1	1.18
C2orf40	Wald ratio	1	0.286551	0.169458	0.0908393	0.705218	1.33	0.96	1.86
LEP	Wald ratio	1	-0.0192141	0.285009	0.946251	0.998439	0.98	0.56	1.71
PNP	Wald ratio	1	-0.0304548	0.0458533	0.506576	0.957814	0.97	0.89	1.06
IFNAR1	Wald ratio	1	0.0216896	0.0808842	0.788579	0.980073	1.02	0.87	1.2
AGA	Wald ratio	1	-0.0179013	0.015022	0.233392	0.869449	0.98	0.95	1.01
FBLN5	Inverse variance weighted	2	0.0112435	0.0163373	0.491321	0.955838	1.01	0.98	1.04
FOLR3	Wald ratio	1	0.00286052	0.0193259	0.882331	0.986078	1	0.97	1.04
RXRA	Wald ratio	1	-0.718705	0.322772	0.0259696	0.528221	0.49	0.26	0.92
SLC6A19	Wald ratio	1	-0.0260254	0.225553	0.90814	0.99151	0.97	0.63	1.52
GGH	Inverse variance weighted	2	0.0446785	0.0578329	0.439792	0.955838	1.05	0.93	1.17
PRKG1	Wald ratio	1	0.125367	0.192872	0.515692	0.959985	1.13	0.78	1.65
ALDH1A1	Wald ratio	1	-0.00633281	0.089363	0.943504	0.998439	0.99	0.83	1.18
F13A1	Wald ratio	1	-0.0230443	0.0456844	0.613963	0.980073	0.98	0.89	1.07
F2RL1	Wald ratio	1	-0.0238287	0.0473353	0.614682	0.980073	0.98	0.89	1.07
WNT16	Wald ratio	1	0.216002	0.226387	0.340019	0.917399	1.24	0.8	1.93
TNKS2	Wald ratio	1	-0.0169529	0.049363	0.731272	0.980073	0.98	0.89	1.08
IMPA2	Wald ratio	1	0.00508876	0.0465258	0.912905	0.99403	1.01	0.92	1.1
NCEH1	Wald ratio	1	0.0120876	0.137167	0.929779	0.997308	1.01	0.77	1.32
PPT1	Inverse variance weighted	2	-0.0053301	0.0267937	0.842316	0.980073	0.99	0.94	1.05
CLK4	Wald ratio	1	0.0600347	0.0461639	0.19344	0.816336	1.06	0.97	1.16
SRD5A3	Wald ratio	1	0.137303	0.0834707	0.0999848	0.726318	1.15	0.97	1.35
TIMP2	Wald ratio	1	-0.0480493	0.0440452	0.275313	0.891162	0.95	0.87	1.04
FGFRL1	Wald ratio	1	-0.104045	0.0680292	0.126162	0.786698	0.9	0.79	1.03
LY86	Inverse variance weighted	2	-0.0160418	0.0486463	0.741578	0.980073	0.98	0.89	1.08
HRH4	Wald ratio	1	0.203615	0.300456	0.497971	0.955838	1.23	0.68	2.21
SNAP23	Wald ratio	1	0.01099	0.0740382	0.881998	0.986078	1.01	0.87	1.17
HCK	Wald ratio	1	-0.0467681	0.0597242	0.433587	0.955838	0.95	0.85	1.07
RIPK2	Wald ratio	1	0.0161251	0.0436557	0.711852	0.980073	1.02	0.93	1.11
AOAH	Inverse variance weighted	2	-0.00791733	0.0283818	0.780277	0.980073	0.99	0.94	1.05
KCNJ15	Wald ratio	1	0.0109693	0.0438774	0.802587	0.980073	1.01	0.93	1.1
PRRT3	Wald ratio	1	0.0882379	0.23092	0.702377	0.980073	1.09	0.69	1.72
ERAP1	Inverse variance weighted	2	0.109176	0.0925093	0.237936	0.878052	1.12	0.93	1.34
PTP4A1	Wald ratio	1	0.349136	0.246593	0.156822	0.794022	1.42	0.87	2.3
TWSG1	Wald ratio	1	0	0.0962105	1	1	1	0.83	1.21
CLSTN1	Wald ratio	1	0.657203	0.246543	0.00768347	0.339743	1.93	1.19	3.13
GSK3B	Wald ratio	1	0.0831937	0.0884878	0.34713	0.917399	1.09	0.91	1.29
WNT5B	Wald ratio	1	-0.0390132	0.0457518	0.393818	0.955838	0.96	0.88	1.05
SRPK2	Wald ratio	1	0.0472513	0.131015	0.718357	0.980073	1.05	0.81	1.36
ALOX15	Wald ratio	1	0.00766078	0.0318401	0.809864	0.980073	1.01	0.95	1.07
GSTM3	Wald ratio	1	0.014892	0.0744601	0.841481	0.980073	1.02	0.88	1.17
NOS2	Wald ratio	1	-0.0586786	0.0816397	0.472295	0.955838	0.94	0.8	1.11
TNFSF13	Wald ratio	1	-0.799738	0.178454	7.41e-06	0.00150719	0.45	0.32	0.64
APOBEC3G	Wald ratio	1	0.0496955	0.0323567	0.124571	0.782032	1.05	0.99	1.12
ABL2	Wald ratio	1	0.119245	0.174767	0.495043	0.955838	1.13	0.8	1.59
REG4	Wald ratio	1	-0.110578	0.221156	0.617075	0.980073	0.9	0.58	1.38
STK32C	Inverse variance weighted	3	0.0297771	0.0630407	0.636679	0.980073	1.03	0.91	1.17
VASH1	Inverse variance weighted	6	-0.00626841	0.0190663	0.74233	0.980073	0.99	0.96	1.03
HSPH1	Wald ratio	1	-0.0120032	0.0924951	0.896748	0.99022	0.99	0.82	1.18
CISD1	Inverse variance weighted	2	-0.00572871	0.0167381	0.732159	0.980073	0.99	0.96	1.03
SQLE	Wald ratio	1	-0.00487992	0.0966224	0.95972	0.998439	1	0.82	1.2
ERBB3	Wald ratio	1	-0.0196409	0.0724259	0.786248	0.980073	0.98	0.85	1.13
TLR1	Wald ratio	1	0.0188595	0.216629	0.930625	0.997308	1.02	0.67	1.56
FAM20A	Wald ratio	1	0.328348	0.284102	0.247788	0.878052	1.39	0.8	2.42
IARS	Wald ratio	1	-0.0230627	0.0805421	0.774615	0.980073	0.98	0.83	1.14
DLK1	Wald ratio	1	-0.172523	0.11441	0.131571	0.786698	0.84	0.67	1.05
CHST13	Wald ratio	1	0.0376447	0.0344635	0.274698	0.891162	1.04	0.97	1.11
ULBP2	Wald ratio	1	0.00822244	0.145948	0.955073	0.998439	1.01	0.76	1.34
DHRS13	Wald ratio	1	0.109855	0.0826933	0.184024	0.80953	1.12	0.95	1.31
LATS2	Wald ratio	1	-0.0813838	0.061366	0.184772	0.80953	0.92	0.82	1.04
TGFB3	Wald ratio	1	0.0699536	0.0494833	0.157456	0.794022	1.07	0.97	1.18
SEMG1	Wald ratio	1	-0.0481579	0.0560459	0.390197	0.955838	0.95	0.85	1.06
TXNRD2	Wald ratio	1	-0.140686	0.231718	0.543756	0.967478	0.87	0.55	1.37
SFTPB	Wald ratio	1	0.333014	0.293957	0.25727	0.890621	1.4	0.78	2.48
TNFSF10	Wald ratio	1	0.0284252	0.0622414	0.647892	0.980073	1.03	0.91	1.16
DMPK	Wald ratio	1	0.0812567	0.0454081	0.0735386	0.667756	1.08	0.99	1.19
RNLS	Wald ratio	1	0.0441963	0.136272	0.745693	0.980073	1.05	0.8	1.37
DRD4	Wald ratio	1	-0.355952	0.269798	0.18706	0.80953	0.7	0.41	1.19
IL7R	Wald ratio	1	0.00259616	0.0467308	0.955696	0.998439	1	0.91	1.1
BTN3A3	Wald ratio	1	0.0274943	0.14407	0.848651	0.980073	1.03	0.78	1.36
DST	Wald ratio	1	-0.112174	0.215978	0.603496	0.980073	0.89	0.59	1.36
ADORA1	Wald ratio	1	-0.0791432	0.0737224	0.283034	0.891162	0.92	0.8	1.07
VIM	Wald ratio	1	-0.046999	0.0544855	0.38836	0.955838	0.95	0.86	1.06
CD79B	Wald ratio	1	0.025614	0.113293	0.821134	0.980073	1.03	0.82	1.28
LGMN	Wald ratio	1	-0.0601208	0.0629042	0.339197	0.917399	0.94	0.83	1.07
IKBKB	Wald ratio	1	-0.00110636	0.09736	0.990933	0.998943	1	0.83	1.21
RNASE1	Wald ratio	1	-0.11445	0.206605	0.579608	0.979278	0.89	0.59	1.34
JAM3	Inverse variance weighted	4	0.0817677	0.10602	0.440559	0.955838	1.09	0.88	1.34
SEMA3C	Wald ratio	1	0.308406	0.165558	0.0624859	0.64198	1.36	0.98	1.88
ULK2	Wald ratio	1	-0.0425098	0.0621986	0.49432	0.955838	0.96	0.85	1.08
GLO1	Wald ratio	1	-0.0313141	0.0459273	0.495354	0.955838	0.97	0.89	1.06
EGF	Wald ratio	1	0.2362	0.0685346	0.000568049	0.0825294	1.27	1.11	1.45
NEK6	Wald ratio	1	-0.0225502	0.0255451	0.377367	0.953423	0.98	0.93	1.03
LEPRE1	Wald ratio	1	0.0806426	0.0475367	0.0898047	0.705218	1.08	0.99	1.19
MAPK8	Wald ratio	1	-0.124924	0.055026	0.0231912	0.500043	0.88	0.79	0.98
NUP210	Wald ratio	1	0.0578213	0.063435	0.36203	0.927416	1.06	0.94	1.2
LGALS1	Wald ratio	1	-0.0317307	0.0477872	0.50669	0.957814	0.97	0.88	1.06
GPR56	Wald ratio	1	0.144008	0.201301	0.474371	0.955838	1.15	0.78	1.71
TNFRSF14	Wald ratio	1	-0.0873119	0.0352606	0.0132793	0.409052	0.92	0.86	0.98
CALM1	Wald ratio	1	-0.0428926	0.0590305	0.46746	0.955838	0.96	0.85	1.08
LPL	Wald ratio	1	-0.0238536	0.0438241	0.586232	0.979278	0.98	0.9	1.06
TNFRSF9	Wald ratio	1	-0.0726967	0.101227	0.47266	0.955838	0.93	0.76	1.13
KYNU	Inverse variance weighted	2	-0.0242091	0.0399101	0.544122	0.967478	0.98	0.9	1.06
SCGB3A2	Inverse variance weighted	2	0.0731653	0.0341607	0.0322097	0.579365	1.08	1.01	1.15
PRKCQ	Wald ratio	1	-0.0341356	0.0821784	0.67786	0.980073	0.97	0.82	1.14
P2RY14	Wald ratio	1	-0.00417779	0.043449	0.923398	0.997308	1	0.91	1.08
ANKK1	Wald ratio	1	0.0166176	0.0449491	0.711608	0.980073	1.02	0.93	1.11
CPXM1	Wald ratio	1	0.14967	0.320388	0.64039	0.980073	1.16	0.62	2.18
HSP90AA1	Wald ratio	1	0.0465686	0.0805994	0.563414	0.977333	1.05	0.89	1.23
CST7	Wald ratio	1	0.0255909	0.0331423	0.440024	0.955838	1.03	0.96	1.09
GPR85	Wald ratio	1	0.108467	0.154953	0.483927	0.955838	1.11	0.82	1.51
CD300A	Inverse variance weighted	2	-0.0255577	0.0329675	0.438198	0.955838	0.97	0.91	1.04
DEAF1	Wald ratio	1	0.0608812	0.0461456	0.18706	0.80953	1.06	0.97	1.16
ENG	Wald ratio	1	-0.0824834	0.0425124	0.0523533	0.621804	0.92	0.85	1
TCN2	Wald ratio	1	-0.0948864	0.0472495	0.0446224	0.610114	0.91	0.83	1
F2R	Wald ratio	1	-0.0464638	0.0442687	0.293908	0.908949	0.95	0.88	1.04
THBS4	Wald ratio	1	0.452164	0.251447	0.0721381	0.667756	1.57	0.96	2.57
IL1RL1	Wald ratio	1	-0.0593213	0.0566652	0.295157	0.908949	0.94	0.84	1.05
TNFRSF1B	Wald ratio	1	0.0404946	0.124309	0.744608	0.980073	1.04	0.82	1.33
EDEM2	Wald ratio	1	0.0855789	0.0413322	0.0384043	0.610114	1.09	1	1.18
MPZL3	Wald ratio	1	0.181096	0.251888	0.472169	0.955838	1.2	0.73	1.96
TUBB2B	Wald ratio	1	-0.00194276	0.114623	0.986477	0.998943	1	0.8	1.25
IL1R2	Wald ratio	1	0.0775394	0.0456114	0.0891309	0.705218	1.08	0.99	1.18
ST3GAL1	Inverse variance weighted	2	-0.106082	0.0511161	0.037957	0.610114	0.9	0.81	0.99
PLEK	Inverse variance weighted	2	-0.0331731	0.060993	0.586521	0.979278	0.97	0.86	1.09
MYO3B	Wald ratio	1	-0.0684676	0.229493	0.765442	0.980073	0.93	0.6	1.46
OPN3	Wald ratio	1	0.00213061	0.0343562	0.95055	0.998439	1	0.94	1.07
GSTK1	Wald ratio	1	0.0251389	0.0320555	0.432904	0.955838	1.03	0.96	1.09
GPR27	Wald ratio	1	0.0774224	0.0800176	0.33326	0.917399	1.08	0.92	1.26
ITIH4	Wald ratio	1	0.0341214	0.0224861	0.129155	0.786698	1.03	0.99	1.08
ULK4	Wald ratio	1	-0.0323908	0.0339389	0.339888	0.917399	0.97	0.91	1.03
MAP2K5	Wald ratio	1	0.0239047	0.048101	0.61921	0.980073	1.02	0.93	1.13
POLE	Wald ratio	1	0.112367	0.19756	0.56951	0.979278	1.12	0.76	1.65
RNASE6	Wald ratio	1	-0.0160227	0.0289242	0.579608	0.979278	0.98	0.93	1.04
CD47	Wald ratio	1	0.0293101	0.0467715	0.530878	0.967478	1.03	0.94	1.13
ITGAX	Wald ratio	1	0.0485361	0.043526	0.264804	0.890621	1.05	0.96	1.14
RIOK2	Wald ratio	1	0.324604	0.165364	0.0496505	0.621804	1.38	1	1.91
THBD	Wald ratio	1	-0.104081	0.190274	0.584373	0.979278	0.9	0.62	1.31
IL15	Wald ratio	1	0.328352	0.207284	0.113178	0.742591	1.39	0.93	2.08
AKT1	Wald ratio	1	-0.0231003	0.0625809	0.712033	0.980073	0.98	0.86	1.1
SIRT3	Wald ratio	1	-0.0813592	0.0708126	0.250582	0.878966	0.92	0.8	1.06
GLB1	Inverse variance weighted	2	-0.0661175	0.0640735	0.302119	0.91263	0.94	0.83	1.06
PI3	Wald ratio	1	-0.0352357	0.0410071	0.390197	0.955838	0.97	0.89	1.05
CTSS	Wald ratio	1	-0.070709	0.0381411	0.0637561	0.64198	0.93	0.86	1
PTK2B	Wald ratio	1	0.0135261	0.0311101	0.66372	0.980073	1.01	0.95	1.08
IL27	Wald ratio	1	0.298641	0.271492	0.271332	0.890621	1.35	0.79	2.3
CETP	Wald ratio	1	0.0583562	0.27449	0.83164	0.980073	1.06	0.62	1.82
EIF4H	Wald ratio	1	0.0708428	0.0859801	0.409972	0.955838	1.07	0.91	1.27
LGR6	Wald ratio	1	0.110498	0.0976597	0.257863	0.890621	1.12	0.92	1.35
RHD	Wald ratio	1	-0.0213617	0.0427233	0.617075	0.980073	0.98	0.9	1.06
LILRA5	Wald ratio	1	-0.00079692	0.0713243	0.991085	0.998943	1	0.87	1.15
KCNG2	Inverse variance weighted	2	0.112557	0.0998752	0.25975	0.890621	1.12	0.92	1.36
QSOX1	Wald ratio	1	-0.0222082	0.0415639	0.593124	0.979278	0.98	0.9	1.06
KLHL2	Wald ratio	1	-0.167709	0.144907	0.247125	0.878052	0.85	0.64	1.12
STX1A	Wald ratio	1	0.113428	0.196068	0.562918	0.977333	1.12	0.76	1.64
CAPZA2	Wald ratio	1	-0.0138626	0.0425548	0.744608	0.980073	0.99	0.91	1.07
RIPK3	Wald ratio	1	-0.286562	0.297934	0.336134	0.917399	0.75	0.42	1.35
STK32B	Wald ratio	1	0.0279242	0.0911809	0.759414	0.980073	1.03	0.86	1.23
KLHL24	Wald ratio	1	0.0345763	0.025017	0.166937	0.795651	1.04	0.99	1.09
CD52	Wald ratio	1	-0.0874568	0.0669497	0.191448	0.816336	0.92	0.8	1.04
XBP1	Wald ratio	1	-0.0138922	0.0432795	0.74822	0.980073	0.99	0.91	1.07
KLHL9	Wald ratio	1	-0.0182837	0.0362986	0.61447	0.980073	0.98	0.91	1.05
SPINT2	Inverse variance weighted	2	0.0891626	0.0459017	0.0520801	0.621804	1.09	1	1.2
TEK	Wald ratio	1	0.0118762	0.0266257	0.655566	0.980073	1.01	0.96	1.07
CXCR2	Wald ratio	1	-0.0205399	0.0500102	0.681282	0.980073	0.98	0.89	1.08
PTPRN	Wald ratio	1	0.139185	0.0450577	0.00200804	0.185652	1.15	1.05	1.26
CD82	Wald ratio	1	-0.0416348	0.0989807	0.674022	0.980073	0.96	0.79	1.16
PLA2G4B	Wald ratio	1	0.0331333	0.0320558	0.301317	0.91263	1.03	0.97	1.1
HIPK2	Wald ratio	1	0.111215	0.206021	0.589319	0.979278	1.12	0.75	1.67
REV3L	Wald ratio	1	-0.0897278	0.1694	0.596334	0.980073	0.91	0.66	1.27
EFTUD2	Wald ratio	1	0.0709506	0.0460771	0.123604	0.780775	1.07	0.98	1.17
SLC12A7	Inverse variance weighted	2	-0.0175097	0.0282935	0.536009	0.967478	0.98	0.93	1.04
UGT8	Wald ratio	1	0.0206936	0.080475	0.797068	0.980073	1.02	0.87	1.2
GSTM2	Wald ratio	1	-0.00710718	0.0355359	0.841481	0.980073	0.99	0.93	1.06
TMED1	Wald ratio	1	0.126381	0.0589607	0.0320747	0.579365	1.13	1.01	1.27
IL4R	Wald ratio	1	0.00696751	0.0515596	0.892505	0.986606	1.01	0.91	1.11
PRF1	Wald ratio	1	-0.133394	0.260902	0.609156	0.980073	0.88	0.52	1.46
C12orf39	Wald ratio	1	0.0239079	0.050515	0.636012	0.980073	1.02	0.93	1.13
PSMA6	Wald ratio	1	-0.0307974	0.109429	0.778375	0.980073	0.97	0.78	1.2
POGLUT1	Wald ratio	1	-0.0282915	0.0300136	0.345874	0.917399	0.97	0.92	1.03
TLR10	Wald ratio	1	0.0451442	0.187026	0.809261	0.980073	1.05	0.73	1.51
PPIL6	Wald ratio	1	-0.238189	0.256165	0.352462	0.918894	0.79	0.48	1.3
PARP1	Wald ratio	1	-0.0224646	0.137112	0.869856	0.98403	0.98	0.75	1.28
PTPRC	Wald ratio	1	-0.323276	0.234168	0.167423	0.795651	0.72	0.46	1.15
IGF2R	Wald ratio	1	0.151052	0.155723	0.332046	0.917399	1.16	0.86	1.58
LDHA	Wald ratio	1	0.0826043	0.0650958	0.204453	0.840046	1.09	0.96	1.23
DNASE1L3	Wald ratio	1	-0.0837928	0.0373896	0.0250214	0.519323	0.92	0.85	0.99
HP	Wald ratio	1	0.00344704	0.038323	0.928329	0.997308	1	0.93	1.08
MUC4	Wald ratio	1	-0.141847	0.0848298	0.0944985	0.71033	0.87	0.73	1.02
GALNS	Wald ratio	1	-0.0150706	0.0404837	0.709697	0.980073	0.99	0.91	1.07
HIST1H1C	Wald ratio	1	-0.0703534	0.0961975	0.464569	0.955838	0.93	0.77	1.13
TAF1A	Wald ratio	1	0.00306217	0.10641	0.977042	0.998943	1	0.81	1.24
TUBA1A	Wald ratio	1	0.0726717	0.184839	0.6942	0.980073	1.08	0.75	1.54
BLM	Inverse variance weighted	2	-0.0081173	0.0565655	0.885893	0.986235	0.99	0.89	1.11
PDE8B	Wald ratio	1	0.333934	0.187412	0.0747789	0.67301	1.4	0.97	2.02
PARP4	Wald ratio	1	0.00929178	0.0374404	0.803999	0.980073	1.01	0.94	1.09
TNFSF8	Wald ratio	1	-0.00377277	0.0418435	0.928157	0.997308	1	0.92	1.08
PROZ	Wald ratio	1	-0.0529466	0.0765366	0.489075	0.955838	0.95	0.82	1.1
GZMH	Wald ratio	1	-0.223077	0.111211	0.0448688	0.610114	0.8	0.64	0.99
KAT2B	Wald ratio	1	-0.0539159	0.0500647	0.281515	0.891162	0.95	0.86	1.05
BST1	Inverse variance weighted	2	-0.00610562	0.0307504	0.842612	0.980073	0.99	0.94	1.06
CTNNB1	Wald ratio	1	-0.331795	0.31161	0.286977	0.900788	0.72	0.39	1.32
AZIN1	Wald ratio	1	0.0161808	0.044673	0.717199	0.980073	1.02	0.93	1.11
CLCN1	Wald ratio	1	0.0200904	0.0395529	0.611498	0.980073	1.02	0.94	1.1
DCK	Wald ratio	1	-0.0202343	0.113471	0.85847	0.982165	0.98	0.78	1.22
PPARA	Wald ratio	1	-0.186432	0.293532	0.52534	0.967478	0.83	0.47	1.48
CTBS	Inverse variance weighted	2	-0.0175221	0.0503201	0.727681	0.980073	0.98	0.89	1.08
POR	Wald ratio	1	0.0415553	0.0373251	0.265565	0.890621	1.04	0.97	1.12
TF	Wald ratio	1	-0.1883	0.154718	0.223584	0.849255	0.83	0.61	1.12
ACP6	Wald ratio	1	-0.00729097	0.0267336	0.785063	0.980073	0.99	0.94	1.05
NCOA3	Wald ratio	1	-0.00354869	0.163949	0.982731	0.998943	1	0.72	1.37
MAPK9	Wald ratio	1	0.0933825	0.0867518	0.281734	0.891162	1.1	0.93	1.3
CD14	Wald ratio	1	0.126554	0.0430546	0.00328855	0.196733	1.13	1.04	1.23
ATP1B3	Wald ratio	1	0.786059	0.304281	0.00978507	0.380499	2.19	1.21	3.98
PREP	Wald ratio	1	0.0614841	0.136204	0.651694	0.980073	1.06	0.81	1.39
SLC12A1	Wald ratio	1	-0.0162276	0.0148524	0.274573	0.891162	0.98	0.96	1.01
KBTBD11	Inverse variance weighted	5	0.0199615	0.0433131	0.644896	0.980073	1.02	0.94	1.11
EPHA4	Wald ratio	1	0.0581794	0.0390105	0.135862	0.786698	1.06	0.98	1.14
IRAK3	Wald ratio	1	0.0700152	0.0437111	0.109206	0.741182	1.07	0.98	1.17
SPARC	Wald ratio	1	-0.0567538	0.0707828	0.422668	0.955838	0.94	0.82	1.09
EPHB6	Wald ratio	1	-0.0895617	0.101457	0.377367	0.953423	0.91	0.75	1.12
STK38L	Wald ratio	1	-0.0233316	0.236905	0.921547	0.997308	0.98	0.61	1.55
NR2C1	Wald ratio	1	0.0113477	0.100383	0.909996	0.991925	1.01	0.83	1.23
PLBD1	Wald ratio	1	0.0390087	0.0907702	0.667376	0.980073	1.04	0.87	1.24
ENPP2	Inverse variance weighted	2	0.0442051	0.0592473	0.4556	0.955838	1.05	0.93	1.17
HIST1H4H	Wald ratio	1	-0.0502112	0.0265267	0.0583769	0.64198	0.95	0.9	1
PLD1	Inverse variance weighted	2	0.0559049	0.0805846	0.487844	0.955838	1.06	0.9	1.24
EMILIN1	Wald ratio	1	0.228411	0.304548	0.453255	0.955838	1.26	0.69	2.28
SCRG1	Wald ratio	1	0.355804	0.16692	0.0330415	0.579365	1.43	1.03	1.98
IL18RAP	Wald ratio	1	-0.0213919	0.020434	0.295157	0.908949	0.98	0.94	1.02
TKT	Wald ratio	1	-0.0300881	0.121105	0.803788	0.980073	0.97	0.77	1.23
CD274	Wald ratio	1	-0.0311018	0.0662168	0.638572	0.980073	0.97	0.85	1.1
NUAK1	Wald ratio	1	-0.082877	0.155121	0.593152	0.979278	0.92	0.68	1.25
LILRA2	Wald ratio	1	0.0266058	0.0288787	0.356896	0.918894	1.03	0.97	1.09
NEGR1	Wald ratio	1	-0.150119	0.072116	0.037376	0.610114	0.86	0.75	0.99
PIK3C3	Wald ratio	1	0.0654645	0.0390142	0.0933537	0.708513	1.07	0.99	1.15
PCSK5	Inverse variance weighted	2	0.00144921	0.175133	0.993398	0.999293	1	0.71	1.41
ICAM2	Wald ratio	1	-0.0601385	0.0985248	0.541604	0.967478	0.94	0.78	1.14
SORD	Wald ratio	1	0.135362	0.0872227	0.120683	0.771917	1.14	0.97	1.36
SLPI	Wald ratio	1	-0.192215	0.223699	0.390197	0.955838	0.83	0.53	1.28
MAP3K5	Wald ratio	1	0.000536884	0.0300655	0.985753	0.998943	1	0.94	1.06
DPEP3	Wald ratio	1	0.00128768	0.0435235	0.976397	0.998943	1	0.92	1.09
TPCN2	Wald ratio	1	-0.0153669	0.0531257	0.772385	0.980073	0.98	0.89	1.09
SENP6	Wald ratio	1	0.0700296	0.0404694	0.0835526	0.690838	1.07	0.99	1.16
KLHL30	Wald ratio	1	-0.028108	0.0394708	0.47639	0.955838	0.97	0.9	1.05
PF4V1	Inverse variance weighted	2	-0.00219969	0.0306963	0.942873	0.998439	1	0.94	1.06
CNR1	Wald ratio	1	0.0642758	0.104448	0.538301	0.967478	1.07	0.87	1.31
SOAT1	Inverse variance weighted	2	0.00930243	0.0340704	0.784826	0.980073	1.01	0.94	1.08
TNFRSF18	Wald ratio	1	-0.0170022	0.0704375	0.809261	0.980073	0.98	0.86	1.13
CD1B	Wald ratio	1	0.290426	0.239602	0.225466	0.849255	1.34	0.84	2.14
TGFBR2	Wald ratio	1	-0.0606267	0.0419526	0.148424	0.794022	0.94	0.87	1.02
TNFSF12	Wald ratio	1	0.308252	0.0687834	7.41e-06	0.00150719	1.36	1.19	1.56
LILRA6	Wald ratio	1	0.00398198	0.356387	0.991085	0.998943	1	0.5	2.02
GALNT1	Inverse variance weighted	2	0.045197	0.0544978	0.406914	0.955838	1.05	0.94	1.16
CASP3	Wald ratio	1	-0.0306578	0.0444108	0.489991	0.955838	0.97	0.89	1.06
NQO1	Wald ratio	1	0.00467314	0.0459067	0.918918	0.997308	1	0.92	1.1
GBA2	Inverse variance weighted	2	0.0151601	0.0669867	0.820956	0.980073	1.02	0.89	1.16
SLC28A3	Wald ratio	1	0.0105062	0.0381916	0.783245	0.980073	1.01	0.94	1.09
IFIT1	Inverse variance weighted	2	0.152364	0.148569	0.305107	0.91263	1.16	0.87	1.56
DCT	Wald ratio	1	0.0877505	0.258864	0.734622	0.980073	1.09	0.66	1.81
CHUK	Wald ratio	1	-0.121177	0.294093	0.680312	0.980073	0.89	0.5	1.58
FCN1	Inverse variance weighted	2	0.00697142	0.0352714	0.843318	0.980073	1.01	0.94	1.08
CTSH	Wald ratio	1	-0.0584132	0.0441604	0.185918	0.80953	0.94	0.87	1.03
TNFAIP6	Wald ratio	1	0.0172373	0.0569233	0.762029	0.980073	1.02	0.91	1.14
IGFBP4	Wald ratio	1	-0.00874665	0.0524799	0.867632	0.983704	0.99	0.89	1.1
C1QB	Wald ratio	1	-0.076273	0.0469555	0.104298	0.741182	0.93	0.85	1.02
ABCC5	Wald ratio	1	0.0125274	0.0167032	0.453255	0.955838	1.01	0.98	1.05
NOD1	Wald ratio	1	-0.0195137	0.0904134	0.829122	0.980073	0.98	0.82	1.17
TRIO	Inverse variance weighted	2	-0.136455	0.11641	0.24112	0.878052	0.87	0.69	1.1
CCR1	Wald ratio	1	-0.0177314	0.024123	0.462313	0.955838	0.98	0.94	1.03
GREM2	Wald ratio	1	-0.314071	0.289438	0.277875	0.891162	0.73	0.41	1.29
CD160	Wald ratio	1	-0.312964	0.125678	0.0127673	0.409052	0.73	0.57	0.94
C1QTNF6	Wald ratio	1	0.0255865	0.0344434	0.457568	0.955838	1.03	0.96	1.1
RLN1	Wald ratio	1	-0.0470005	0.104446	0.65271	0.980073	0.95	0.78	1.17
TUBB2A	Wald ratio	1	0.000285262	0.0168304	0.986477	0.998943	1	0.97	1.03
CCR4	Wald ratio	1	0.190796	0.203007	0.347295	0.917399	1.21	0.81	1.8
NOG	Wald ratio	1	-0.000680495	0.108539	0.994998	0.999914	1	0.81	1.24
LTBP3	Wald ratio	1	0.0553233	0.0348886	0.112804	0.742591	1.06	0.99	1.13
PLIN2	Inverse variance weighted	2	-0.0367821	0.031129	0.237363	0.878052	0.96	0.91	1.02
KBTBD7	Wald ratio	1	-0.0197956	0.0960298	0.836681	0.980073	0.98	0.81	1.18
NELL2	Wald ratio	1	0.0199615	0.0279122	0.474515	0.955838	1.02	0.97	1.08
SIRPB1	Wald ratio	1	-0.0596788	0.0310173	0.0543482	0.621804	0.94	0.89	1
LY96	Inverse variance weighted	2	-0.0125118	0.0528904	0.812997	0.980073	0.99	0.89	1.1
RPS6KA4	Wald ratio	1	0.064477	0.0386173	0.09499	0.71033	1.07	0.99	1.15
PSKH1	Wald ratio	1	0.00913622	0.308804	0.976397	0.998943	1.01	0.55	1.85
GALC	Wald ratio	1	-0.0173623	0.0434057	0.689157	0.980073	0.98	0.9	1.07
EPDR1	Wald ratio	1	-0.0685767	0.0286313	0.0166131	0.409052	0.93	0.88	0.99
GNLY	Inverse variance weighted	2	0.023103	0.0284044	0.416013	0.955838	1.02	0.97	1.08
PDCD4	Inverse variance weighted	2	0.0236591	0.0529947	0.655278	0.980073	1.02	0.92	1.14
DAGLB	Wald ratio	1	-0.0171438	0.0421141	0.683949	0.980073	0.98	0.91	1.07
SERPIND1	Wald ratio	1	-0.25743	0.306665	0.401217	0.955838	0.77	0.42	1.41
DSTYK	Wald ratio	1	0.0405484	0.0330855	0.220363	0.849255	1.04	0.98	1.11
NETO2	Wald ratio	1	0.126802	0.225968	0.574695	0.979278	1.14	0.73	1.77
NRP1	Wald ratio	1	-0.208946	0.192996	0.278966	0.891162	0.81	0.56	1.18
LRRC4	Wald ratio	1	0.134642	0.0812855	0.0976388	0.719555	1.14	0.98	1.34
DPP9	Wald ratio	1	-0.0748721	0.202155	0.711107	0.980073	0.93	0.62	1.38
IL11RA	Inverse variance weighted	2	-0.016516	0.0499433	0.740875	0.980073	0.98	0.89	1.08
ST3GAL4	Wald ratio	1	0	0.171493	1	1	1	0.71	1.4
CRELD2	Inverse variance weighted	2	0.00453845	0.0279149	0.870848	0.984058	1	0.95	1.06
PTPRB	Wald ratio	1	-0.128691	0.127542	0.31297	0.917399	0.88	0.68	1.13
LILRB1	Wald ratio	1	-0.110408	0.11984	0.356896	0.918894	0.9	0.71	1.13
CRISPLD2	Inverse variance weighted	2	0.0635539	0.0252881	0.0119645	0.409052	1.07	1.01	1.12
CSNK1G1	Inverse variance weighted	2	-0.0609311	0.0997819	0.541436	0.967478	0.94	0.77	1.14
CCDC3	Inverse variance weighted	2	-0.0317248	0.0734535	0.665812	0.980073	0.97	0.84	1.12
PAM	Inverse variance weighted	2	-0.0261558	0.0630012	0.678021	0.980073	0.97	0.86	1.1
RBBP9	Wald ratio	1	0.112529	0.180816	0.533718	0.967478	1.12	0.79	1.6
APOL1	Wald ratio	1	-0.138212	0.0867844	0.111252	0.741182	0.87	0.73	1.03
SIAE	Wald ratio	1	0.0247958	0.115244	0.829643	0.980073	1.03	0.82	1.28
ALDH1B1	Wald ratio	1	0.11208	0.259972	0.666379	0.980073	1.12	0.67	1.86
ITGB2	Wald ratio	1	0.0106349	0.0514501	0.836241	0.980073	1.01	0.91	1.12
IL34	Wald ratio	1	-0.0278586	0.179442	0.876623	0.985855	0.97	0.68	1.38
CASP1	Wald ratio	1	0.00349539	0.0489355	0.943057	0.998439	1	0.91	1.1
PPWD1	Wald ratio	1	0.018536	0.0418777	0.658038	0.980073	1.02	0.94	1.11
CAT	Inverse variance weighted	2	-0.00948046	0.0669164	0.887336	0.986235	0.99	0.87	1.13
CD164	Inverse variance weighted	2	-0.0994002	0.0714811	0.164353	0.795651	0.91	0.79	1.04
AHR	Inverse variance weighted	3	-0.0356654	0.0601447	0.553185	0.973338	0.96	0.86	1.09
CD36	Wald ratio	1	-0.134617	0.267704	0.615065	0.980073	0.87	0.52	1.48
TLR3	Wald ratio	1	-0.214005	0.127492	0.0932356	0.708513	0.81	0.63	1.04
MBNL1	Inverse variance weighted	2	0.0746641	0.0576648	0.195391	0.816336	1.08	0.96	1.21
PPIH	Wald ratio	1	-0.48676	0.286932	0.0898047	0.705218	0.61	0.35	1.08
THNSL2	Inverse variance weighted	2	0.0826819	0.0527621	0.117098	0.755073	1.09	0.98	1.2
LPAR1	Inverse variance weighted	3	-0.00924272	0.0258937	0.721131	0.980073	0.99	0.94	1.04
ITM2B	Wald ratio	1	-0.127776	0.0564488	0.0236008	0.500043	0.88	0.79	0.98
OLFM4	Inverse variance weighted	2	0.0254984	0.0572145	0.65584	0.980073	1.03	0.92	1.15
ENC1	Wald ratio	1	0.01863	0.035997	0.604777	0.980073	1.02	0.95	1.09
ALDH7A1	Wald ratio	1	0.0235841	0.0564271	0.675979	0.980073	1.02	0.92	1.14
TNFRSF11A	Wald ratio	1	0.00209962	0.233058	0.992812	0.999293	1	0.63	1.58
PAK2	Wald ratio	1	-0.0425572	0.284873	0.881246	0.986078	0.96	0.55	1.67
LCN8	Wald ratio	1	-0.00187141	0.0240164	0.93789	0.997308	1	0.95	1.05
CDC25B	Wald ratio	1	-0.000670555	0.0395627	0.986477	0.998943	1	0.92	1.08
DPYD	Inverse variance weighted	2	-0.0641603	0.199684	0.747977	0.980073	0.94	0.63	1.39
PSMB1	Wald ratio	1	-0.123197	0.0513654	0.0164652	0.409052	0.88	0.8	0.98
CD101	Wald ratio	1	-0.0577132	0.0442401	0.192048	0.816336	0.94	0.87	1.03
ALDH5A1	Wald ratio	1	0.0393977	0.0386941	0.308592	0.914978	1.04	0.96	1.12
CTSB	Wald ratio	1	0.187922	0.130809	0.150826	0.794022	1.21	0.93	1.56
IL17RA	Wald ratio	1	-0.0317432	0.0670702	0.636012	0.980073	0.97	0.85	1.1
STK10	Wald ratio	1	0.111276	0.0738273	0.131748	0.786698	1.12	0.97	1.29
IMPA1	Wald ratio	1	-0.0156275	0.0468825	0.738883	0.980073	0.98	0.9	1.08
XYLT1	Wald ratio	1	0.00682988	0.136598	0.960122	0.998439	1.01	0.77	1.32
TYMS	Wald ratio	1	0.206666	0.103792	0.0464644	0.610114	1.23	1	1.51
PTGDR	Wald ratio	1	0.0827616	0.132189	0.531258	0.967478	1.09	0.84	1.41
GYPE	Wald ratio	1	0.000848127	0.014297	0.952696	0.998439	1	0.97	1.03
DHRS9	Wald ratio	1	0.014552	0.0448358	0.745513	0.980073	1.01	0.93	1.11
MPO	Wald ratio	1	-0.0505877	0.0394366	0.199577	0.825079	0.95	0.88	1.03
GAA	Inverse variance weighted	2	-0.061603	0.0341223	0.071018	0.667756	0.94	0.88	1.01
TMED9	Wald ratio	1	0.0835906	0.0466311	0.0730381	0.667756	1.09	0.99	1.19
ITPR2	Wald ratio	1	0.0309948	0.0474356	0.513493	0.959985	1.03	0.94	1.13
P2RX4	Inverse variance weighted	2	-0.0180292	0.0237636	0.448039	0.955838	0.98	0.94	1.03
PDCD1LG2	Inverse variance weighted	2	0.0263861	0.0403557	0.513216	0.959985	1.03	0.95	1.11
MCOLN2	Wald ratio	1	-0.0349957	0.0778095	0.652883	0.980073	0.97	0.83	1.12
PHKG1	Inverse variance weighted	2	0.0328688	0.0559745	0.557063	0.977333	1.03	0.93	1.15
TPMT	Inverse variance weighted	2	0.027885	0.0423357	0.510112	0.959985	1.03	0.95	1.12
RNASE2	Wald ratio	1	-0.0318535	0.049059	0.516152	0.959985	0.97	0.88	1.07
KLHL36	Wald ratio	1	-0.0567114	0.0284724	0.0463926	0.610114	0.94	0.89	1
CCR3	Wald ratio	1	0.0166394	0.0226373	0.462313	0.955838	1.02	0.97	1.06
ACPP	Wald ratio	1	0.0519411	0.0276591	0.0603939	0.64198	1.05	1	1.11
FAM3B	Wald ratio	1	0.0218773	0.0433837	0.614069	0.980073	1.02	0.94	1.11
PRCP	Inverse variance weighted	2	0.0567026	0.0611109	0.353478	0.918894	1.06	0.94	1.19
SIGLEC6	Wald ratio	1	0.635774	0.241918	0.00858762	0.349344	1.89	1.18	3.03
SPP1	Inverse variance weighted	2	0.0213889	0.0281663	0.447627	0.955838	1.02	0.97	1.08
GH1	Wald ratio	1	0.0319912	0.1415	0.821134	0.980073	1.03	0.78	1.36
LIPC	Wald ratio	1	-0.0154736	0.0439646	0.724872	0.980073	0.98	0.9	1.07
SLC2A5	Wald ratio	1	-0.0401763	0.0632405	0.525237	0.967478	0.96	0.85	1.09
MAP3K7	Wald ratio	1	0.00640881	0.0826025	0.938157	0.997308	1.01	0.86	1.18
TGFBR1	Wald ratio	1	-0.121563	0.0861329	0.158142	0.794022	0.89	0.75	1.05
IL8	Wald ratio	1	0.00301761	0.0675945	0.964392	0.998943	1	0.88	1.15
PGGT1B	Wald ratio	1	-0.0697356	0.0462532	0.131633	0.786698	0.93	0.85	1.02
PHOSPHO1	Wald ratio	1	-0.229516	0.121508	0.0589067	0.64198	0.79	0.63	1.01
VWF	Wald ratio	1	0.0629459	0.0472094	0.182422	0.80953	1.06	0.97	1.17
LRPAP1	Wald ratio	1	-0.00526461	0.0611504	0.931393	0.997308	0.99	0.88	1.12
ITGA4	Inverse variance weighted	2	-0.0156403	0.0226309	0.489499	0.955838	0.98	0.94	1.03
MATN2	Inverse variance weighted	2	0.0632587	0.0926036	0.494535	0.955838	1.07	0.89	1.28
LCAT	Wald ratio	1	-0.00171467	0.0579559	0.976397	0.998943	1	0.89	1.12
CCNE1	Inverse variance weighted	2	-0.00633804	0.10369	0.95126	0.998439	0.99	0.81	1.22
MTAP	Wald ratio	1	-0.0503675	0.104192	0.628803	0.980073	0.95	0.78	1.17
LPAR3	Inverse variance weighted	2	-0.0264386	0.0877595	0.763214	0.980073	0.97	0.82	1.16
MGST2	Inverse variance weighted	3	0.0372535	0.0266318	0.161863	0.794022	1.04	0.99	1.09
PON2	Inverse variance weighted	2	-0.0611426	0.0426375	0.151569	0.794022	0.94	0.87	1.02
CSF3R	Wald ratio	1	-0.0999119	0.140254	0.476238	0.955838	0.9	0.69	1.19
TUBA4A	Wald ratio	1	-0.841124	0.272293	0.00200804	0.185652	0.43	0.25	0.74
ICOS	Wald ratio	1	-0.103977	0.233571	0.656203	0.980073	0.9	0.57	1.42
CSNK1G3	Wald ratio	1	0.035351	0.107964	0.74334	0.980073	1.04	0.84	1.28
CECR1	Inverse variance weighted	2	0.0492462	0.0608215	0.418122	0.955838	1.05	0.93	1.18
FPGS	Wald ratio	1	0.232202	0.186393	0.212852	0.849255	1.26	0.88	1.82
CYP4F3	Wald ratio	1	0.0368739	0.0549756	0.502391	0.955838	1.04	0.93	1.16
GPR15	Wald ratio	1	-0.45256	0.232565	0.0516612	0.621804	0.64	0.4	1
CD300LD	Inverse variance weighted	2	-0.0309192	0.111554	0.781652	0.980073	0.97	0.78	1.21
UCHL3	Wald ratio	1	0.111986	0.155016	0.470036	0.955838	1.12	0.83	1.52
SLC1A3	Wald ratio	1	-0.0285029	0.065979	0.665741	0.980073	0.97	0.85	1.11
ABCA2	Wald ratio	1	0.113118	0.0468866	0.0158397	0.409052	1.12	1.02	1.23
SERPINB6	Wald ratio	1	0.0677557	0.0482476	0.16022	0.794022	1.07	0.97	1.18
ADAM17	Wald ratio	1	0.0850527	0.0471125	0.0710262	0.667756	1.09	0.99	1.19
ACACB	Wald ratio	1	0.0101156	0.0295534	0.732139	0.980073	1.01	0.95	1.07
CD59	Wald ratio	1	-0.05428	0.032662	0.0965387	0.716642	0.95	0.89	1.01
CTSC	Inverse variance weighted	3	0.0201578	0.0284008	0.477851	0.955838	1.02	0.97	1.08
ENTPD1	Wald ratio	1	-0.016035	0.0346939	0.643949	0.980073	0.98	0.92	1.05
ADHFE1	Inverse variance weighted	2	0.0267552	0.0232897	0.250639	0.878966	1.03	0.98	1.08
IFNAR2	Wald ratio	1	-0.00827499	0.0442532	0.851667	0.980073	0.99	0.91	1.08
TARS	Wald ratio	1	0.129911	0.181623	0.474437	0.955838	1.14	0.8	1.63
RNASET2	Inverse variance weighted	2	0.00460932	0.0246886	0.851897	0.980073	1	0.96	1.05
PRMT3	Inverse variance weighted	2	-0.0666935	0.170422	0.695544	0.980073	0.94	0.67	1.31
ABCB1	Wald ratio	1	-0.0251254	0.115158	0.827287	0.980073	0.98	0.78	1.22
DDO	Inverse variance weighted	3	0.0153943	0.0589541	0.793998	0.980073	1.02	0.9	1.14
SERPINF2	Wald ratio	1	0.0537471	0.0414246	0.19447	0.816336	1.06	0.97	1.14
NEK11	Wald ratio	1	0.0309703	0.0405922	0.445485	0.955838	1.03	0.95	1.12
TRPV2	Wald ratio	1	-0.178356	0.278235	0.521506	0.967478	0.84	0.48	1.44
FARS2	Wald ratio	1	0.00796337	0.0466426	0.864435	0.983661	1.01	0.92	1.1
PCYOX1	Wald ratio	1	-0.015574	0.108419	0.88578	0.986235	0.98	0.8	1.22
GPR35	Wald ratio	1	0.101985	0.0592837	0.0853816	0.700267	1.11	0.99	1.24
RTN4	Inverse variance weighted	2	-0.0391642	0.0414372	0.344584	0.917399	0.96	0.89	1.04
PDIA6	Wald ratio	1	0.109209	0.0379455	0.00400143	0.226081	1.12	1.04	1.2
EBPL	Wald ratio	1	0.0543378	0.0280453	0.0526843	0.621804	1.06	1	1.12
SFRP2	Wald ratio	1	-0.0577201	0.0761905	0.448705	0.955838	0.94	0.81	1.1
CD200R1	Wald ratio	1	0.0696421	0.0401508	0.0828271	0.690838	1.07	0.99	1.16
TACR2	Wald ratio	1	-0.370051	0.161015	0.0215478	0.498048	0.69	0.5	0.95
ROCK2	Wald ratio	1	0.0219354	0.0955756	0.818474	0.980073	1.02	0.85	1.23
LIMK1	Wald ratio	1	0.0216126	0.0262307	0.409972	0.955838	1.02	0.97	1.08
SERPINE2	Wald ratio	1	0.00180124	0.0166615	0.91391	0.99406	1	0.97	1.04
WFIKKN1	Wald ratio	1	0.126676	0.0458006	0.00567794	0.274974	1.14	1.04	1.24
GUCY1B2	Wald ratio	1	0.0481776	0.0392785	0.219987	0.849255	1.05	0.97	1.13
ABCC4	Inverse variance weighted	3	-0.0161933	0.0409266	0.69235	0.980073	0.98	0.91	1.07
ITIH3	Wald ratio	1	-0.29863	0.196798	0.129155	0.786698	0.74	0.5	1.09
PLOD1	Wald ratio	1	-0.0155916	0.0181902	0.391366	0.955838	0.98	0.95	1.02
LAMP3	Wald ratio	1	0.144606	0.166996	0.386533	0.955838	1.16	0.83	1.6
ACP5	Wald ratio	1	-0.0585015	0.0418748	0.162396	0.794022	0.94	0.87	1.02
CD1C	Wald ratio	1	0.296879	0.244925	0.225466	0.849255	1.35	0.83	2.17
PIGF	Wald ratio	1	0.193747	0.166408	0.244308	0.878052	1.21	0.88	1.68
EIF2AK1	Wald ratio	1	0.140879	0.144401	0.329258	0.917399	1.15	0.87	1.53
ACVR2A	Wald ratio	1	0.0479169	0.0508853	0.346363	0.917399	1.05	0.95	1.16
IMPG2	Wald ratio	1	0.13364	0.10023	0.182422	0.80953	1.14	0.94	1.39
ALCAM	Wald ratio	1	-0.0702506	0.034333	0.0407412	0.610114	0.93	0.87	1
LMCD1	Wald ratio	1	-0.0341926	0.0602441	0.570329	0.979278	0.97	0.86	1.09
ADRB1	Wald ratio	1	0.0602627	0.111634	0.589319	0.979278	1.06	0.85	1.32
RRM2B	Wald ratio	1	-0.0290818	0.0727046	0.689157	0.980073	0.97	0.84	1.12
COL4A1	Wald ratio	1	0.0290063	0.110224	0.792429	0.980073	1.03	0.83	1.28
MMP24	Wald ratio	1	0.0264613	0.148731	0.85879	0.982165	1.03	0.77	1.37
RECQL	Wald ratio	1	-0.0199905	0.042238	0.636012	0.980073	0.98	0.9	1.06
CD6	Wald ratio	1	0.0342685	0.202496	0.865615	0.983661	1.03	0.7	1.54
TRPC3	Inverse variance weighted	2	-0.0017126	0.0426368	0.96796	0.998943	1	0.92	1.09
PDK1	Wald ratio	1	0.133065	0.106126	0.209898	0.848231	1.14	0.93	1.41
EXTL2	Wald ratio	1	-0.084348	0.0417749	0.043476	0.610114	0.92	0.85	1
COLQ	Wald ratio	1	-0.0333376	0.0417398	0.424464	0.955838	0.97	0.89	1.05
CYP4F22	Wald ratio	1	0.106827	0.159269	0.502391	0.955838	1.11	0.81	1.52
VEGFA	Wald ratio	1	0.0881422	0.0593264	0.137355	0.786698	1.09	0.97	1.23
SERPINB1	Inverse variance weighted	2	-0.0110533	0.0571236	0.84657	0.980073	0.99	0.88	1.11
EIF2AK4	Wald ratio	1	0.0139098	0.0720783	0.846973	0.980073	1.01	0.88	1.17
GPR135	Wald ratio	1	0.468257	0.294231	0.111505	0.741182	1.6	0.9	2.84
PAK1	Wald ratio	1	0.0689825	0.0623601	0.268642	0.890621	1.07	0.95	1.21
IGFBP2	Wald ratio	1	0	0.0445701	1	1	1	0.92	1.09
MMEL1	Wald ratio	1	0.0868033	0.0350552	0.0132793	0.409052	1.09	1.02	1.17
CPT2	Wald ratio	1	-0.0192968	0.0628383	0.758777	0.980073	0.98	0.87	1.11
ANG	Inverse variance weighted	2	-0.0157749	0.0395534	0.690022	0.980073	0.98	0.91	1.06
NBL1	Wald ratio	1	0.0193336	0.0281438	0.49211	0.955838	1.02	0.96	1.08
TMEM9B	Wald ratio	1	0.00183629	0.0325524	0.955015	0.998439	1	0.94	1.07
MME	Wald ratio	1	0.0342954	0.0997684	0.731034	0.980073	1.03	0.85	1.26
GSR	Wald ratio	1	-0.0748327	0.0430368	0.0820689	0.690838	0.93	0.85	1.01
GNAS	Wald ratio	1	-0.00607452	0.119466	0.959447	0.998439	0.99	0.79	1.26
PTPN1	Wald ratio	1	0.0954106	0.0562872	0.0900627	0.705218	1.1	0.99	1.23
CA6	Wald ratio	1	0.0172309	0.0369233	0.640738	0.980073	1.02	0.95	1.09
CDA	Inverse variance weighted	2	-0.00413535	0.0225041	0.854201	0.980073	1	0.95	1.04
DPP7	Wald ratio	1	-0.225733	0.0935647	0.0158397	0.409052	0.8	0.66	0.96
TPSD1	Wald ratio	1	-0.157032	0.188143	0.403917	0.955838	0.85	0.59	1.24
MSR1	Wald ratio	1	0.0363116	0.066235	0.583539	0.979278	1.04	0.91	1.18
PKN3	Wald ratio	1	0.0395007	0.0402987	0.326988	0.917399	1.04	0.96	1.13
AKR1C2	Wald ratio	1	-0.00245507	0.0206226	0.905238	0.99151	1	0.96	1.04
RIOK3	Wald ratio	1	0.015569	0.19532	0.936468	0.997308	1.02	0.69	1.49
APEX1	Wald ratio	1	0.0908609	0.136802	0.506576	0.957814	1.1	0.84	1.43
KHK	Wald ratio	1	-0.0199155	0.026554	0.453255	0.955838	0.98	0.93	1.03
ATF1	Wald ratio	1	-0.0659991	0.0434994	0.129206	0.786698	0.94	0.86	1.02
RET	Inverse variance weighted	2	0.0479266	0.242655	0.843429	0.980073	1.05	0.65	1.69
CD83	Wald ratio	1	-0.0664978	0.090997	0.46492	0.955838	0.94	0.78	1.12
CRY2	Wald ratio	1	0.0158394	0.0420353	0.706314	0.980073	1.02	0.94	1.1
ACVR1	Wald ratio	1	0.0494214	0.201547	0.806293	0.980073	1.05	0.71	1.56
CAMK1D	Wald ratio	1	0.00124647	0.0301231	0.966994	0.998943	1	0.94	1.06
QDPR	Wald ratio	1	-0.0100459	0.0240313	0.675923	0.980073	0.99	0.94	1.04
IL20RB	Wald ratio	1	0.0420096	0.217354	0.846742	0.980073	1.04	0.68	1.6
RPS6KA5	Inverse variance weighted	2	-0.0154	0.0393919	0.695838	0.980073	0.98	0.91	1.06
ABCB4	Wald ratio	1	0.0712961	0.0614486	0.245944	0.878052	1.07	0.95	1.21
H6PD	Wald ratio	1	0.0789525	0.0460261	0.0862747	0.701931	1.08	0.99	1.18
SFTPD	Wald ratio	1	-0.0137537	0.0405557	0.734511	0.980073	0.99	0.91	1.07
LRRK1	Inverse variance weighted	2	-0.0465582	0.0953703	0.62542	0.980073	0.95	0.79	1.15
CASP7	Inverse variance weighted	2	-0.0395978	0.0283005	0.161756	0.794022	0.96	0.91	1.02
ASGR1	Wald ratio	1	-0.16488	0.117771	0.161513	0.794022	0.85	0.67	1.07
PROK2	Inverse variance weighted	3	0.0407764	0.0328158	0.214021	0.849255	1.04	0.98	1.11
CDH2	Inverse variance weighted	2	0.00436781	0.0319316	0.891199	0.986235	1	0.94	1.07
ITGAD	Wald ratio	1	0.155382	0.139342	0.264804	0.890621	1.17	0.89	1.53
SCD5	Wald ratio	1	0.13069	0.155583	0.400908	0.955838	1.14	0.84	1.55
PDE5A	Wald ratio	1	0.125977	0.130094	0.332867	0.917399	1.13	0.88	1.46
CD5	Wald ratio	1	0.0463142	0.273675	0.865615	0.983661	1.05	0.61	1.79
ITGB1	Wald ratio	1	0.201889	0.160119	0.207356	0.846911	1.22	0.89	1.67
KCNQ5	Wald ratio	1	0.0862973	0.084046	0.304521	0.91263	1.09	0.92	1.29
PMP22	Wald ratio	1	0.0368376	0.0764553	0.629935	0.980073	1.04	0.89	1.21
DDOST	Inverse variance weighted	2	0.00868104	0.0995305	0.930497	0.997308	1.01	0.83	1.23
TLR5	Wald ratio	1	-0.0402879	0.0592741	0.496702	0.955838	0.96	0.86	1.08
EGLN3	Wald ratio	1	-0.179361	0.216586	0.4076	0.955838	0.84	0.55	1.28
ERCC5	Wald ratio	1	0.0494987	0.0533062	0.353111	0.918894	1.05	0.95	1.17
COL26A1	Wald ratio	1	0.0384802	0.0276268	0.163663	0.795651	1.04	0.98	1.1
SEMA4D	Wald ratio	1	0.0292152	0.0433073	0.499928	0.955838	1.03	0.95	1.12
SLK	Wald ratio	1	0.0343543	0.0564392	0.542726	0.967478	1.03	0.93	1.16
NFKBIA	Inverse variance weighted	3	-0.0193484	0.0430556	0.653156	0.980073	0.98	0.9	1.07
SENP7	Wald ratio	1	0.0346106	0.0259579	0.182422	0.80953	1.04	0.98	1.09
ADORA2B	Wald ratio	1	-0.0450769	0.0454036	0.320805	0.917399	0.96	0.87	1.04
SLC12A6	Wald ratio	1	-0.0193993	0.0446876	0.66421	0.980073	0.98	0.9	1.07
KLHL35	Wald ratio	1	-0.0636447	0.14511	0.660954	0.980073	0.94	0.71	1.25
SLC18A1	Wald ratio	1	0.137523	0.311882	0.659253	0.980073	1.15	0.62	2.11
IFNG	Wald ratio	1	0.0762732	0.174793	0.662573	0.980073	1.08	0.77	1.52
GZMK	Inverse variance weighted	2	0.109693	0.152265	0.471272	0.955838	1.12	0.83	1.5
RNPEP	Inverse variance weighted	2	0.0326169	0.0484333	0.500668	0.955838	1.03	0.94	1.14
ITPR1	Wald ratio	1	-0.0177116	0.0560068	0.751821	0.980073	0.98	0.88	1.1
CXCL16	Wald ratio	1	-0.0346027	0.143818	0.809864	0.980073	0.97	0.73	1.28
CTSF	Wald ratio	1	0.0230026	0.0773243	0.766098	0.980073	1.02	0.88	1.19
TRPC6	Wald ratio	1	-0.429557	0.421602	0.308266	0.914978	0.65	0.28	1.49
PPAT	Wald ratio	1	0.0205694	0.0789193	0.794371	0.980073	1.02	0.87	1.19
AEBP1	Wald ratio	1	0.00760172	0.0598002	0.898846	0.991461	1.01	0.9	1.13
VRK2	Wald ratio	1	-0.0848573	0.0598467	0.156217	0.794022	0.92	0.82	1.03
IFNGR2	Wald ratio	1	0.0100526	0.0374877	0.788579	0.980073	1.01	0.94	1.09
PTGFR	Wald ratio	1	0.132696	0.166887	0.426543	0.955838	1.14	0.82	1.58
CD68	Wald ratio	1	-0.980085	0.218697	7.41e-06	0.00150719	0.38	0.24	0.58
HKDC1	Inverse variance weighted	2	-0.00699516	0.0297791	0.814285	0.980073	0.99	0.94	1.05
LMAN1	Wald ratio	1	-0.0116999	0.0317933	0.712873	0.980073	0.99	0.93	1.05
B4GALT1	Inverse variance weighted	2	0.0809077	0.0813262	0.319807	0.917399	1.08	0.92	1.27
SMO	Wald ratio	1	-0.159795	0.264661	0.545994	0.96758	0.85	0.51	1.43
C8G	Wald ratio	1	0.462288	0.191615	0.0158397	0.409052	1.59	1.09	2.31
SLC9A3	Wald ratio	1	0.0233504	0.0171462	0.173248	0.805723	1.02	0.99	1.06
S100A9	Wald ratio	1	-0.0990213	0.0997388	0.320805	0.917399	0.91	0.74	1.1
TNFSF4	Wald ratio	1	0.108742	0.148739	0.464723	0.955838	1.11	0.83	1.49
UTS2	Wald ratio	1	0.0196971	0.0274273	0.47266	0.955838	1.02	0.97	1.08
WNT11	Wald ratio	1	-0.239778	0.168291	0.154221	0.794022	0.79	0.57	1.09
SIGMAR1	Inverse variance weighted	2	-0.105861	0.0656499	0.106852	0.741182	0.9	0.79	1.02
KLHL29	Wald ratio	1	0.0852387	0.130777	0.514539	0.959985	1.09	0.84	1.41
PLA2G12A	Wald ratio	1	0.120519	0.0886837	0.174155	0.805723	1.13	0.95	1.34
EMR2	Inverse variance weighted	2	0.020254	0.0246393	0.411065	0.955838	1.02	0.97	1.07
ADAM10	Wald ratio	1	-0.0251649	0.103679	0.808224	0.980073	0.98	0.8	1.19
PROCR	Wald ratio	1	0.642035	0.310085	0.0384043	0.610114	1.9	1.03	3.49
PKD2L2	Wald ratio	1	0.0497257	0.142691	0.727476	0.980073	1.05	0.79	1.39
PIK3IP1	Wald ratio	1	-0.077019	0.0698306	0.270053	0.890621	0.93	0.81	1.06
LYZ	Inverse variance weighted	2	-0.00617385	0.0525626	0.906498	0.99151	0.99	0.9	1.1
LAMA5	Wald ratio	1	-0.034294	0.0554688	0.536406	0.967478	0.97	0.87	1.08
PLAT	Wald ratio	1	0.00374068	0.32918	0.990933	0.998943	1	0.53	1.91
NOD2	Inverse variance weighted	2	-0.0212363	0.0265432	0.423673	0.955838	0.98	0.93	1.03
NQO2	Wald ratio	1	0.162606	0.115789	0.16022	0.794022	1.18	0.94	1.48
P2RX1	Wald ratio	1	0.057208	0.0402155	0.154871	0.794022	1.06	0.98	1.15
FKBP1A	Wald ratio	1	0.0380905	0.0343951	0.268105	0.890621	1.04	0.97	1.11
BTN3A2	Inverse variance weighted	2	0.0989784	0.0527426	0.0605689	0.64198	1.1	1	1.22
FAS	Wald ratio	1	-0.0259067	0.0372409	0.486647	0.955838	0.97	0.91	1.05
SCN9A	Wald ratio	1	-0.0481779	0.0396759	0.224639	0.849255	0.95	0.88	1.03
BSG	Wald ratio	1	-0.0235906	0.048569	0.62717	0.980073	0.98	0.89	1.07
PRKAB1	Wald ratio	1	-0.0652544	0.0373469	0.0805935	0.690838	0.94	0.87	1.01
CDKL1	Wald ratio	1	0.000692787	0.0258641	0.978631	0.998943	1	0.95	1.05
NRXN1	Wald ratio	1	-0.137757	0.0793367	0.0824996	0.690838	0.87	0.75	1.02
HSPG2	Wald ratio	1	0.114705	0.0452123	0.0111795	0.406056	1.12	1.03	1.23
CPQ	Wald ratio	1	0.0965557	0.147375	0.512357	0.959985	1.1	0.83	1.47
GPNMB	Wald ratio	1	-0.034431	0.0332639	0.300628	0.91263	0.97	0.91	1.03
ITGAV	Wald ratio	1	-0.0752884	0.0600272	0.209756	0.848231	0.93	0.82	1.04
TAPBPL	Wald ratio	1	0.00696671	0.0147742	0.637252	0.980073	1.01	0.98	1.04
SBK1	Wald ratio	1	0.0413601	0.0428479	0.334406	0.917399	1.04	0.96	1.13
CMKLR1	Wald ratio	1	-0.0393429	0.0396806	0.321447	0.917399	0.96	0.89	1.04
TOP2B	Inverse variance weighted	2	-0.0314774	0.14542	0.828631	0.980073	0.97	0.73	1.29
GP5	Wald ratio	1	-0.0036812	0.0476883	0.93847	0.997308	1	0.91	1.09
LNPEP	Wald ratio	1	-0.0205918	0.0381454	0.589319	0.979278	0.98	0.91	1.06
APP	Wald ratio	1	-0.0630093	0.124518	0.61284	0.980073	0.94	0.74	1.2
ITPR3	Wald ratio	1	-0.0117847	0.0449962	0.793395	0.980073	0.99	0.9	1.08
OXER1	Wald ratio	1	0.136535	0.128976	0.289778	0.906783	1.15	0.89	1.48
MFGE8	Wald ratio	1	-0.00722285	0.027797	0.794985	0.980073	0.99	0.94	1.05
GPR162	Wald ratio	1	0.00413343	0.0360199	0.90864	0.99151	1	0.94	1.08
LEPR	Wald ratio	1	-0.0628033	0.0286684	0.0284751	0.567827	0.94	0.89	0.99
BTN3A1	Wald ratio	1	-0.00838717	0.0439488	0.848651	0.980073	0.99	0.91	1.08
PRG4	Wald ratio	1	0.129866	0.104235	0.212801	0.849255	1.14	0.93	1.4
CYP2J2	Wald ratio	1	0.00464674	0.308234	0.987972	0.998943	1	0.55	1.84
IL10RB	Wald ratio	1	0.0253228	0.135422	0.851667	0.980073	1.03	0.79	1.34
PTGDS	Wald ratio	1	0.260671	0.108046	0.0158397	0.409052	1.3	1.05	1.6
TOP1MT	Wald ratio	1	-0.134419	0.109398	0.219176	0.849255	0.87	0.71	1.08
FN1	Wald ratio	1	-0.244465	0.258377	0.34407	0.917399	0.78	0.47	1.3
RAMP1	Wald ratio	1	0.0426376	0.0859742	0.61994	0.980073	1.04	0.88	1.24
SERPINB2	Wald ratio	1	0.132916	0.118243	0.260976	0.890621	1.14	0.91	1.44
CAPN1	Wald ratio	1	-0.0270591	0.038221	0.478967	0.955838	0.97	0.9	1.05
GPR25	Wald ratio	1	-0.0738841	0.0875132	0.398523	0.955838	0.93	0.78	1.1
CAMK1	Wald ratio	1	-0.0315974	0.275349	0.90864	0.99151	0.97	0.56	1.66
FASN	Wald ratio	1	0.0675116	0.0933382	0.469495	0.955838	1.07	0.89	1.28
CTGF	Wald ratio	1	0.0611177	0.0874215	0.48448	0.955838	1.06	0.9	1.26
GPX3	Wald ratio	1	0.249904	0.0542326	4.07e-06	0.00150719	1.28	1.15	1.43
SLC47A1	Wald ratio	1	-0.0803097	0.149019	0.589941	0.979278	0.92	0.69	1.24
KCNK6	Wald ratio	1	0.0355389	0.060731	0.558423	0.977333	1.04	0.92	1.17
KDSR	Wald ratio	1	0.0345793	0.054339	0.524539	0.967478	1.04	0.93	1.15
CHRNE	Wald ratio	1	0.0827994	0.304488	0.785676	0.980073	1.09	0.6	1.97
PEPD	Wald ratio	1	-0.0190833	0.0855213	0.823426	0.980073	0.98	0.83	1.16
TRIB3	Wald ratio	1	-0.0173086	0.040778	0.67123	0.980073	0.98	0.91	1.06
DKK3	Wald ratio	1	-0.0956449	0.0595903	0.108485	0.741182	0.91	0.81	1.02
RXFP2	Wald ratio	1	-0.00193667	0.0532583	0.970992	0.998943	1	0.9	1.11
CALCRL	Wald ratio	1	-0.206968	0.128736	0.107903	0.741182	0.81	0.63	1.05
PRKD1	Wald ratio	1	0.0340852	0.0760742	0.654116	0.980073	1.03	0.89	1.2
FES	Inverse variance weighted	2	0.0142022	0.0516462	0.783324	0.980073	1.01	0.92	1.12
SERPINB10	Wald ratio	1	0.0483317	0.0429964	0.260976	0.890621	1.05	0.96	1.14
HSD17B11	Wald ratio	1	-0.0288189	0.0267926	0.282093	0.891162	0.97	0.92	1.02
IL17RC	Wald ratio	1	-0.0342057	0.0895171	0.702377	0.980073	0.97	0.81	1.15
KLHL6	Wald ratio	1	-0.101517	0.117407	0.387225	0.955838	0.9	0.72	1.14
LIPA	Inverse variance weighted	2	-0.0833714	0.0758152	0.271477	0.890621	0.92	0.79	1.07
SCNN1D	Wald ratio	1	-0.0427176	0.176973	0.809261	0.980073	0.96	0.68	1.36
ENGASE	Inverse variance weighted	2	-0.00175196	0.0872991	0.983989	0.998943	1	0.84	1.18
SMPD2	Wald ratio	1	-0.0321424	0.0345682	0.352462	0.918894	0.97	0.9	1.04
LYG1	Wald ratio	1	0.0531652	0.0275857	0.0539457	0.621804	1.05	1	1.11
EPHX2	Wald ratio	1	0.0144281	0.0282078	0.609005	0.980073	1.01	0.96	1.07
PLSCR1	Wald ratio	1	-0.0111884	0.0270211	0.678828	0.980073	0.99	0.94	1.04
ZP3	Wald ratio	1	-0.137209	0.0708379	0.0527531	0.621804	0.87	0.76	1
ASIC3	Wald ratio	1	-0.0382987	0.0713314	0.591328	0.979278	0.96	0.84	1.11
GGCX	Wald ratio	1	-0.116492	0.195591	0.55145	0.972735	0.89	0.61	1.31
NFKB1	Wald ratio	1	-0.0163818	0.062797	0.794193	0.980073	0.98	0.87	1.11
DCLK2	Wald ratio	1	-0.02456	0.0427276	0.565424	0.977333	0.98	0.9	1.06
KDM4C	Inverse variance weighted	2	0.0867485	0.116788	0.45761	0.955838	1.09	0.87	1.37
IVNS1ABP	Wald ratio	1	0.283733	0.210036	0.176735	0.806917	1.33	0.88	2
P2RX7	Inverse variance weighted	3	0.0581397	0.0576876	0.313533	0.917399	1.06	0.95	1.19
CYP4F12	Wald ratio	1	0.0413019	0.0615773	0.502391	0.955838	1.04	0.92	1.18
FCGR2B	Inverse variance weighted	2	-0.0479445	0.0709	0.498896	0.955838	0.95	0.83	1.1
COMT	Wald ratio	1	-0.0255742	0.0421221	0.543756	0.967478	0.97	0.9	1.06
MERTK	Inverse variance weighted	2	0.0136509	0.029224	0.640419	0.980073	1.01	0.96	1.07
GPR97	Wald ratio	1	0.0270153	0.0377634	0.474371	0.955838	1.03	0.95	1.11
CD44	Inverse variance weighted	2	-0.124896	0.14276	0.381646	0.955838	0.88	0.67	1.17
IL21R	Wald ratio	1	-0.00330912	0.0397095	0.933586	0.997308	1	0.92	1.08
ADH5	Wald ratio	1	-0.0463541	0.16036	0.772534	0.980073	0.95	0.7	1.31
PI16	Inverse variance weighted	2	-0.0510178	0.0441307	0.247656	0.878052	0.95	0.87	1.04
GZMA	Inverse variance weighted	3	0.077908	0.152625	0.609733	0.980073	1.08	0.8	1.46
BIRC3	Wald ratio	1	0.00700047	0.100552	0.944496	0.998439	1.01	0.83	1.23
SLC7A5	Wald ratio	1	0.0606215	0.0952624	0.524539	0.967478	1.06	0.88	1.28
SLC22A18	Wald ratio	1	-0.0283134	0.0419458	0.499676	0.955838	0.97	0.9	1.06
XCL2	Wald ratio	1	0.00750663	0.0137934	0.586292	0.979278	1.01	0.98	1.04
GPR83	Wald ratio	1	-0.00937729	0.062883	0.881457	0.986078	0.99	0.88	1.12
NUCB1	Wald ratio	1	-0.00855624	0.0372808	0.818474	0.980073	0.99	0.92	1.07
SLC6A6	Wald ratio	1	-0.0355129	0.0439397	0.418964	0.955838	0.97	0.89	1.05
PDE6B	Wald ratio	1	-0.0377037	0.0721158	0.601098	0.980073	0.96	0.84	1.11
FLT1	Wald ratio	1	-0.0493122	0.123729	0.690224	0.980073	0.95	0.75	1.21
TNFRSF10D	Wald ratio	1	-0.100715	0.164022	0.539192	0.967478	0.9	0.66	1.25
SYK	Wald ratio	1	0.0169045	0.0313941	0.590258	0.979278	1.02	0.96	1.08
AMICA1	Inverse variance weighted	2	-0.0325996	0.0403907	0.419605	0.955838	0.97	0.89	1.05
C6orf120	Wald ratio	1	-0.00953325	0.0634169	0.880507	0.986078	0.99	0.87	1.12
BPI	Wald ratio	1	-0.0678168	0.0483292	0.16055	0.794022	0.93	0.85	1.03
FDFT1	Wald ratio	1	0.0673329	0.046869	0.150826	0.794022	1.07	0.98	1.17
RAMP3	Wald ratio	1	-0.251613	0.138644	0.0695524	0.667756	0.78	0.59	1.02
SLC5A11	Wald ratio	1	0.000634073	0.0386784	0.986921	0.998943	1	0.93	1.08
S100A12	Wald ratio	1	-0.0373556	0.0376263	0.320805	0.917399	0.96	0.89	1.04
BAMBI	Wald ratio	1	-0.0138894	0.119383	0.90738	0.99151	0.99	0.78	1.25
CXCR1	Wald ratio	1	-0.0149015	0.036282	0.681282	0.980073	0.99	0.92	1.06
RNASE3	Wald ratio	1	-0.0323104	0.0497628	0.516152	0.959985	0.97	0.88	1.07
CXCL6	Wald ratio	1	0.00857545	0.19209	0.964392	0.998943	1.01	0.69	1.47
NR2F6	Wald ratio	1	-0.0481983	0.0629029	0.443537	0.955838	0.95	0.84	1.08
TGM3	Wald ratio	1	0.00450681	0.0671514	0.946491	0.998439	1	0.88	1.15
CYP1B1	Inverse variance weighted	4	0.0368401	0.0277876	0.184914	0.80953	1.04	0.98	1.1
ADAMTS6	Wald ratio	1	0.0251934	0.0569184	0.658038	0.980073	1.03	0.92	1.15
CDK5R1	Inverse variance weighted	2	0.0587798	0.0210692	0.00527329	0.268147	1.06	1.02	1.11
GSTM4	Wald ratio	1	-0.010827	0.054135	0.841481	0.980073	0.99	0.89	1.1
ITGA1	Inverse variance weighted	3	0.0474077	0.042916	0.269307	0.890621	1.05	0.96	1.14
SERPING1	Inverse variance weighted	2	0.096255	0.0391667	0.0139879	0.409052	1.1	1.02	1.19
ABCC3	Inverse variance weighted	2	0.0216991	0.057559	0.706181	0.980073	1.02	0.91	1.14
GSTZ1	Wald ratio	1	0.0666476	0.048704	0.17118	0.805723	1.07	0.97	1.18
XCL1	Wald ratio	1	-0.0161295	0.0296379	0.586292	0.979278	0.98	0.93	1.04
SERPINI1	Wald ratio	1	-0.11035	0.19166	0.564779	0.977333	0.9	0.62	1.3
ATP2C2	Wald ratio	1	0.0285278	0.0600585	0.634787	0.980073	1.03	0.91	1.16
PPIG	Wald ratio	1	-0.153507	0.159163	0.334812	0.917399	0.86	0.63	1.17
LACTB	Wald ratio	1	0.0155304	0.0666305	0.815697	0.980073	1.02	0.89	1.16
ACP1	Wald ratio	1	0.0577668	0.115534	0.617075	0.980073	1.06	0.84	1.33
IGFALS	Wald ratio	1	-0.119974	0.179053	0.502825	0.955838	0.89	0.62	1.26
LOXL2	Wald ratio	1	-0.0401622	0.0833556	0.629935	0.980073	0.96	0.82	1.13
EMILIN2	Inverse variance weighted	2	-0.0270985	0.174052	0.876276	0.985855	0.97	0.69	1.37
MMP1	Wald ratio	1	0.120177	0.120177	0.317311	0.917399	1.13	0.89	1.43
KLHL22	Wald ratio	1	-0.0515535	0.122935	0.674957	0.980073	0.95	0.75	1.21
KLF5	Wald ratio	1	0.151686	0.144607	0.294201	0.908949	1.16	0.88	1.55
ITK	Wald ratio	1	-0.311363	0.153971	0.0431534	0.610114	0.73	0.54	0.99
SERPINB9	Wald ratio	1	0.0536074	0.0749351	0.474371	0.955838	1.06	0.91	1.22
SGSH	Wald ratio	1	0.195645	0.202391	0.333711	0.917399	1.22	0.82	1.81
HDAC4	Wald ratio	1	-0.27984	0.295231	0.343197	0.917399	0.76	0.42	1.35
MGMT	Wald ratio	1	0.00884687	0.0254347	0.727971	0.980073	1.01	0.96	1.06
C19orf10	Wald ratio	1	0.0771455	0.208293	0.711107	0.980073	1.08	0.72	1.62
CXCL1	Wald ratio	1	0.0126484	0.0899442	0.888166	0.986235	1.01	0.85	1.21
DHFR	Wald ratio	1	0.027665	0.0199892	0.166358	0.795651	1.03	0.99	1.07
HSD17B14	Wald ratio	1	-0.0118587	0.0516702	0.818474	0.980073	0.99	0.89	1.09
ICOSLG	Wald ratio	1	0.190688	0.0909951	0.0361187	0.610114	1.21	1.01	1.45
TNFRSF4	Wald ratio	1	-0.0208585	0.0864139	0.809261	0.980073	0.98	0.83	1.16
DGAT1	Wald ratio	1	0.0670514	0.0365989	0.0669423	0.660974	1.07	1	1.15
ANPEP	Wald ratio	1	0.0623895	0.0441292	0.157423	0.794022	1.06	0.98	1.16
GAK	Wald ratio	1	-0.769555	0.220503	0.000483021	0.0818721	0.46	0.3	0.71
GPD2	Wald ratio	1	0.0334544	0.0462667	0.469633	0.955838	1.03	0.94	1.13
PTGER4	Wald ratio	1	0.0441967	0.0965779	0.64722	0.980073	1.05	0.86	1.26
KCNE1	Wald ratio	1	0.0619244	0.0429292	0.149168	0.794022	1.06	0.98	1.16
CLEC3B	Wald ratio	1	-0.00244588	0.0307094	0.936519	0.997308	1	0.94	1.06
FBP1	Wald ratio	1	-0.0307989	0.0884482	0.727679	0.980073	0.97	0.82	1.15
GYPC	Wald ratio	1	0.0054777	0.0438216	0.900524	0.99151	1.01	0.92	1.1
CDK7	Wald ratio	1	-0.00785973	0.0986832	0.936519	0.997308	0.99	0.82	1.2
H3F3A	Wald ratio	1	-0.00716574	0.0197837	0.717199	0.980073	0.99	0.96	1.03
VIPR1	Wald ratio	1	0.0876683	0.0324487	0.00689747	0.318851	1.09	1.02	1.16
MADCAM1	Wald ratio	1	-0.108862	0.224128	0.62717	0.980073	0.9	0.58	1.39
TYMP	Inverse variance weighted	2	0.0244406	0.0310298	0.430901	0.955838	1.02	0.96	1.09
AXIN2	Wald ratio	1	0.0175916	0.0637696	0.782654	0.980073	1.02	0.9	1.15
ITGAM	Wald ratio	1	0.242552	0.217515	0.264804	0.890621	1.27	0.83	1.95
GRK4	Wald ratio	1	-0.0105724	0.0343603	0.758316	0.980073	0.99	0.93	1.06
UGT2B11	Wald ratio	1	0.024148	0.031489	0.443158	0.955838	1.02	0.96	1.09
HCN3	Wald ratio	1	0.356238	0.120058	0.00300513	0.191013	1.43	1.13	1.81
FGF2	Wald ratio	1	-0.0282834	0.15054	0.850972	0.980073	0.97	0.72	1.31
F10	Wald ratio	1	-0.155313	0.224512	0.489075	0.955838	0.86	0.55	1.33
ST6GAL1	Wald ratio	1	0.0160784	0.0560308	0.774146	0.980073	1.02	0.91	1.13
TG	Wald ratio	1	0.0556426	0.0454142	0.22049	0.849255	1.06	0.97	1.16
CYP26B1	Wald ratio	1	0.0430279	0.123441	0.727411	0.980073	1.04	0.82	1.33
C1QC	Wald ratio	1	-0.133099	0.0819389	0.104298	0.741182	0.88	0.75	1.03
TFRC	Inverse variance weighted	2	-0.0677028	0.042373	0.110092	0.741182	0.93	0.86	1.02
NPC1	Inverse variance weighted	2	0.00383546	0.0416956	0.926708	0.997308	1	0.93	1.09
OAS1	Wald ratio	1	0.00733727	0.0437414	0.866786	0.983704	1.01	0.92	1.1
GPX7	Wald ratio	1	-0.0469449	0.040304	0.244111	0.878052	0.95	0.88	1.03
IL17RB	Wald ratio	1	-0.036634	0.149062	0.805866	0.980073	0.96	0.72	1.29
CPA3	Wald ratio	1	0.0331214	0.11072	0.764829	0.980073	1.03	0.83	1.28
PDGFC	Wald ratio	1	-0.114702	0.0809663	0.15658	0.794022	0.89	0.76	1.04
CD22	Wald ratio	1	0.163932	0.082454	0.0467934	0.610114	1.18	1	1.38
TGFBI	Inverse variance weighted	2	-0.00187238	0.0374746	0.960151	0.998439	1	0.93	1.07
SELL	Wald ratio	1	-0.0798457	0.044439	0.0723756	0.667756	0.92	0.85	1.01
GLIPR1L1	Wald ratio	1	-0.196728	0.182449	0.280917	0.891162	0.82	0.57	1.17
NEK3	Wald ratio	1	0.0116298	0.0491037	0.812779	0.980073	1.01	0.92	1.11
CHI3L1	Wald ratio	1	0.282122	0.262798	0.283034	0.891162	1.33	0.79	2.22
PLD2	Wald ratio	1	0.0515426	0.189544	0.785676	0.980073	1.05	0.73	1.53
ATG4C	Wald ratio	1	-0.0845072	0.0597472	0.15724	0.794022	0.92	0.82	1.03
POMC	Wald ratio	1	0.0099404	0.0463886	0.830324	0.980073	1.01	0.92	1.11
CRB2	Wald ratio	1	0.230373	0.191041	0.227863	0.851973	1.26	0.87	1.83
PPID	Wald ratio	1	-0.411287	0.233721	0.0784519	0.690838	0.66	0.42	1.05
PRADC1	Wald ratio	1	0.016025	0.0534168	0.764177	0.980073	1.02	0.92	1.13
PRLR	Inverse variance weighted	2	-0.0551034	0.0710344	0.43791	0.955838	0.95	0.82	1.09
GRK5	Inverse variance weighted	2	0.0880834	0.124892	0.480639	0.955838	1.09	0.85	1.39
MTOR	Wald ratio	1	0.0956004	0.0642394	0.136701	0.786698	1.1	0.97	1.25
TRAP1	Wald ratio	1	-0.227768	0.118793	0.0551928	0.621804	0.8	0.63	1.01
CA13	Wald ratio	1	-0.067444	0.0554858	0.224169	0.849255	0.93	0.84	1.04
TPBG	Wald ratio	1	-0.0550493	0.122332	0.65271	0.980073	0.95	0.74	1.2
NAMPT	Wald ratio	1	0.0727382	0.181845	0.689157	0.980073	1.08	0.75	1.54
SCP2	Wald ratio	1	-0.0496032	0.0229907	0.0309641	0.579365	0.95	0.91	1
CTSK	Wald ratio	1	-0.142514	0.0768732	0.0637561	0.64198	0.87	0.75	1.01
CCL2	Wald ratio	1	0.0380663	0.27766	0.890954	0.986235	1.04	0.6	1.79
SLC40A1	Wald ratio	1	-0.0318447	0.0458716	0.487547	0.955838	0.97	0.89	1.06
MMRN1	Wald ratio	1	-0.0523412	0.185109	0.777362	0.980073	0.95	0.66	1.36
PKD2	Wald ratio	1	0.016046	0.131807	0.903106	0.99151	1.02	0.78	1.32
PEAK1	Wald ratio	1	0.0262832	0.0676652	0.697698	0.980073	1.03	0.9	1.17
CCNB1	Wald ratio	1	0.00700742	0.087982	0.936519	0.997308	1.01	0.85	1.2
VIMP	Wald ratio	1	-0.109342	0.104786	0.296727	0.908949	0.9	0.73	1.1
MR1	Inverse variance weighted	2	-0.0323143	0.0566617	0.568473	0.979278	0.97	0.87	1.08
GLP1R	Wald ratio	1	0.174709	0.0938414	0.0626382	0.64198	1.19	0.99	1.43
ADAMTSL4	Wald ratio	1	-0.0244352	0.0337159	0.468612	0.955838	0.98	0.91	1.04
CASP8	Wald ratio	1	0.0211841	0.152996	0.889876	0.986235	1.02	0.76	1.38
GSTA4	Wald ratio	1	-0.0843338	0.0594661	0.156138	0.794022	0.92	0.82	1.03
CLEC10A	Wald ratio	1	-0.0559048	0.039932	0.161513	0.794022	0.95	0.87	1.02
MARS	Wald ratio	1	-0.0858228	0.0777135	0.269442	0.890621	0.92	0.79	1.07
CREG1	Wald ratio	1	0.0773618	0.0825458	0.348657	0.918611	1.08	0.92	1.27
ADCK3	Wald ratio	1	0.034462	0.0295081	0.242854	0.878052	1.04	0.98	1.1
PIK3CB	Wald ratio	1	0.0529391	0.258078	0.837472	0.980073	1.05	0.64	1.75
C17orf72	Wald ratio	1	-0.107293	0.175778	0.541604	0.967478	0.9	0.64	1.27
ABCC1	Wald ratio	1	0.265588	0.19874	0.18143	0.80953	1.3	0.88	1.93
CAMK4	Wald ratio	1	0.0724564	0.0762042	0.341696	0.917399	1.08	0.93	1.25
GPR20	Wald ratio	1	-0.132505	0.0818304	0.10539	0.741182	0.88	0.75	1.03
MC1R	Wald ratio	1	0.0855712	0.149101	0.566027	0.977333	1.09	0.81	1.46
CNDP1	Wald ratio	1	-0.0517108	0.248212	0.834969	0.980073	0.95	0.58	1.54
PTGER2	Wald ratio	1	-0.0197576	0.0440967	0.654116	0.980073	0.98	0.9	1.07
CSF1R	Inverse variance weighted	2	0.0404668	0.124085	0.744332	0.980073	1.04	0.82	1.33
PTPN7	Wald ratio	1	-0.0550365	0.0486422	0.257863	0.890621	0.95	0.86	1.04
KSR1	Wald ratio	1	-0.0430422	0.0412028	0.296188	0.908949	0.96	0.88	1.04
CD109	Wald ratio	1	0.0851066	0.104747	0.416505	0.955838	1.09	0.89	1.34
IL10	Wald ratio	1	0.0703028	0.184349	0.702939	0.980073	1.07	0.75	1.54
ACVR2B	Wald ratio	1	0.031808	0.0288491	0.270217	0.890621	1.03	0.98	1.09
ANXA1	Inverse variance weighted	3	0.00767953	0.0300093	0.798024	0.980073	1.01	0.95	1.07
ACVRL1	Wald ratio	1	0.00844543	0.0390903	0.828949	0.980073	1.01	0.93	1.09
SLC27A1	Wald ratio	1	0.531578	0.187415	0.00456305	0.244243	1.7	1.18	2.46
PSMA2	Wald ratio	1	-0.07147	0.0396333	0.0713445	0.667756	0.93	0.86	1.01
CYP4V2	Wald ratio	1	-0.0735365	0.043809	0.0932356	0.708513	0.93	0.85	1.01
SCN2B	Wald ratio	1	-0.089398	0.124345	0.472169	0.955838	0.91	0.72	1.17
HPGD	Wald ratio	1	0.152941	0.07092	0.0310429	0.579365	1.17	1.01	1.34
MGST3	Wald ratio	1	-0.0115538	0.0285576	0.685786	0.980073	0.99	0.93	1.05
PYGL	Wald ratio	1	-0.0769238	0.0749514	0.304743	0.91263	0.93	0.8	1.07
VCAM1	Wald ratio	1	0.0137748	0.0701262	0.844275	0.980073	1.01	0.88	1.16
SNCA	Wald ratio	1	-0.0156317	0.0552827	0.777362	0.980073	0.98	0.88	1.1
BMP4	Wald ratio	1	-0.348615	0.237988	0.142964	0.794022	0.71	0.44	1.13
GSTM5	Wald ratio	1	-0.017528	0.0876401	0.841481	0.980073	0.98	0.83	1.17
NOTCH2	Wald ratio	1	0.103735	0.0966032	0.282901	0.891162	1.11	0.92	1.34
TNFRSF10A	Wald ratio	1	0.0413988	0.0612917	0.499397	0.955838	1.04	0.92	1.18
CTSA	Wald ratio	1	0.547474	0.292572	0.0613112	0.64198	1.73	0.97	3.07
MAP2K4	Wald ratio	1	0.181245	0.129137	0.160465	0.794022	1.2	0.93	1.54
NTSR1	Wald ratio	1	0.0286602	0.030984	0.354966	0.918894	1.03	0.97	1.09
SSR1	Wald ratio	1	0.203723	0.156281	0.19238	0.816336	1.23	0.9	1.67
DCPS	Wald ratio	1	0	0.0751465	1	1	1	0.86	1.16
ST14	Wald ratio	1	0.0567555	0.0401846	0.157841	0.794022	1.06	0.98	1.15
PDGFB	Wald ratio	1	-0.136614	0.124764	0.273529	0.891162	0.87	0.68	1.11
LPAR2	Wald ratio	1	-0.0123196	0.0472253	0.794193	0.980073	0.99	0.9	1.08
KDM1B	Wald ratio	1	0.135208	0.195179	0.488474	0.955838	1.14	0.78	1.68
NAAA	Wald ratio	1	-0.0224706	0.0416924	0.589914	0.979278	0.98	0.9	1.06
DHFRL1	Wald ratio	1	-0.0442459	0.0957453	0.643994	0.980073	0.96	0.79	1.15
SLC6A12	Wald ratio	1	0.3324	0.272237	0.222088	0.849255	1.39	0.82	2.38
CDC42BPB	Wald ratio	1	0.0573718	0.0447104	0.199427	0.825079	1.06	0.97	1.16
GPR18	Wald ratio	1	-0.0547483	0.0764738	0.474047	0.955838	0.95	0.81	1.1
CCL8	Wald ratio	1	0.0387466	0.282622	0.890954	0.986235	1.04	0.6	1.81
CD8A	Inverse variance weighted	2	-0.0103135	0.154888	0.946911	0.998439	0.99	0.73	1.34
PASK	Wald ratio	1	-0.0197229	0.02624	0.452271	0.955838	0.98	0.93	1.03
FUCA2	Wald ratio	1	-0.042593	0.0771999	0.581137	0.979278	0.96	0.82	1.11
CD1A	Wald ratio	1	0.0590413	0.0487091	0.225466	0.849255	1.06	0.96	1.17
DNASE1	Wald ratio	1	0.0864901	0.0451091	0.0551928	0.621804	1.09	1	1.19
SERPINA1	Wald ratio	1	-0.0533465	0.0896676	0.551886	0.972735	0.95	0.8	1.13
IL15RA	Wald ratio	1	0.0120924	0.0471995	0.797798	0.980073	1.01	0.92	1.11
PPIL3	Inverse variance weighted	6	-0.0396575	0.0220059	0.0715246	0.667756	0.96	0.92	1
PRKD3	Wald ratio	1	-0.0101553	0.0657678	0.877285	0.985855	0.99	0.87	1.13
PRR4	Wald ratio	1	0.0291294	0.0448831	0.516334	0.959985	1.03	0.94	1.12
MAPKAPK3	Wald ratio	1	-0.0674012	0.0380964	0.0768554	0.685631	0.93	0.87	1.01
TRPV5	Wald ratio	1	-0.0223087	0.0252715	0.377367	0.953423	0.98	0.93	1.03
KCNMA1	Inverse variance weighted	2	-0.0889687	0.0388643	0.022067	0.498714	0.91	0.85	0.99
STK39	Inverse variance weighted	2	0.0456268	0.0364121	0.210181	0.848231	1.05	0.97	1.12
RB1	Wald ratio	1	0.180029	0.0795334	0.0236008	0.500043	1.2	1.02	1.4
PTPN12	Wald ratio	1	0.0333589	0.0382477	0.38311	0.955838	1.03	0.96	1.11
UGT2B28	Wald ratio	1	0.0443106	0.0577811	0.443158	0.955838	1.05	0.93	1.17
SOD2	Wald ratio	1	0.00233923	0.0461163	0.959545	0.998439	1	0.92	1.1
SEMA4B	Wald ratio	1	-0.0652051	0.052807	0.216911	0.849255	0.94	0.84	1.04
MASTL	Inverse variance weighted	3	-0.00836975	0.0339213	0.805109	0.980073	0.99	0.93	1.06
HDAC11	Wald ratio	1	0.168235	0.184569	0.36203	0.927416	1.18	0.82	1.7
IL32	Wald ratio	1	0.0711756	0.0481361	0.139239	0.786698	1.07	0.98	1.18
IDO1	Wald ratio	1	0.0227333	0.0415592	0.584373	0.979278	1.02	0.94	1.11
FKTN	Wald ratio	1	-0.0362666	0.165673	0.826724	0.980073	0.96	0.7	1.33
KCNT1	Wald ratio	1	-0.163461	0.110121	0.137709	0.786698	0.85	0.68	1.05
GZMB	Wald ratio	1	-0.0795102	0.0396385	0.0448688	0.610114	0.92	0.85	1
HNMT	Wald ratio	1	-0.0214329	0.0474886	0.651754	0.980073	0.98	0.89	1.07
GUCY1A3	Wald ratio	1	-0.146998	0.484371	0.761522	0.980073	0.86	0.33	2.23
CHI3L2	Wald ratio	1	-0.00518248	0.0314292	0.869028	0.98403	0.99	0.94	1.06
TUB	Wald ratio	1	-0.28885	0.141216	0.0408101	0.610114	0.75	0.57	0.99
YWHAG	Wald ratio	1	-0.0917914	0.04739	0.0527531	0.621804	0.91	0.83	1
SCGB1C1	Wald ratio	1	-0.0294578	0.0256392	0.250582	0.878966	0.97	0.92	1.02
SLC29A3	Wald ratio	1	-0.388743	0.261934	0.137775	0.786698	0.68	0.41	1.13
BICD1	Wald ratio	1	0.352813	0.21352	0.0984611	0.720395	1.42	0.94	2.16
SIRT1	Wald ratio	1	-0.0191882	0.0259605	0.459828	0.955838	0.98	0.93	1.03
RYK	Wald ratio	1	0.0358744	0.292782	0.90248	0.99151	1.04	0.58	1.84
CD40	Wald ratio	1	0.0305718	0.0531683	0.565291	0.977333	1.03	0.93	1.14
CPA5	Wald ratio	1	0.0154146	0.0311045	0.620194	0.980073	1.02	0.96	1.08
NT5E	Inverse variance weighted	3	-0.0439161	0.0323857	0.175088	0.805723	0.96	0.9	1.02
VKORC1L1	Wald ratio	1	0.0724277	0.0415394	0.0812307	0.690838	1.08	0.99	1.17
ARSA	Wald ratio	1	0.209536	0.133788	0.117307	0.755073	1.23	0.95	1.6
CDC7	Wald ratio	1	-0.00307516	0.0362869	0.932464	0.997308	1	0.93	1.07
CCNA1	Wald ratio	1	0.0139135	0.0435955	0.749614	0.980073	1.01	0.93	1.1
ADK	Wald ratio	1	-0.0092274	0.0165897	0.578065	0.979278	0.99	0.96	1.02
BMPR2	Wald ratio	1	0.014909	0.0411617	0.717199	0.980073	1.02	0.94	1.1
DBH	Wald ratio	1	-0.148441	0.0992134	0.134606	0.786698	0.86	0.71	1.05
PIK3C2A	Wald ratio	1	0.0136949	0.0255638	0.592156	0.979278	1.01	0.96	1.07
PIK3C2B	Wald ratio	1	0.0294927	0.0869258	0.734395	0.980073	1.03	0.87	1.22
ERP44	Wald ratio	1	-0.404596	0.204063	0.0474011	0.610214	0.67	0.45	1
GPR146	Inverse variance weighted	2	0.018834	0.0310509	0.544147	0.967478	1.02	0.96	1.08
EPHB4	Wald ratio	1	-0.0235119	0.0242891	0.333044	0.917399	0.98	0.93	1.02
SF3B3	Wald ratio	1	-0.0170438	0.109782	0.876623	0.985855	0.98	0.79	1.22
MINK1	Wald ratio	1	0.0119103	0.0437993	0.785676	0.980073	1.01	0.93	1.1
TPP1	Wald ratio	1	0.0815812	0.118664	0.491768	0.955838	1.09	0.86	1.37
CASP6	Wald ratio	1	0.263913	0.1942	0.174155	0.805723	1.3	0.89	1.91
LMTK2	Wald ratio	1	0.116711	0.122731	0.341633	0.917399	1.12	0.88	1.43
SULT1A2	Wald ratio	1	-0.07925	0.0720454	0.271332	0.890621	0.92	0.8	1.06
ESM1	Wald ratio	1	0.06507	0.0656358	0.3215	0.917399	1.07	0.94	1.21
SLC7A8	Wald ratio	1	-0.0320926	0.155114	0.836091	0.980073	0.97	0.71	1.31
TXNDC12	Wald ratio	1	-0.0744467	0.0388988	0.0556383	0.621804	0.93	0.86	1
TRPM6	Wald ratio	1	0.115551	0.0386299	0.00277858	0.191013	1.12	1.04	1.21
CD300LB	Inverse variance weighted	2	0.0096183	0.0991837	0.922747	0.997308	1.01	0.83	1.23
MOK	Wald ratio	1	0.0750763	0.12994	0.563414	0.977333	1.08	0.84	1.39
SLC22A16	Inverse variance weighted	4	0.0215406	0.023367	0.356614	0.918894	1.02	0.98	1.07
NR4A2	Wald ratio	1	0.139038	0.192287	0.469633	0.955838	1.15	0.79	1.68
TNFRSF10B	Inverse variance weighted	2	-0.0415773	0.0403449	0.302753	0.91263	0.96	0.89	1.04
KCNH3	Wald ratio	1	-0.141268	0.0912888	0.121746	0.773849	0.87	0.73	1.04
PIK3R1	Wald ratio	1	0.194017	0.149342	0.193894	0.816336	1.21	0.91	1.63
KLHL5	Wald ratio	1	0.0505077	0.0398371	0.204849	0.840046	1.05	0.97	1.14
COL6A3	Wald ratio	1	0.0320748	0.0588503	0.585737	0.979278	1.03	0.92	1.16
SMPDL3A	Inverse variance weighted	3	0.0224198	0.0320805	0.484639	0.955838	1.02	0.96	1.09
THBS3	Wald ratio	1	-0.0934745	0.0315025	0.00300513	0.191013	0.91	0.86	0.97
MAP3K8	Inverse variance weighted	2	-0.124742	0.0522146	0.016893	0.409052	0.88	0.8	0.98
CD302	Wald ratio	1	0.0329762	0.0373506	0.3773	0.953423	1.03	0.96	1.11
MAN1B1	Wald ratio	1	-0.105361	0.0436713	0.0158397	0.409052	0.9	0.83	0.98
BPHL	Wald ratio	1	-0.00179985	0.106191	0.986477	0.998943	1	0.81	1.23
LAMC1	Wald ratio	1	-0.0260192	0.0269164	0.333711	0.917399	0.97	0.92	1.03
GSTM1	Wald ratio	1	-0.00758196	0.0379098	0.841481	0.980073	0.99	0.92	1.07
ULK1	Wald ratio	1	0.201845	0.133131	0.129487	0.786698	1.22	0.94	1.59
IGFBP7	Inverse variance weighted	2	-0.0610206	0.0471767	0.195856	0.816336	0.94	0.86	1.03
TRPV6	Wald ratio	1	-0.0727944	0.0824624	0.377367	0.953423	0.93	0.79	1.09
NEK1	Wald ratio	1	-0.101829	0.0395863	0.0101017	0.380499	0.9	0.84	0.98
VAMP8	Wald ratio	1	0.0250192	0.0420075	0.55145	0.972735	1.03	0.94	1.11
COL8A2	Wald ratio	1	-0.127372	0.270183	0.637335	0.980073	0.88	0.52	1.5
MAP3K2	Wald ratio	1	-0.0255499	0.0332149	0.441756	0.955838	0.97	0.91	1.04
RPS6KA2	Inverse variance weighted	2	0.00983036	0.0578042	0.864961	0.983661	1.01	0.9	1.13
SFRP1	Wald ratio	1	0.305286	0.288973	0.290762	0.90707	1.36	0.77	2.39
ANXA2	Wald ratio	1	0.0818244	0.0469601	0.0814342	0.690838	1.09	0.99	1.19
ALOX5AP	Wald ratio	1	0.019858	0.0440488	0.65212	0.980073	1.02	0.94	1.11
CAMK2D	Wald ratio	1	0.0384363	0.0537531	0.474576	0.955838	1.04	0.94	1.15
LAIR1	Wald ratio	1	0.00268145	0.239989	0.991085	0.998943	1	0.63	1.6
TK2	Wald ratio	1	-0.13675	0.0428684	0.00142273	0.160768	0.87	0.8	0.95
BCAT1	Inverse variance weighted	2	0.0351439	0.0254188	0.166789	0.795651	1.04	0.99	1.09
PXDN	Inverse variance weighted	3	-0.0686848	0.0284385	0.0157263	0.409052	0.93	0.88	0.99
PKD2L1	Wald ratio	1	-0.0191024	0.0463609	0.680312	0.980073	0.98	0.9	1.07
HPD	Wald ratio	1	-0.0112855	0.022571	0.617075	0.980073	0.99	0.95	1.03
ABAT	Inverse variance weighted	2	0.00173778	0.0303751	0.954377	0.998439	1	0.94	1.06
NR1D2	Wald ratio	1	-0.0639141	0.119113	0.591554	0.979278	0.94	0.74	1.18
LILRA1	Wald ratio	1	0.0357874	0.0388446	0.356896	0.918894	1.04	0.96	1.12
NLRP3	Inverse variance weighted	3	-0.00844038	0.0337025	0.802249	0.980073	0.99	0.93	1.06
GPX2	Wald ratio	1	-0.0125094	0.234267	0.957415	0.998439	0.99	0.62	1.56
HAGH	Wald ratio	1	-0.199593	0.297878	0.502825	0.955838	0.82	0.46	1.47
WNK1	Wald ratio	1	-0.332425	0.249835	0.183328	0.80953	0.72	0.44	1.17
AKR1C1	Wald ratio	1	-0.0099172	0.0833044	0.905238	0.99151	0.99	0.84	1.17
EFEMP2	Wald ratio	1	-0.00687212	0.0375512	0.854793	0.980073	0.99	0.92	1.07
DAPK1	Inverse variance weighted	2	0.0202779	0.0250813	0.418811	0.955838	1.02	0.97	1.07
KLHL7	Wald ratio	1	0.064834	0.0626362	0.300628	0.91263	1.07	0.94	1.21
SLC12A4	Wald ratio	1	-0.00509975	0.172372	0.976397	0.998943	0.99	0.71	1.39
CAPZA1	Wald ratio	1	-0.0807267	0.167546	0.629935	0.980073	0.92	0.66	1.28
TREM1	Wald ratio	1	0.021479	0.0497684	0.666047	0.980073	1.02	0.93	1.13
IL2RA	Wald ratio	1	0.170502	0.154134	0.268642	0.890621	1.19	0.88	1.6
EPOR	Wald ratio	1	0.0721326	0.0480884	0.133614	0.786698	1.07	0.98	1.18
ZAP70	Wald ratio	1	-0.256903	0.109976	0.0194912	0.460991	0.77	0.62	0.96
HPSE	Inverse variance weighted	2	-0.0579872	0.0792034	0.464089	0.955838	0.94	0.81	1.1
STIM2	Wald ratio	1	0.0214998	0.0599513	0.719879	0.980073	1.02	0.91	1.15
CTSW	Wald ratio	1	-0.0121964	0.0666448	0.854793	0.980073	0.99	0.87	1.13
SNAP29	Wald ratio	1	0.0173825	0.0207071	0.401217	0.955838	1.02	0.98	1.06
CELSR2	Wald ratio	1	-0.102828	0.142377	0.470158	0.955838	0.9	0.68	1.19
YES1	Wald ratio	1	0.0937915	0.120498	0.436354	0.955838	1.1	0.87	1.39
CCR6	Wald ratio	1	-0.0184724	0.126008	0.88345	0.986235	0.98	0.77	1.26
FAM19A1	Wald ratio	1	0	0.0456248	1	1	1	0.91	1.09
VSTM1	Wald ratio	1	-0.131192	0.160816	0.414621	0.955838	0.88	0.64	1.2
SIGLEC12	Wald ratio	1	-0.105463	0.0401298	0.00858762	0.349344	0.9	0.83	0.97
SELPLG	Wald ratio	1	-0.0556669	0.0544354	0.306485	0.914064	0.95	0.85	1.05
CD93	Inverse variance weighted	2	-0.078647	0.0492829	0.110527	0.741182	0.92	0.84	1.02
DUSP3	Inverse variance weighted	2	-0.054962	0.0445122	0.21692	0.849255	0.95	0.87	1.03
GGPS1	Wald ratio	1	0.014059	0.046267	0.761229	0.980073	1.01	0.93	1.11
CD226	Wald ratio	1	0.0299689	0.0400747	0.454565	0.955838	1.03	0.95	1.11
BLK	Wald ratio	1	0.0163959	0.0483878	0.734728	0.980073	1.02	0.92	1.12
GPR160	Wald ratio	1	0.0384369	0.0330196	0.244399	0.878052	1.04	0.97	1.11
NENF	Inverse variance weighted	2	-0.220259	0.102179	0.0311136	0.579365	0.8	0.66	0.98
PRNP	Wald ratio	1	0.033259	0.0931252	0.720985	0.980073	1.03	0.86	1.24
FST	Wald ratio	1	0.0645451	0.0372847	0.0834266	0.690838	1.07	0.99	1.15
LRRN3	Wald ratio	1	0.160297	0.181754	0.377807	0.953423	1.17	0.82	1.68
TUBB6	Inverse variance weighted	2	0.0327457	0.0341263	0.337285	0.917399	1.03	0.97	1.1
PINK1	Inverse variance weighted	2	0.119836	0.0807019	0.137565	0.786698	1.13	0.96	1.32
S100A8	Wald ratio	1	-0.120335	0.121207	0.320805	0.917399	0.89	0.7	1.12
COL6A2	Wald ratio	1	-0.0320086	0.0556547	0.565204	0.977333	0.97	0.87	1.08
GCLC	Inverse variance weighted	2	0.0174508	0.0792199	0.82565	0.980073	1.02	0.87	1.19
CYTL1	Wald ratio	1	0.00904913	0.0295482	0.759414	0.980073	1.01	0.95	1.07
OPRL1	Wald ratio	1	-0.0215373	0.0306309	0.481978	0.955838	0.98	0.92	1.04
PLXNC1	Wald ratio	1	0.0234129	0.0694172	0.735907	0.980073	1.02	0.89	1.17
MMP25	Wald ratio	1	0.0446324	0.0301849	0.139239	0.786698	1.05	0.99	1.11
SIK2	Wald ratio	1	0.0408287	0.0550499	0.458289	0.955838	1.04	0.94	1.16
SOAT2	Wald ratio	1	0.073761	0.118948	0.535184	0.967478	1.08	0.85	1.36
ALOX5	Inverse variance weighted	2	0.00186566	0.0471038	0.968406	0.998943	1	0.91	1.1
NR1H3	Wald ratio	1	-0.0130161	0.0681796	0.848597	0.980073	0.99	0.86	1.13
IL18R1	Inverse variance weighted	2	-0.041712	0.0514838	0.417827	0.955838	0.96	0.87	1.06
CKLF	Wald ratio	1	-0.586479	0.183849	0.00142273	0.160768	0.56	0.39	0.8
MDM2	Wald ratio	1	0.0590483	0.0430413	0.170094	0.804586	1.06	0.98	1.15
CTSG	Wald ratio	1	0.06373	0.0317716	0.0448688	0.610114	1.07	1	1.13
Supplementary Table 4b. Mendelian Randomization Analysis Results for Blood Gene Expression and ALS Outcomes of SNPs within ±100kb of the TSS with FDR<0.05 and p<5e-08
Gene	Method	No.SNP	b	se	pval	FDR	or	or_lci95	or_uci95
SERPINB1	Inverse variance weighted	2	-0.0110532	0.0571236	0.84657	0.997047	0.99	0.88	1.11
MGMT	Inverse variance weighted	2	-0.0229986	0.0253214	0.363738	0.908275	0.98	0.93	1.03
ENC1	Wald ratio	1	0.0148941	0.0188189	0.428685	0.919709	1.02	0.98	1.05
SCN2B	Wald ratio	1	-0.089398	0.124345	0.472169	0.919709	0.91	0.72	1.17
COL6A2	Wald ratio	1	-0.0320086	0.0556547	0.565204	0.948117	0.97	0.87	1.08
PDCD4	Inverse variance weighted	2	0.0236591	0.0529947	0.655278	0.960014	1.02	0.92	1.14
EMILIN2	Wald ratio	1	-0.0722919	0.0746238	0.33267	0.869036	0.93	0.8	1.08
ORM2	Wald ratio	1	-0.181934	0.183683	0.321941	0.85493	0.83	0.58	1.19
DEAF1	Wald ratio	1	0.0608812	0.0461456	0.18706	0.84655	1.06	0.97	1.16
IL16	Wald ratio	1	-0.0415437	0.0357223	0.244845	0.85493	0.96	0.89	1.03
CYP4V2	Inverse variance weighted	2	0.0311005	0.0406116	0.443794	0.919709	1.03	0.95	1.12
GPR25	Wald ratio	1	-0.0738841	0.0875131	0.398523	0.919709	0.93	0.78	1.1
CRELD2	Wald ratio	1	-0.0164307	0.0272404	0.546393	0.938416	0.98	0.93	1.04
CDK12	Wald ratio	1	0.0450553	0.129802	0.728511	0.978505	1.05	0.81	1.35
CD44	Wald ratio	1	0.325806	0.117249	0.00545667	0.20959	1.39	1.1	1.74
MAP3K9	Wald ratio	1	0.0500359	0.0581225	0.38931	0.919709	1.05	0.94	1.18
BSG	Wald ratio	1	-0.0235906	0.048569	0.62717	0.957694	0.98	0.89	1.07
ADCK3	Wald ratio	1	0.034462	0.0295081	0.242854	0.85493	1.04	0.98	1.1
RNASE1	Wald ratio	1	-0.11445	0.206605	0.579608	0.948117	0.89	0.59	1.34
COL24A1	Wald ratio	1	0.07852	0.160511	0.624708	0.957694	1.08	0.79	1.48
CYP51A1	Wald ratio	1	-0.105388	0.0469801	0.0248811	0.491258	0.9	0.82	0.99
HKDC1	Wald ratio	1	0.0122066	0.155126	0.93728	0.997047	1.01	0.75	1.37
F5	Wald ratio	1	0.150855	0.164823	0.360058	0.901739	1.16	0.84	1.61
RNASEH1	Wald ratio	1	-0.00843899	0.197472	0.965913	0.997047	0.99	0.67	1.46
EDN3	Wald ratio	1	0.013233	0.137205	0.923166	0.997047	1.01	0.77	1.33
GBA	Wald ratio	1	-0.195547	0.0659026	0.00300513	0.159459	0.82	0.72	0.94
TSG101	Wald ratio	1	-0.21381	0.180815	0.237015	0.85493	0.81	0.57	1.15
FAS	Wald ratio	1	-0.0259067	0.0372409	0.486647	0.919709	0.97	0.91	1.05
PTGFRN	Wald ratio	1	-0.0948883	0.0759106	0.2113	0.85493	0.91	0.78	1.06
PRR4	Wald ratio	1	0.0291294	0.0448831	0.516334	0.923773	1.03	0.94	1.12
ALDH5A1	Wald ratio	1	0.0393977	0.0386941	0.308592	0.85493	1.04	0.96	1.12
CCR3	Wald ratio	1	0.0166394	0.0226373	0.462313	0.919709	1.02	0.97	1.06
STK24	Wald ratio	1	0.152231	0.168838	0.367248	0.910459	1.16	0.84	1.62
KDSR	Wald ratio	1	-0.030156	0.135702	0.824141	0.991304	0.97	0.74	1.27
CD300LD	Wald ratio	1	0.083616	0.167972	0.618627	0.957694	1.09	0.78	1.51
MME	Wald ratio	1	0.111967	0.111002	0.313121	0.85493	1.12	0.9	1.39
KBTBD2	Wald ratio	1	-0.0619925	0.0414506	0.134764	0.800731	0.94	0.87	1.02
MASTL	Inverse variance weighted	3	-0.0287914	0.0430229	0.503361	0.919709	0.97	0.89	1.06
ANXA2	Wald ratio	1	0.0818244	0.0469601	0.0814342	0.701274	1.09	0.99	1.19
MYLK4	Wald ratio	1	0.0867227	0.0972345	0.372451	0.910459	1.09	0.9	1.32
ENGASE	Wald ratio	1	-0.0450703	0.0439035	0.304619	0.85493	0.96	0.88	1.04
ENPP2	Inverse variance weighted	2	0.0442051	0.0592473	0.4556	0.919709	1.05	0.93	1.17
PAM	Inverse variance weighted	5	-0.0454622	0.031417	0.147881	0.800731	0.96	0.9	1.02
ACP2	Wald ratio	1	-0.00800229	0.0419168	0.848597	0.997047	0.99	0.91	1.08
PLK2	Wald ratio	1	-0.0311686	0.182336	0.864271	0.997047	0.97	0.68	1.39
CALU	Wald ratio	1	-0.116069	0.0601257	0.053553	0.629349	0.89	0.79	1
ST6GAL1	Inverse variance weighted	2	0.0519951	0.0720097	0.470259	0.919709	1.05	0.91	1.21
LAMC1	Wald ratio	1	0.0196614	0.0511196	0.700522	0.978505	1.02	0.92	1.13
LPAR2	Wald ratio	1	-0.0123196	0.0472253	0.794193	0.985064	0.99	0.9	1.08
ENTPD6	Wald ratio	1	-0.0837387	0.104673	0.423711	0.919709	0.92	0.75	1.13
SLC18A2	Wald ratio	1	0.00451341	0.0780175	0.953867	0.997047	1	0.86	1.17
DCPS	Wald ratio	1	0	0.0751465	1	1	1	0.86	1.16
CRY2	Wald ratio	1	0.0158394	0.0420353	0.706314	0.978505	1.02	0.94	1.1
ANG	Inverse variance weighted	2	-0.0157749	0.0395534	0.690022	0.973137	0.98	0.91	1.06
ACP6	Wald ratio	1	-0.00729097	0.0267336	0.785063	0.985064	0.99	0.94	1.05
CAMKK2	Wald ratio	1	0.0829088	0.0751764	0.270089	0.85493	1.09	0.94	1.26
RAMP1	Wald ratio	1	0.0426376	0.0859742	0.61994	0.957694	1.04	0.88	1.24
RRM2B	Wald ratio	1	-0.0290818	0.0727046	0.689157	0.973137	0.97	0.84	1.12
DAPK1	Inverse variance weighted	2	0.00306466	0.0233817	0.895719	0.997047	1	0.96	1.05
ERO1L	Wald ratio	1	-0.0187114	0.0332918	0.574086	0.948117	0.98	0.92	1.05
PTGFR	Wald ratio	1	0.0656982	0.152679	0.666975	0.962381	1.07	0.79	1.44
KLHL29	Wald ratio	1	0.0852387	0.130777	0.514539	0.923773	1.09	0.84	1.41
ST3GAL4	Wald ratio	1	0	0.171493	1	1	1	0.71	1.4
BLK	Wald ratio	1	0.0163959	0.0483878	0.734728	0.978505	1.02	0.92	1.12
KLKB1	Wald ratio	1	0.0279121	0.123142	0.820683	0.991124	1.03	0.81	1.31
COL4A3	Wald ratio	1	-0.122733	0.113708	0.280425	0.85493	0.88	0.71	1.11
PTGER4	Wald ratio	1	0.0441966	0.0965779	0.64722	0.960014	1.05	0.86	1.26
KBTBD7	Wald ratio	1	-0.0197956	0.0960298	0.836681	0.996273	0.98	0.81	1.18
ADORA2B	Wald ratio	1	-0.0450769	0.0454036	0.320805	0.85493	0.96	0.87	1.04
ITIH4	Wald ratio	1	0.0198623	0.025576	0.437397	0.919709	1.02	0.97	1.07
SIDT2	Inverse variance weighted	2	-0.0251927	0.0252044	0.317535	0.85493	0.98	0.93	1.02
SCARB1	Wald ratio	1	0.00284389	0.0502421	0.954861	0.997047	1	0.91	1.11
TUBB2B	Wald ratio	1	-0.00194276	0.114623	0.986477	0.997047	1	0.8	1.25
CD47	Wald ratio	1	0.0293101	0.0467715	0.530878	0.936408	1.03	0.94	1.13
KLHL2	Wald ratio	1	-0.168638	0.146351	0.249204	0.85493	0.84	0.63	1.13
C8G	Wald ratio	1	0.0474928	0.0689412	0.490893	0.919709	1.05	0.92	1.2
LCN8	Wald ratio	1	-0.00187141	0.0240164	0.93789	0.997047	1	0.95	1.05
TRIO	Wald ratio	1	-0.181354	0.102012	0.0754404	0.701274	0.83	0.68	1.02
PPIF	Wald ratio	1	0.335024	0.128931	0.00936362	0.256442	1.4	1.09	1.8
PF4V1	Inverse variance weighted	2	-0.00219969	0.0306963	0.942873	0.997047	1	0.94	1.06
LGMN	Wald ratio	1	0.0854098	0.071071	0.229459	0.85493	1.09	0.95	1.25
PRMT3	Wald ratio	1	-0.021722	0.170673	0.898725	0.997047	0.98	0.7	1.37
FKBP1A	Wald ratio	1	0.0380905	0.0343951	0.268105	0.85493	1.04	0.97	1.11
B4GALT1	Wald ratio	1	0.036036	0.0791034	0.64871	0.960014	1.04	0.89	1.21
NOS3	Wald ratio	1	-0.00102654	0.055433	0.985225	0.997047	1	0.9	1.11
TUBB2A	Wald ratio	1	0.000285262	0.0168304	0.986477	0.997047	1	0.97	1.03
CHUK	Wald ratio	1	-0.188067	0.110741	0.0894589	0.701274	0.83	0.67	1.03
ADA	Wald ratio	1	-0.0431052	0.0531117	0.417025	0.919709	0.96	0.86	1.06
COMT	Wald ratio	1	-0.0255742	0.0421221	0.543756	0.936408	0.97	0.9	1.06
BMP4	Wald ratio	1	0.330918	0.15928	0.0377475	0.603041	1.39	1.02	1.9
TPSD1	Wald ratio	1	-0.157032	0.188143	0.403917	0.919709	0.85	0.59	1.24
IL18R1	Wald ratio	1	-0.0490136	0.0493936	0.321047	0.85493	0.95	0.86	1.05
PLTP	Wald ratio	1	-0.0388381	0.0441688	0.379233	0.918667	0.96	0.88	1.05
BMPR2	Wald ratio	1	0.014909	0.0411617	0.717199	0.978505	1.02	0.94	1.1
ABCC3	Inverse variance weighted	2	0.0216991	0.057559	0.706181	0.978505	1.02	0.91	1.14
VCP	Inverse variance weighted	2	0.0812667	0.0587925	0.166891	0.800731	1.08	0.97	1.22
NISCH	Wald ratio	1	0.28845	0.166528	0.0832481	0.701274	1.33	0.96	1.85
PLEK	Wald ratio	1	-0.0493973	0.0463934	0.28699	0.85493	0.95	0.87	1.04
TNFRSF1B	Wald ratio	1	0.0404946	0.124309	0.744608	0.978505	1.04	0.82	1.33
XCL2	Wald ratio	1	0.00750663	0.0137934	0.586292	0.948117	1.01	0.98	1.04
NFKBIA	Wald ratio	1	-0.0150367	0.046224	0.744953	0.978505	0.99	0.9	1.08
MFGE8	Wald ratio	1	-0.00722285	0.027797	0.794985	0.985064	0.99	0.94	1.05
LGR4	Wald ratio	1	-0.063716	0.0918059	0.487663	0.919709	0.94	0.78	1.12
DCLK2	Wald ratio	1	0.0663661	0.0325663	0.0415621	0.603041	1.07	1	1.14
SIGMAR1	Wald ratio	1	-0.0404817	0.0880851	0.645822	0.960014	0.96	0.81	1.14
SOAT2	Wald ratio	1	0.247346	0.200273	0.216815	0.85493	1.28	0.86	1.9
PPIE	Inverse variance weighted	2	-0.0139463	0.0227034	0.53903	0.936408	0.99	0.94	1.03
PRCP	Inverse variance weighted	2	0.0567026	0.0611109	0.353478	0.890942	1.06	0.94	1.19
RBBP9	Wald ratio	1	0.013675	0.176255	0.938157	0.997047	1.01	0.72	1.43
SIRPB1	Wald ratio	1	-0.0810571	0.0347079	0.0195223	0.414362	0.92	0.86	0.99
TAPBPL	Wald ratio	1	0.00696671	0.0147742	0.637252	0.957694	1.01	0.98	1.04
CCDC3	Wald ratio	1	-0.0385484	0.0510359	0.450058	0.919709	0.96	0.87	1.06
IL32	Wald ratio	1	0.0711756	0.0481361	0.139239	0.800731	1.07	0.98	1.18
HNMT	Inverse variance weighted	2	-0.0227751	0.0467178	0.625902	0.957694	0.98	0.89	1.07
CDH1	Wald ratio	1	-0.0380237	0.130473	0.770724	0.985064	0.96	0.75	1.24
ROCK2	Wald ratio	1	-0.0301153	0.0717641	0.674746	0.9692	0.97	0.84	1.12
TARS	Wald ratio	1	0.13383	0.178858	0.454308	0.919709	1.14	0.81	1.62
KLHL24	Wald ratio	1	0.0345763	0.025017	0.166937	0.800731	1.04	0.99	1.09
ADRB1	Wald ratio	1	-0.0718883	0.113401	0.526127	0.932531	0.93	0.75	1.16
MADCAM1	Wald ratio	1	-0.108862	0.224128	0.62717	0.957694	0.9	0.58	1.39
RAMP3	Wald ratio	1	-0.0416943	0.0449517	0.353648	0.890942	0.96	0.88	1.05
AZIN1	Wald ratio	1	0.0161808	0.044673	0.717199	0.978505	1.02	0.93	1.11
ALDH1B1	Wald ratio	1	0.0138528	0.159307	0.930706	0.997047	1.01	0.74	1.39
NR1D2	Wald ratio	1	-0.0685873	0.094967	0.470158	0.919709	0.93	0.78	1.12
COL8A2	Wald ratio	1	-0.127372	0.270183	0.637335	0.957694	0.88	0.52	1.5
TGFBI	Inverse variance weighted	2	-0.00187238	0.0374746	0.960151	0.997047	1	0.93	1.07
CD207	Wald ratio	1	0.0150093	0.115384	0.896502	0.997047	1.02	0.81	1.27
MR1	Inverse variance weighted	2	0.0115981	0.124657	0.925871	0.997047	1.01	0.79	1.29
BLM	Wald ratio	1	-0.0266184	0.0476132	0.576124	0.948117	0.97	0.89	1.07
ABCC6	Wald ratio	1	-0.0111535	0.0963984	0.907888	0.997047	0.99	0.82	1.19
CXCL16	Wald ratio	1	-0.0346027	0.143818	0.809864	0.985064	0.97	0.73	1.28
ATRN	Wald ratio	1	0.280195	0.228137	0.219376	0.85493	1.32	0.85	2.07
DHRS1	Inverse variance weighted	2	0.00461378	0.0292055	0.874476	0.997047	1	0.95	1.06
GSTZ1	Wald ratio	1	-0.0652092	0.0463436	0.159404	0.800731	0.94	0.86	1.03
NQO1	Wald ratio	1	0.00467314	0.0459067	0.918918	0.997047	1	0.92	1.1
GBA2	Wald ratio	1	0.0175348	0.0433408	0.685786	0.973137	1.02	0.93	1.11
ITGB5	Wald ratio	1	-0.0243085	0.0818187	0.766389	0.982877	0.98	0.83	1.15
PTPN7	Wald ratio	1	-0.0550365	0.0486422	0.257863	0.85493	0.95	0.86	1.04
UGT2B11	Wald ratio	1	0.024148	0.031489	0.443158	0.919709	1.02	0.96	1.09
ICAM2	Wald ratio	1	0.192338	0.193503	0.320235	0.85493	1.21	0.83	1.77
CD300LB	Wald ratio	1	0.0394403	0.0792295	0.618627	0.957694	1.04	0.89	1.21
ADAM10	Wald ratio	1	-0.019832	0.11178	0.859179	0.997047	0.98	0.79	1.22
VKORC1L1	Inverse variance weighted	2	0.00201808	0.0837627	0.980779	0.997047	1	0.85	1.18
PIM1	Wald ratio	1	0.491307	0.247212	0.0468795	0.603041	1.63	1.01	2.65
ALOX15	Wald ratio	1	0.00766078	0.0318401	0.809864	0.985064	1.01	0.95	1.07
TIMP2	Wald ratio	1	-0.0480493	0.0440452	0.275313	0.85493	0.95	0.87	1.04
LACTB	Wald ratio	1	-0.0118261	0.0565026	0.834212	0.996273	0.99	0.88	1.1
SLC15A2	Wald ratio	1	0.0226653	0.0541996	0.675814	0.9692	1.02	0.92	1.14
VSTM1	Wald ratio	1	-0.02746	0.0407246	0.50013	0.919709	0.97	0.9	1.05
NBL1	Wald ratio	1	-0.0455374	0.0345747	0.187814	0.84655	0.96	0.89	1.02
KLHL3	Wald ratio	1	-0.0951363	0.0788039	0.227334	0.85493	0.91	0.78	1.06
HCN3	Wald ratio	1	0.356238	0.120058	0.00300513	0.159459	1.43	1.13	1.81
IGFBP3	Wald ratio	1	0.00103985	0.14428	0.99425	1	1	0.75	1.33
STK39	Wald ratio	1	0.00773945	0.0678123	0.909134	0.997047	1.01	0.88	1.15
MDM2	Wald ratio	1	0.0599409	0.0429162	0.162506	0.800731	1.06	0.98	1.15
GSTM5	Wald ratio	1	0.017461	0.0995278	0.860735	0.997047	1.02	0.84	1.24
RECQL	Wald ratio	1	-0.0199905	0.042238	0.636012	0.957694	0.98	0.9	1.06
LYZ	Inverse variance weighted	2	0.0421942	0.0251385	0.0932555	0.701274	1.04	0.99	1.1
CTSS	Wald ratio	1	-0.070709	0.0381411	0.0637561	0.668259	0.93	0.86	1
H3F3A	Wald ratio	1	-0.00716574	0.0197837	0.717199	0.978505	0.99	0.96	1.03
ULK4	Wald ratio	1	0.026227	0.0521625	0.61511	0.957694	1.03	0.93	1.14
TNFSF8	Wald ratio	1	-0.00207433	0.0421779	0.960776	0.997047	1	0.92	1.08
CD302	Wald ratio	1	0.522974	0.218556	0.0167177	0.363933	1.69	1.1	2.59
CD55	Wald ratio	1	-0.0911782	0.0821327	0.266942	0.85493	0.91	0.78	1.07
FDFT1	Wald ratio	1	0.0673329	0.046869	0.150826	0.800731	1.07	0.98	1.17
EMR2	Wald ratio	1	0.00117047	0.0339437	0.972492	0.997047	1	0.94	1.07
LY75	Wald ratio	1	0.0790742	0.0330459	0.0167177	0.363933	1.08	1.01	1.15
GPD2	Wald ratio	1	0.0320265	0.0454002	0.480545	0.919709	1.03	0.94	1.13
CD200R1	Wald ratio	1	0.0723105	0.0400544	0.0710262	0.701274	1.07	0.99	1.16
EPOR	Wald ratio	1	0.0721326	0.0480884	0.133614	0.800731	1.07	0.98	1.18
CXCR2	Wald ratio	1	-0.0205399	0.0500102	0.681282	0.970484	0.98	0.89	1.08
MPO	Wald ratio	1	-0.0505877	0.0394366	0.199577	0.85493	0.95	0.88	1.03
PI16	Inverse variance weighted	2	-0.0113407	0.0203767	0.577833	0.948117	0.99	0.95	1.03
CAPN1	Wald ratio	1	-0.0270591	0.038221	0.478967	0.919709	0.97	0.9	1.05
MAP3K2	Wald ratio	1	-0.0275649	0.0330205	0.40384	0.919709	0.97	0.91	1.04
CD40	Wald ratio	1	0.0547942	0.0469129	0.242807	0.85493	1.06	0.96	1.16
DDO	Inverse variance weighted	3	0.0153943	0.0589541	0.793998	0.985064	1.02	0.9	1.14
HSD17B11	Wald ratio	1	0.00916519	0.0404347	0.820683	0.991124	1.01	0.93	1.09
KAT2B	Wald ratio	1	-0.0539159	0.0500647	0.281515	0.85493	0.95	0.86	1.05
CRTAP	Wald ratio	1	0.00494024	0.10004	0.960614	0.997047	1	0.83	1.22
CPA5	Wald ratio	1	0.0154146	0.0311045	0.620194	0.957694	1.02	0.96	1.08
PRKD2	Wald ratio	1	-0.0494952	0.0488171	0.310636	0.85493	0.95	0.86	1.05
ITGB2	Wald ratio	1	0.0106349	0.0514501	0.836241	0.996273	1.01	0.91	1.12
LNPEP	Wald ratio	1	0.0054926	0.0381049	0.885387	0.997047	1.01	0.93	1.08
ITPR3	Wald ratio	1	-0.0112594	0.0300251	0.70766	0.978505	0.99	0.93	1.05
SYK	Wald ratio	1	0.0209534	0.0390922	0.591959	0.948373	1.02	0.95	1.1
CALCRL	Wald ratio	1	0.286524	0.153132	0.0613321	0.668259	1.33	0.99	1.8
HMGB2	Wald ratio	1	0.304222	0.142722	0.0330415	0.572494	1.36	1.02	1.79
TXNRD2	Wald ratio	1	-0.140686	0.231718	0.543756	0.936408	0.87	0.55	1.37
CDK5R1	Wald ratio	1	0.0578888	0.0213937	0.00681232	0.224241	1.06	1.02	1.1
RIPK2	Wald ratio	1	0.00943211	0.0436235	0.828819	0.993881	1.01	0.93	1.1
LCAT	Wald ratio	1	-0.00171467	0.0579559	0.976397	0.997047	1	0.89	1.12
SCG5	Wald ratio	1	0.114077	0.34945	0.744087	0.978505	1.12	0.57	2.22
JAM3	Inverse variance weighted	4	0.0817677	0.10602	0.440559	0.919709	1.09	0.88	1.34
CMKLR1	Wald ratio	1	-0.0393429	0.0396806	0.321447	0.85493	0.96	0.89	1.04
CYP4F22	Wald ratio	1	0.106827	0.159269	0.502391	0.919709	1.11	0.81	1.52
EPHB1	Wald ratio	1	0.00823076	0.0856967	0.923485	0.997047	1.01	0.85	1.19
CACNB3	Wald ratio	1	0.00314661	0.0443672	0.94346	0.997047	1	0.92	1.09
EPHX2	Wald ratio	1	0.0144281	0.0282078	0.609005	0.957694	1.01	0.96	1.07
TNFRSF10C	Inverse variance weighted	2	0.0643695	0.0642392	0.31633	0.85493	1.07	0.94	1.21
S100A9	Wald ratio	1	-0.0990213	0.0997388	0.320805	0.85493	0.91	0.74	1.1
HABP4	Wald ratio	1	0.0246202	0.0902741	0.785063	0.985064	1.02	0.86	1.22
TFRC	Wald ratio	1	-0.0607872	0.0673886	0.367035	0.910459	0.94	0.82	1.07
SCRG1	Wald ratio	1	0.355804	0.16692	0.0330415	0.572494	1.43	1.03	1.98
TK2	Wald ratio	1	-0.13675	0.0428684	0.00142273	0.12079	0.87	0.8	0.95
CHST10	Wald ratio	1	-0.137659	0.165191	0.404657	0.919709	0.87	0.63	1.2
IL1RL1	Wald ratio	1	-0.0560193	0.0564536	0.321047	0.85493	0.95	0.85	1.06
C12orf39	Wald ratio	1	0.0239079	0.050515	0.636012	0.957694	1.02	0.93	1.13
KLHL32	Wald ratio	1	0.0679836	0.199315	0.733039	0.978505	1.07	0.72	1.58
SERPINF2	Wald ratio	1	0.0537471	0.0414246	0.19447	0.846693	1.06	0.97	1.14
POMC	Wald ratio	1	0.0099404	0.0463886	0.830324	0.994281	1.01	0.92	1.11
LTA4H	Inverse variance weighted	3	0.0084637	0.0247684	0.732566	0.978505	1.01	0.96	1.06
EPHB4	Wald ratio	1	0.165171	0.102536	0.10721	0.746263	1.18	0.96	1.44
GSTM1	Inverse variance weighted	2	0.00825601	0.0353252	0.815207	0.987319	1.01	0.94	1.08
UTS2	Wald ratio	1	0.0196971	0.0274273	0.47266	0.919709	1.02	0.97	1.08
NOS2	Wald ratio	1	-0.0551873	0.0865282	0.523607	0.931661	0.95	0.8	1.12
EDEM2	Wald ratio	1	0.0521731	0.0361623	0.149091	0.800731	1.05	0.98	1.13
STK10	Wald ratio	1	0.111276	0.0738272	0.131748	0.800731	1.12	0.97	1.29
FOLR3	Wald ratio	1	0.00286052	0.0193259	0.882331	0.997047	1	0.97	1.04
LILRA2	Wald ratio	1	-0.222475	0.207306	0.283195	0.85493	0.8	0.53	1.2
PCSK6	Wald ratio	1	-0.153333	0.221882	0.48953	0.919709	0.86	0.56	1.33
RNPEP	Inverse variance weighted	3	0.0329687	0.0330505	0.31851	0.85493	1.03	0.97	1.1
KLHL36	Wald ratio	1	-0.0567114	0.0284724	0.0463926	0.603041	0.94	0.89	1
VAMP8	Wald ratio	1	-0.0462616	0.0371968	0.213611	0.85493	0.95	0.89	1.03
SFTPD	Wald ratio	1	-0.0335589	0.0360679	0.352146	0.890942	0.97	0.9	1.04
MUC4	Wald ratio	1	-0.0709751	0.0829783	0.39236	0.919709	0.93	0.79	1.1
PRKCB	Wald ratio	1	-0.13223	0.0396	0.000840411	0.0891886	0.88	0.81	0.95
KLHL9	Wald ratio	1	-0.020177	0.0365876	0.581311	0.948117	0.98	0.91	1.05
CD180	Wald ratio	1	-0.0565702	0.0796849	0.477751	0.919709	0.95	0.81	1.1
NR2C1	Wald ratio	1	0.0911466	0.145989	0.532405	0.936408	1.1	0.82	1.46
PRKCQ	Wald ratio	1	-0.412435	0.256053	0.107237	0.746263	0.66	0.4	1.09
FPR1	Wald ratio	1	-0.00444434	0.029019	0.878278	0.997047	1	0.94	1.05
CLCN1	Wald ratio	1	0.0200904	0.0395529	0.611498	0.957694	1.02	0.94	1.1
PRKD3	Wald ratio	1	-0.0101553	0.0657678	0.877285	0.997047	0.99	0.87	1.13
GGCX	Wald ratio	1	0.0806452	0.0648431	0.213611	0.85493	1.08	0.95	1.23
SERPINB6	Wald ratio	1	0.0677557	0.0482476	0.16022	0.800731	1.07	0.97	1.18
CKLF	Wald ratio	1	-0.586479	0.183849	0.00142273	0.12079	0.56	0.39	0.8
PRKD1	Wald ratio	1	0.0340852	0.0760742	0.654116	0.960014	1.03	0.89	1.2
SMG1	Wald ratio	1	0.0125821	0.148999	0.932703	0.997047	1.01	0.76	1.36
TNFSF10	Wald ratio	1	0.039622	0.0645892	0.539582	0.936408	1.04	0.92	1.18
SRD5A3	Wald ratio	1	0.0485797	0.0481459	0.31297	0.85493	1.05	0.96	1.15
CASP6	Wald ratio	1	0.263913	0.1942	0.174155	0.82143	1.3	0.89	1.91
UGT8	Wald ratio	1	-0.0423255	0.0685673	0.537047	0.936408	0.96	0.84	1.1
ASIC3	Wald ratio	1	-0.0279746	0.0850208	0.742131	0.978505	0.97	0.82	1.15
IFIT1	Wald ratio	1	-0.0568702	0.199046	0.775097	0.985064	0.94	0.64	1.4
ACP1	Wald ratio	1	0.182722	0.0956304	0.0560413	0.64296	1.2	1	1.45
PDGFD	Wald ratio	1	-0.0203563	0.0916034	0.824141	0.991304	0.98	0.82	1.17
ADHFE1	Wald ratio	1	0.0113201	0.0194564	0.560689	0.948117	1.01	0.97	1.05
FKBP15	Wald ratio	1	0.0240788	0.0698286	0.730224	0.978505	1.02	0.89	1.17
ABCC4	Inverse variance weighted	3	-0.0202271	0.035819	0.572276	0.948117	0.98	0.91	1.05
VRK2	Wald ratio	1	-0.0848573	0.0598467	0.156217	0.800731	0.92	0.82	1.03
CRIM1	Wald ratio	1	-0.0207964	0.187167	0.911528	0.997047	0.98	0.68	1.41
BRD3	Wald ratio	1	-0.0224833	0.0409397	0.582882	0.948117	0.98	0.9	1.06
CD53	Wald ratio	1	0.208817	0.131861	0.113281	0.77416	1.23	0.95	1.6
PCYOX1	Wald ratio	1	0	0.0895568	1	1	1	0.84	1.19
CXCL1	Wald ratio	1	0.0126484	0.0899441	0.888166	0.997047	1.01	0.85	1.21
ABCB1	Inverse variance weighted	2	-0.0458582	0.100813	0.649194	0.960014	0.96	0.78	1.16
MBTPS1	Wald ratio	1	-0.080982	0.0403459	0.044729	0.603041	0.92	0.85	1
PDK1	Wald ratio	1	-0.0363763	0.0552919	0.510606	0.922625	0.96	0.87	1.07
IFNAR2	Wald ratio	1	-0.00827499	0.0442532	0.851667	0.997047	0.99	0.91	1.08
SIGLEC12	Wald ratio	1	-0.105463	0.0401298	0.00858762	0.24303	0.9	0.83	0.97
CD101	Inverse variance weighted	2	-0.0231861	0.0836922	0.78175	0.985064	0.98	0.83	1.15
THNSL2	Inverse variance weighted	2	0.0367898	0.0353025	0.297351	0.85493	1.04	0.97	1.11
PDGFC	Wald ratio	1	-0.0596983	0.0635322	0.347394	0.890942	0.94	0.83	1.07
HP	Wald ratio	1	0.00344704	0.038323	0.928329	0.997047	1	0.93	1.08
STIM2	Inverse variance weighted	2	-0.0123536	0.0431106	0.774452	0.985064	0.99	0.91	1.07
PDE6B	Wald ratio	1	-0.0377037	0.0721158	0.601098	0.955679	0.96	0.84	1.11
TRIB3	Wald ratio	1	-0.0173086	0.040778	0.67123	0.965889	0.98	0.91	1.06
PTGDR	Wald ratio	1	0.0159367	0.0412906	0.699523	0.978505	1.02	0.94	1.1
PIK3C2A	Wald ratio	1	-0.00642788	0.029155	0.825503	0.991304	0.99	0.94	1.05
IL8	Wald ratio	1	0.00301761	0.0675945	0.964392	0.997047	1	0.88	1.15
IL15RA	Wald ratio	1	0.0120924	0.0471995	0.797798	0.985064	1.01	0.92	1.11
ERAP1	Wald ratio	1	-0.229101	0.203846	0.261058	0.85493	0.8	0.53	1.19
RIOK1	Wald ratio	1	0.0621341	0.0476645	0.19238	0.84655	1.06	0.97	1.17
GPR65	Wald ratio	1	0.0639224	0.159806	0.689157	0.973137	1.07	0.78	1.46
EPHB3	Wald ratio	1	-0.076825	0.0542294	0.15658	0.800731	0.93	0.83	1.03
ALCAM	Wald ratio	1	-0.0702506	0.034333	0.0407412	0.603041	0.93	0.87	1
TNFRSF10D	Wald ratio	1	-0.100715	0.164022	0.539192	0.936408	0.9	0.66	1.25
C1QTNF6	Wald ratio	1	0.0249518	0.0340029	0.463063	0.919709	1.03	0.96	1.1
HLA-C	Wald ratio	1	0.00381019	0.0208732	0.855159	0.997047	1	0.96	1.05
CORIN	Wald ratio	1	0.0286232	0.0396587	0.470455	0.919709	1.03	0.95	1.11
CA8	Wald ratio	1	-0.058197	0.062631	0.352784	0.890942	0.94	0.83	1.07
GPR162	Wald ratio	1	0.00413343	0.0360199	0.90864	0.997047	1	0.94	1.08
IL34	Wald ratio	1	-0.0278586	0.179442	0.876623	0.997047	0.97	0.68	1.38
IL10RB	Inverse variance weighted	2	0.0318611	0.0998772	0.749725	0.979256	1.03	0.85	1.26
GPR85	Wald ratio	1	0.10765	0.139716	0.441008	0.919709	1.11	0.85	1.46
CTNNB1	Wald ratio	1	-0.331795	0.31161	0.286977	0.85493	0.72	0.39	1.32
LYG1	Wald ratio	1	0.0531652	0.0275857	0.0539457	0.629349	1.05	1	1.11
GPX2	Wald ratio	1	-0.0125094	0.234267	0.957415	0.997047	0.99	0.62	1.56
PODN	Wald ratio	1	-0.0674506	0.0981876	0.49211	0.919709	0.93	0.77	1.13
FKRP	Wald ratio	1	-0.0655896	0.0646911	0.310636	0.85493	0.94	0.82	1.06
DUSP3	Wald ratio	1	-0.0511489	0.046034	0.266521	0.85493	0.95	0.87	1.04
VASH1	Wald ratio	1	-0.0126624	0.0182901	0.488744	0.919709	0.99	0.95	1.02
SLC6A6	Wald ratio	1	-0.0355129	0.0439397	0.418964	0.919709	0.97	0.89	1.05
CYP4F12	Wald ratio	1	0.0413019	0.0615773	0.502391	0.919709	1.04	0.92	1.18
PTGER2	Wald ratio	1	-0.0197576	0.0440967	0.654116	0.960014	0.98	0.9	1.07
IL17RB	Wald ratio	1	-0.036634	0.149062	0.805866	0.985064	0.96	0.72	1.29
WFIKKN1	Wald ratio	1	0.126676	0.0458006	0.00567794	0.20959	1.14	1.04	1.24
CYTL1	Wald ratio	1	0.00904913	0.0295482	0.759414	0.982877	1.01	0.95	1.07
MATN2	Wald ratio	1	0.0362304	0.042083	0.389278	0.919709	1.04	0.95	1.13
SCN9A	Wald ratio	1	-0.0561834	0.0417774	0.178681	0.833517	0.95	0.87	1.03
CD14	Wald ratio	1	0.126554	0.0430546	0.00328855	0.164234	1.13	1.04	1.23
ROR2	Wald ratio	1	0.159334	0.0793514	0.0446478	0.603041	1.17	1	1.37
IDE	Wald ratio	1	0.057246	0.114492	0.617075	0.957694	1.06	0.85	1.33
TNFRSF10B	Inverse variance weighted	2	-0.0415773	0.0403449	0.302753	0.85493	0.96	0.89	1.04
PTPRB	Wald ratio	1	0.127452	0.0661772	0.0541136	0.629349	1.14	1	1.29
SBK1	Wald ratio	1	0.0413601	0.0428479	0.334406	0.870891	1.04	0.96	1.13
VIM	Wald ratio	1	-0.0468402	0.0576828	0.416774	0.919709	0.95	0.85	1.07
CTSC	Inverse variance weighted	3	0.0188388	0.0290945	0.517307	0.923773	1.02	0.96	1.08
EFTUD2	Wald ratio	1	0.0709506	0.0460771	0.123604	0.800731	1.07	0.98	1.17
CASP3	Wald ratio	1	-0.0306578	0.0444108	0.489991	0.919709	0.97	0.89	1.06
PSEN2	Wald ratio	1	0.216935	0.18575	0.242854	0.85493	1.24	0.86	1.79
TESK2	Wald ratio	1	-0.0341506	0.042878	0.425765	0.919709	0.97	0.89	1.05
PIK3CG	Wald ratio	1	0.038525	0.256078	0.880416	0.997047	1.04	0.63	1.72
VIT	Wald ratio	1	-0.0349809	0.0430265	0.416213	0.919709	0.97	0.89	1.05
AKR1B1	Wald ratio	1	0.0126818	0.0507272	0.802587	0.985064	1.01	0.92	1.12
SRGN	Wald ratio	1	0.0453822	0.0434781	0.29658	0.85493	1.05	0.96	1.14
C5	Wald ratio	1	0.0512163	0.0338447	0.13021	0.800731	1.05	0.98	1.12
ITGA1	Inverse variance weighted	3	0.0487819	0.0449434	0.277741	0.85493	1.05	0.96	1.15
TPMT	Wald ratio	1	0.0298496	0.0430894	0.488474	0.919709	1.03	0.95	1.12
TGFBR2	Wald ratio	1	-0.0606267	0.0419526	0.148424	0.800731	0.94	0.87	1.02
HIST1H4H	Wald ratio	1	-0.332824	0.255478	0.192659	0.84655	0.72	0.43	1.18
SSR1	Wald ratio	1	0.203723	0.156281	0.19238	0.84655	1.23	0.9	1.67
PROK2	Wald ratio	1	-0.186874	0.111718	0.094381	0.701274	0.83	0.67	1.03
EXTL2	Wald ratio	1	-0.084348	0.0417749	0.043476	0.603041	0.92	0.85	1
ABCA2	Wald ratio	1	0.0478325	0.0694343	0.490893	0.919709	1.05	0.92	1.2
HSPH1	Wald ratio	1	-0.0120032	0.0924951	0.896748	0.997047	0.99	0.82	1.18
CCNA1	Wald ratio	1	0.0139135	0.0435955	0.749614	0.979256	1.01	0.93	1.1
ACVR2B	Wald ratio	1	0.031808	0.0288491	0.270217	0.85493	1.03	0.98	1.09
IL17RC	Wald ratio	1	-0.0437612	0.0761064	0.565291	0.948117	0.96	0.82	1.11
LMTK2	Wald ratio	1	0.186458	0.130687	0.153652	0.800731	1.2	0.93	1.56
FDPS	Wald ratio	1	0.515779	0.173826	0.00300513	0.159459	1.67	1.19	2.35
SENP6	Wald ratio	1	0.0532421	0.0288602	0.0650626	0.673636	1.05	1	1.12
LY86	Inverse variance weighted	2	-0.0165525	0.0483467	0.732072	0.978505	0.98	0.89	1.08
P2RX1	Wald ratio	1	0.057208	0.0402155	0.154871	0.800731	1.06	0.98	1.15
AMICA1	Wald ratio	1	-0.0293577	0.0408339	0.472169	0.919709	0.97	0.9	1.05
PI3	Wald ratio	1	0.0225877	0.0410145	0.581822	0.948117	1.02	0.94	1.11
MAP2K4	Wald ratio	1	0.181245	0.129137	0.160465	0.800731	1.2	0.93	1.54
DSTYK	Wald ratio	1	0.0172106	0.025154	0.493842	0.919709	1.02	0.97	1.07
NRG1	Wald ratio	1	0.16097	0.207651	0.438225	0.919709	1.17	0.78	1.76
CATSPER2	Wald ratio	1	-0.0173575	0.0537799	0.746884	0.978556	0.98	0.88	1.09
PKD2L2	Wald ratio	1	0.0497257	0.142691	0.727476	0.978505	1.05	0.79	1.39
APOBEC3G	Wald ratio	1	0.0209621	0.0314432	0.504985	0.919709	1.02	0.96	1.09
CYP1B1	Inverse variance weighted	2	0.0323361	0.0301294	0.283164	0.85493	1.03	0.97	1.1
GSTM4	Inverse variance weighted	3	-0.0111693	0.0197367	0.571451	0.948117	0.99	0.95	1.03
FBLN5	Inverse variance weighted	2	0.0444984	0.0254838	0.0807861	0.701274	1.05	0.99	1.1
FST	Wald ratio	1	0.0645451	0.0372847	0.0834266	0.701274	1.07	0.99	1.15
FGF2	Wald ratio	1	-0.0551467	0.0904406	0.542023	0.936408	0.95	0.79	1.13
FBN2	Wald ratio	1	-0.0242092	0.0347096	0.485503	0.919709	0.98	0.91	1.04
TRPM4	Wald ratio	1	0.0173742	0.0622107	0.780031	0.985064	1.02	0.9	1.15
GSR	Wald ratio	1	-0.0748327	0.0430368	0.0820689	0.701274	0.93	0.85	1.01
SF3B3	Wald ratio	1	-0.0170438	0.109782	0.876623	0.997047	0.98	0.79	1.22
TNFRSF10A	Wald ratio	1	0.0413988	0.0612917	0.499397	0.919709	1.04	0.92	1.18
PDE5A	Wald ratio	1	0.105688	0.136621	0.439176	0.919709	1.11	0.85	1.45
CTSF	Wald ratio	1	0.0230026	0.0773243	0.766098	0.982877	1.02	0.88	1.19
TBK1	Wald ratio	1	0.250186	0.0453935	3.56e-08	3.02e-05	1.28	1.17	1.4
GPR55	Wald ratio	1	-0.252297	0.134964	0.0615714	0.668259	0.78	0.6	1.01
IGF2R	Wald ratio	1	0.151052	0.155723	0.332046	0.869036	1.16	0.86	1.58
PDE1B	Wald ratio	1	-0.0234396	0.0997432	0.814209	0.987319	0.98	0.8	1.19
EGF	Wald ratio	1	0.2362	0.0685346	0.000568049	0.0688962	1.27	1.11	1.45
GSTM3	Wald ratio	1	-0.00228011	0.0129967	0.860735	0.997047	1	0.97	1.02
ACP5	Wald ratio	1	-0.0585015	0.0418748	0.162396	0.800731	0.94	0.87	1.02
C1QC	Wald ratio	1	0.0946873	0.0801685	0.237562	0.85493	1.1	0.94	1.29
OAS1	Wald ratio	1	0.00733727	0.0437414	0.866786	0.997047	1.01	0.92	1.1
LIPN	Wald ratio	1	0.0474569	0.023333	0.0419619	0.603041	1.05	1	1.1
CDC42BPB	Wald ratio	1	0.0573718	0.0447104	0.199427	0.85493	1.06	0.97	1.16
GYPC	Wald ratio	1	0.0054777	0.0438216	0.900524	0.997047	1.01	0.92	1.1
ITK	Wald ratio	1	-0.294902	0.152595	0.0532874	0.629349	0.74	0.55	1
CD164	Inverse variance weighted	2	-0.0994002	0.0714811	0.164353	0.800731	0.91	0.79	1.04
SERPING1	Wald ratio	1	0.213074	0.128303	0.0967708	0.708262	1.24	0.96	1.59
OPN3	Wald ratio	1	0.00213061	0.0343562	0.95055	0.997047	1	0.94	1.07
IMPA1	Inverse variance weighted	2	-0.0307252	0.0404653	0.447675	0.919709	0.97	0.9	1.05
TXNRD1	Wald ratio	1	0.00155529	0.058064	0.978631	0.997047	1	0.89	1.12
MAP2K1	Wald ratio	1	0.006641	0.0697305	0.924126	0.997047	1.01	0.88	1.15
KLHL7	Wald ratio	1	-0.0780315	0.0683532	0.253623	0.85493	0.92	0.81	1.06
NLRP3	Inverse variance weighted	3	-0.00844038	0.0337025	0.802249	0.985064	0.99	0.93	1.06
TYMS	Wald ratio	1	0.206666	0.103792	0.0464644	0.603041	1.23	1	1.51
CLEC3B	Wald ratio	1	-0.00244588	0.0307094	0.936519	0.997047	1	0.94	1.06
IFNAR1	Wald ratio	1	0.0216896	0.0808842	0.788579	0.985064	1.02	0.87	1.2
MMEL1	Wald ratio	1	0.0868033	0.0350552	0.0132793	0.304705	1.09	1.02	1.17
SMPDL3A	Inverse variance weighted	3	0.00123073	0.029794	0.967051	0.997047	1	0.94	1.06
TMED1	Wald ratio	1	0.126381	0.0589607	0.0320747	0.572494	1.13	1.01	1.27
NUAK1	Wald ratio	1	-0.082877	0.155121	0.593152	0.948373	0.92	0.68	1.25
EIF2AK4	Wald ratio	1	0.0355792	0.0626619	0.570173	0.948117	1.04	0.92	1.17
FPR2	Wald ratio	1	-0.00516881	0.0337493	0.878278	0.997047	0.99	0.93	1.06
MAP2K5	Wald ratio	1	-0.0899007	0.0397314	0.0236535	0.478138	0.91	0.85	0.99
IL7	Wald ratio	1	0.429367	0.203603	0.0349581	0.593588	1.54	1.03	2.29
PKD2	Wald ratio	1	0.271423	0.165456	0.100912	0.724208	1.31	0.95	1.81
GRK4	Wald ratio	1	-0.0105724	0.0343603	0.758316	0.982877	0.99	0.93	1.06
FPR3	Wald ratio	1	0.0173695	0.113413	0.878278	0.997047	1.02	0.81	1.27
KSR1	Wald ratio	1	-0.0430422	0.0412028	0.296188	0.85493	0.96	0.88	1.04
GALNS	Wald ratio	1	-0.0150706	0.0404837	0.709697	0.978505	0.99	0.91	1.07
DHRS9	Wald ratio	1	-0.0149225	0.0360628	0.679026	0.970484	0.99	0.92	1.06
UPP1	Wald ratio	1	0.0712996	0.0439681	0.104884	0.742057	1.07	0.99	1.17
TCN2	Wald ratio	1	-0.0594949	0.041561	0.152285	0.800731	0.94	0.87	1.02
SERPINB10	Wald ratio	1	0.0367155	0.0412298	0.373192	0.910459	1.04	0.96	1.12
ENG	Wald ratio	1	0.0764866	0.041139	0.0629955	0.668259	1.08	1	1.17
DCK	Wald ratio	1	-0.0891464	0.07081	0.208047	0.85493	0.91	0.8	1.05
TGFBR1	Wald ratio	1	-0.0972161	0.0890095	0.274746	0.85493	0.91	0.76	1.08
TKT	Wald ratio	1	0.0277895	0.0565896	0.623376	0.957694	1.03	0.92	1.15
CHSY1	Wald ratio	1	-0.000878269	0.0259717	0.973024	0.997047	1	0.95	1.05
DAGLB	Inverse variance weighted	2	-0.0479586	0.0600071	0.424166	0.919709	0.95	0.85	1.07
VIMP	Wald ratio	1	-0.00370306	0.180216	0.983606	0.997047	1	0.7	1.42
ITGA4	Wald ratio	1	-0.0189363	0.0233548	0.417474	0.919709	0.98	0.94	1.03
FNTB	Wald ratio	1	0.00216022	0.040455	0.957415	0.997047	1	0.93	1.08
SCNN1D	Wald ratio	1	-0.0427176	0.176973	0.809261	0.985064	0.96	0.68	1.36
DPYD	Inverse variance weighted	2	-0.0174227	0.0327972	0.595262	0.949882	0.98	0.92	1.05
DMPK	Wald ratio	1	0.0812567	0.0454081	0.0735386	0.701274	1.08	0.99	1.19
CTSA	Wald ratio	1	0.200883	0.228455	0.379233	0.918667	1.22	0.78	1.91
GGH	Inverse variance weighted	2	0.0631173	0.0592583	0.286821	0.85493	1.07	0.95	1.2
SNCA	Wald ratio	1	-0.0236506	0.0574954	0.680818	0.970484	0.98	0.87	1.09
PTK2B	Wald ratio	1	0.0135261	0.0311101	0.66372	0.962381	1.01	0.95	1.08
ENTPD1	Inverse variance weighted	2	-0.034854	0.0324721	0.283113	0.85493	0.97	0.91	1.03
LYN	Wald ratio	1	0.122271	0.0766787	0.110803	0.76481	1.13	0.97	1.31
FGFR1	Wald ratio	1	-0.0322911	0.0443064	0.466116	0.919709	0.97	0.89	1.06
MKNK1	Wald ratio	1	-0.205132	0.121797	0.092141	0.701274	0.81	0.64	1.03
PRRT3	Wald ratio	1	0.096102	0.167134	0.565291	0.948117	1.1	0.79	1.53
LGALS8	Wald ratio	1	-0.0329569	0.0247809	0.183541	0.84655	0.97	0.92	1.02
C17orf72	Wald ratio	1	0.232607	0.234016	0.320235	0.85493	1.26	0.8	2
SCGB1C1	Wald ratio	1	-0.0294578	0.0256392	0.250582	0.85493	0.97	0.92	1.02
ATP2C2	Wald ratio	1	0.0285278	0.0600585	0.634787	0.957694	1.03	0.91	1.16
MERTK	Inverse variance weighted	3	-0.00377796	0.0311876	0.903583	0.997047	1	0.94	1.06
PCSK5	Wald ratio	1	-0.047244	0.115963	0.683709	0.972309	0.95	0.76	1.2
BICD1	Wald ratio	1	-0.253291	0.160659	0.114893	0.77416	0.78	0.57	1.06
AKR1C2	Inverse variance weighted	2	0.0125799	0.0339023	0.71059	0.978505	1.01	0.95	1.08
RPS6KL1	Wald ratio	1	-0.141332	0.0854203	0.0980167	0.71125	0.87	0.73	1.03
LPAR1	Inverse variance weighted	2	-0.0145737	0.0319197	0.647979	0.960014	0.99	0.93	1.05
CLEC10A	Wald ratio	1	-0.0559048	0.039932	0.161513	0.800731	0.95	0.87	1.02
CCR1	Wald ratio	1	-0.0177314	0.024123	0.462313	0.919709	0.98	0.94	1.03
AKT1	Wald ratio	1	-0.0231003	0.0625809	0.712033	0.978505	0.98	0.86	1.1
TRBV7-1	Wald ratio	1	0.00776812	0.0173289	0.653954	0.960014	1.01	0.97	1.04
KDM1B	Wald ratio	1	0.135208	0.195179	0.488474	0.919709	1.14	0.78	1.68
CYB5D2	Wald ratio	1	0.00117521	0.0390758	0.976007	0.997047	1	0.93	1.08
ABCC5	Wald ratio	1	0.000500619	0.0277844	0.985624	0.997047	1	0.95	1.06
SFRP2	Wald ratio	1	0.392719	0.197248	0.0464819	0.603041	1.48	1.01	2.18
CTSB	Wald ratio	1	0.187922	0.130809	0.150826	0.800731	1.21	0.93	1.56
IMPG2	Wald ratio	1	0.116371	0.100381	0.246337	0.85493	1.12	0.92	1.37
BTN3A2	Wald ratio	1	-0.0505935	0.0388359	0.192659	0.84655	0.95	0.88	1.03
NOG	Wald ratio	1	-0.0256566	0.0949293	0.786952	0.985064	0.97	0.81	1.17
GALC	Wald ratio	1	-0.0173623	0.0434057	0.689157	0.973137	0.98	0.9	1.07
PDCD1LG2	Inverse variance weighted	2	0.0110821	0.0500345	0.824712	0.991304	1.01	0.92	1.12
SLC7A8	Wald ratio	1	-0.0320926	0.155114	0.836091	0.996273	0.97	0.71	1.31
GPR20	Wald ratio	1	-0.0839504	0.0668374	0.209102	0.85493	0.92	0.81	1.05
GSTA4	Wald ratio	1	-0.0843338	0.0594661	0.156138	0.800731	0.92	0.82	1.03
PTP4A1	Wald ratio	1	0.349136	0.246593	0.156822	0.800731	1.42	0.87	2.3
GUCY1B2	Wald ratio	1	0.0481776	0.0392785	0.219987	0.85493	1.05	0.97	1.13
CCNB1	Wald ratio	1	0.00700742	0.0879821	0.936519	0.997047	1.01	0.85	1.2
RNASE2	Wald ratio	1	-0.0318535	0.049059	0.516152	0.923773	0.97	0.88	1.07
DERL1	Wald ratio	1	0.0367351	0.107101	0.731602	0.978505	1.04	0.84	1.28
SERPINB2	Wald ratio	1	0.0999693	0.112261	0.373192	0.910459	1.11	0.89	1.38
AGA	Wald ratio	1	0.147763	0.0761205	0.0522369	0.629349	1.16	1	1.35
GZMA	Inverse variance weighted	2	0.0245533	0.0804089	0.760095	0.982877	1.02	0.88	1.2
SIRT1	Wald ratio	1	-0.0142593	0.0201307	0.478738	0.919709	0.99	0.95	1.03
ALDH3A2	Wald ratio	1	-0.105776	0.0697423	0.129351	0.800731	0.9	0.78	1.03
SCGB3A2	Inverse variance weighted	2	0.0731653	0.0341607	0.0322097	0.572494	1.08	1.01	1.15
ACVRL1	Wald ratio	1	-0.00521573	0.036036	0.884919	0.997047	0.99	0.93	1.07
TNFAIP6	Wald ratio	1	-0.0588263	0.0472917	0.213535	0.85493	0.94	0.86	1.03
SLC1A7	Wald ratio	1	-0.0482928	0.0702996	0.49211	0.919709	0.95	0.83	1.09
DHFR	Wald ratio	1	-0.00658505	0.0186309	0.723752	0.978505	0.99	0.96	1.03
GPNMB	Wald ratio	1	0.0346871	0.0303848	0.253623	0.85493	1.04	0.98	1.1
SOD2	Wald ratio	1	0.00233923	0.0461163	0.959545	0.997047	1	0.92	1.1
PKN3	Wald ratio	1	0.0395007	0.0402987	0.326988	0.862153	1.04	0.96	1.13
SELL	Wald ratio	1	-0.0798457	0.044439	0.0723756	0.701274	0.92	0.85	1.01
NOD2	Inverse variance weighted	2	-0.0212363	0.0265432	0.423673	0.919709	0.98	0.93	1.03
TRPC1	Wald ratio	1	-0.0821481	0.182846	0.653233	0.960014	0.92	0.64	1.32
CDKL1	Wald ratio	1	-0.00554786	0.0277393	0.841481	0.997047	0.99	0.94	1.05
GALNT1	Wald ratio	1	0.0424134	0.0639188	0.506977	0.919709	1.04	0.92	1.18
CPA3	Wald ratio	1	-0.0984552	0.183907	0.592405	0.948373	0.91	0.63	1.3
SLC47A1	Wald ratio	1	0.0635837	0.0419233	0.129351	0.800731	1.07	0.98	1.16
DNASE1L3	Wald ratio	1	-0.0849355	0.0320249	0.00799753	0.242497	0.92	0.86	0.98
PTK2	Wald ratio	1	0.212756	0.105371	0.043476	0.603041	1.24	1.01	1.52
CHI3L2	Wald ratio	1	-0.0343214	0.0501014	0.493319	0.919709	0.97	0.88	1.07
MAK	Wald ratio	1	-0.0310534	0.0841633	0.712153	0.978505	0.97	0.82	1.14
LEPRE1	Wald ratio	1	0.0806426	0.0475367	0.0898047	0.701274	1.08	0.99	1.19
CDC25B	Wald ratio	1	-0.000670555	0.0395627	0.986477	0.997047	1	0.92	1.08
ESR2	Wald ratio	1	-0.0277214	0.0882819	0.753514	0.982187	0.97	0.82	1.16
S100A12	Wald ratio	1	-0.0373556	0.0376263	0.320805	0.85493	0.96	0.89	1.04
SLC39A6	Wald ratio	1	0.0161722	0.157679	0.918309	0.997047	1.02	0.75	1.38
IGFBP7	Wald ratio	1	-0.163833	0.0578843	0.00464961	0.187977	0.85	0.76	0.95
TRGV3	Wald ratio	1	0.00298377	0.0917508	0.974057	0.997047	1	0.84	1.2
PRADC1	Wald ratio	1	0.016025	0.0534168	0.764177	0.982877	1.02	0.92	1.13
PLD1	Wald ratio	1	-0.293905	0.155147	0.0581764	0.658557	0.75	0.55	1.01
RTN4	Wald ratio	1	-0.04939	0.0434483	0.255642	0.85493	0.95	0.87	1.04
VIPR1	Wald ratio	1	0.0876683	0.0324487	0.00689747	0.224241	1.09	1.02	1.16
CD93	Wald ratio	1	-0.124604	0.0439778	0.00460653	0.187977	0.88	0.81	0.96
CDH2	Inverse variance weighted	2	-0.00155727	0.032472	0.96175	0.997047	1	0.94	1.06
CTBS	Wald ratio	1	0.0131463	0.0422065	0.755439	0.982187	1.01	0.93	1.1
FUCA2	Wald ratio	1	-0.042593	0.0771999	0.581137	0.948117	0.96	0.82	1.11
ERCC5	Wald ratio	1	0.0494987	0.0533062	0.353111	0.890942	1.05	0.95	1.17
FAM19A1	Wald ratio	1	-0.0472258	0.0730426	0.517922	0.923773	0.95	0.83	1.1
MAPK9	Wald ratio	1	0.0933825	0.0867518	0.281734	0.85493	1.1	0.93	1.3
TNFRSF18	Wald ratio	1	-0.0170022	0.0704375	0.809261	0.985064	0.98	0.86	1.13
ULBP2	Wald ratio	1	0.00822244	0.145948	0.955073	0.997047	1.01	0.76	1.34
SLC12A1	Wald ratio	1	-0.0162276	0.0148524	0.274573	0.85493	0.98	0.96	1.01
SPARC	Wald ratio	1	-0.0567538	0.0707828	0.422668	0.919709	0.94	0.82	1.09
PREP	Wald ratio	1	0.0614841	0.136204	0.651694	0.960014	1.06	0.81	1.39
BCAT1	Inverse variance weighted	5	-0.0401537	0.0460485	0.383216	0.919709	0.96	0.88	1.05
VCL	Inverse variance weighted	2	-0.0125141	0.0369568	0.7349	0.978505	0.99	0.92	1.06
PPIG	Wald ratio	1	-0.0638412	0.0943493	0.49863	0.919709	0.94	0.78	1.13
DPEP3	Wald ratio	1	0.00128768	0.0435235	0.976397	0.997047	1	0.92	1.09
POR	Wald ratio	1	0.0415553	0.0373251	0.265565	0.85493	1.04	0.97	1.12
ACVR1B	Wald ratio	1	0.116314	0.270899	0.667659	0.962381	1.12	0.66	1.91
PRNP	Wald ratio	1	0.033259	0.0931252	0.720985	0.978505	1.03	0.86	1.24
CA13	Wald ratio	1	-0.067444	0.0554858	0.224169	0.85493	0.93	0.84	1.04
CECR1	Inverse variance weighted	2	0.0468337	0.0659583	0.477673	0.919709	1.05	0.92	1.19
MMP25	Wald ratio	1	0.0446324	0.0301849	0.139239	0.800731	1.05	0.99	1.11
TPBG	Wald ratio	1	-0.124656	0.124656	0.317311	0.85493	0.88	0.69	1.13
SERPINE2	Wald ratio	1	0.00180124	0.0166615	0.91391	0.997047	1	0.97	1.04
KCNG2	Wald ratio	1	0.103784	0.115724	0.369812	0.910459	1.11	0.88	1.39
MAPK3	Wald ratio	1	0.0293447	0.0261351	0.261519	0.85493	1.03	0.98	1.08
WNT5B	Wald ratio	1	-0.0390132	0.0457518	0.393818	0.919709	0.96	0.88	1.05
PDE7B	Wald ratio	1	0.23095	0.28335	0.415033	0.919709	1.26	0.72	2.2
TGM2	Wald ratio	1	0.357324	0.170942	0.0365888	0.597383	1.43	1.02	2
FCN1	Wald ratio	1	0.0118375	0.0417793	0.776921	0.985064	1.01	0.93	1.1
DPP9	Wald ratio	1	-0.0748721	0.202155	0.711107	0.978505	0.93	0.62	1.38
POGLUT1	Wald ratio	1	-0.0282915	0.0300136	0.345874	0.890942	0.97	0.92	1.03
TPSAB1	Wald ratio	1	0.0381212	0.0456735	0.403917	0.919709	1.04	0.95	1.14
NEK10	Wald ratio	1	-0.263343	0.20195	0.192234	0.84655	0.77	0.52	1.14
AOAH	Inverse variance weighted	2	0.0519543	0.036371	0.153161	0.800731	1.05	0.98	1.13
FUCA1	Wald ratio	1	-0.0608115	0.0420667	0.148291	0.800731	0.94	0.87	1.02
P2RY14	Wald ratio	1	-0.01748	0.0444163	0.693914	0.977004	0.98	0.9	1.07
IMPA2	Wald ratio	1	0.00508876	0.0465258	0.912905	0.997047	1.01	0.92	1.1
SEMA4D	Wald ratio	1	0.0517156	0.0466079	0.267176	0.85493	1.05	0.96	1.15
PLD2	Wald ratio	1	0.0515426	0.189544	0.785676	0.985064	1.05	0.73	1.53
SOAT1	Wald ratio	1	0.0170761	0.0354657	0.630174	0.957694	1.02	0.95	1.09
PRKAB1	Wald ratio	1	-0.0652544	0.0373469	0.0805935	0.701274	0.94	0.87	1.01
ASGR1	Wald ratio	1	-0.16488	0.117771	0.161513	0.800731	0.85	0.67	1.07
H1F0	Wald ratio	1	-0.018682	0.0325737	0.566286	0.948117	0.98	0.92	1.05
LMCD1	Wald ratio	1	-0.0525002	0.0539722	0.330689	0.869036	0.95	0.85	1.05
LEPR	Wald ratio	1	0.0270906	0.0314899	0.389627	0.919709	1.03	0.97	1.09
LGR6	Wald ratio	1	0.110498	0.0976598	0.257863	0.85493	1.12	0.92	1.35
MPZL3	Wald ratio	1	0.181096	0.251887	0.472169	0.919709	1.2	0.73	1.96
BTNL8	Wald ratio	1	0.15811	0.106482	0.137584	0.800731	1.17	0.95	1.44
GFPT1	Inverse variance weighted	2	0.0475155	0.0391074	0.224366	0.85493	1.05	0.97	1.13
DGAT1	Wald ratio	1	0.0670514	0.0365989	0.0669423	0.676596	1.07	1	1.15
SIRT3	Wald ratio	1	-0.0813592	0.0708126	0.250582	0.85493	0.92	0.8	1.06
PLA2G12A	Wald ratio	1	0.120519	0.0886837	0.174155	0.82143	1.13	0.95	1.34
HLA-B	Wald ratio	1	0.0116053	0.0635768	0.855159	0.997047	1.01	0.89	1.15
ANXA1	Inverse variance weighted	2	0.0104193	0.0303001	0.730944	0.978505	1.01	0.95	1.07
PLIN2	Inverse variance weighted	2	-0.0316793	0.0285115	0.266522	0.85493	0.97	0.92	1.02
PKD2L1	Wald ratio	1	-0.104074	0.0612829	0.0894589	0.701274	0.9	0.8	1.02
ITPR2	Inverse variance weighted	2	-0.288769	0.0934679	0.00200497	0.154747	0.75	0.62	0.9
RIOK3	Wald ratio	1	0.015569	0.19532	0.936468	0.997047	1.02	0.69	1.49
CDK15	Wald ratio	1	-0.104631	0.153321	0.494966	0.919709	0.9	0.67	1.22
AKR1C1	Wald ratio	1	0.0513929	0.152925	0.736821	0.978505	1.05	0.78	1.42
QDPR	Wald ratio	1	-0.007001	0.0289764	0.809082	0.985064	0.99	0.94	1.05
GSK3B	Wald ratio	1	0.139351	0.117608	0.236067	0.85493	1.15	0.91	1.45
IL1R2	Wald ratio	1	0.0763473	0.0438905	0.0819476	0.701274	1.08	0.99	1.18
ICOSLG	Wald ratio	1	0.190688	0.0909951	0.0361187	0.597383	1.21	1.01	1.45
CDK7	Wald ratio	1	-0.00785973	0.0986832	0.936519	0.997047	0.99	0.82	1.2
MCOLN2	Wald ratio	1	0.103927	0.123361	0.399527	0.919709	1.11	0.87	1.41
CST7	Wald ratio	1	0.0255909	0.0331423	0.440024	0.919709	1.03	0.96	1.09
KCNJ15	Wald ratio	1	0.0109693	0.0438774	0.802587	0.985064	1.01	0.93	1.1
ST14	Wald ratio	1	0.0567555	0.0401846	0.157841	0.800731	1.06	0.98	1.15
FAM20C	Wald ratio	1	-0.0961844	0.113996	0.398809	0.919709	0.91	0.73	1.14
KLHL30	Wald ratio	1	-0.028108	0.0394708	0.47639	0.919709	0.97	0.9	1.05
GUCY1A3	Wald ratio	1	0.198774	0.13315	0.135475	0.800731	1.22	0.94	1.58
TLR5	Wald ratio	1	-0.0402879	0.0592741	0.496702	0.919709	0.96	0.86	1.08
CDC42	Wald ratio	1	-0.0832389	0.0471551	0.0775272	0.701274	0.92	0.84	1.01
RYR1	Wald ratio	1	-0.722953	0.263105	0.00600013	0.212254	0.49	0.29	0.81
NENF	Wald ratio	1	-0.0321553	0.102897	0.754661	0.982187	0.97	0.79	1.18
PLXNC1	Inverse variance weighted	2	0.0148622	0.0629452	0.813345	0.987319	1.01	0.9	1.15
DYRK1B	Wald ratio	1	0.104061	0.241871	0.667026	0.962381	1.11	0.69	1.78
TGFB3	Wald ratio	1	0.0529383	0.0531626	0.319357	0.85493	1.05	0.95	1.17
TG	Wald ratio	1	0.0676597	0.0459266	0.140693	0.800731	1.07	0.98	1.17
MC1R	Wald ratio	1	0.0855712	0.149101	0.566027	0.948117	1.09	0.81	1.46
CLK4	Wald ratio	1	0.0600347	0.0461639	0.19344	0.84655	1.06	0.97	1.16
MINK1	Wald ratio	1	0.0119103	0.0437993	0.785676	0.985064	1.01	0.93	1.1
KCNE1	Wald ratio	1	0.0619244	0.0429292	0.149168	0.800731	1.06	0.98	1.16
VAMP1	Wald ratio	1	-0.0156352	0.0331574	0.637252	0.957694	0.98	0.92	1.05
RNASE3	Wald ratio	1	-0.0323104	0.0497628	0.516152	0.923773	0.97	0.88	1.07
PROCR	Wald ratio	1	0.280602	0.194491	0.149091	0.800731	1.32	0.9	1.94
PPAT	Wald ratio	1	0.0655857	0.0596722	0.271725	0.85493	1.07	0.95	1.2
PLOD1	Wald ratio	1	-0.0155916	0.0181902	0.391366	0.919709	0.98	0.95	1.02
PEPD	Wald ratio	1	-0.0077152	0.102671	0.9401	0.997047	0.99	0.81	1.21
ORM1	Wald ratio	1	-0.0739168	0.0746275	0.321941	0.85493	0.93	0.8	1.08
H6PD	Wald ratio	1	0.0789525	0.0460261	0.0862747	0.701274	1.08	0.99	1.18
CDK8	Wald ratio	1	0.00185426	0.0919712	0.983915	0.997047	1	0.84	1.2
AURKC	Wald ratio	1	-0.0600206	0.118105	0.611315	0.957694	0.94	0.75	1.19
IFNGR2	Wald ratio	1	0.0100526	0.0374877	0.788579	0.985064	1.01	0.94	1.09
SLC12A6	Wald ratio	1	-0.0193993	0.0446876	0.66421	0.962381	0.98	0.9	1.07
CHST2	Wald ratio	1	-0.0577801	0.102018	0.571141	0.948117	0.94	0.77	1.15
PDIA6	Wald ratio	1	0.109209	0.0379455	0.00400143	0.187977	1.12	1.04	1.2
LAP3	Wald ratio	1	-0.000793168	0.0150702	0.958025	0.997047	1	0.97	1.03
SPINT2	Wald ratio	1	0.0871137	0.0465792	0.061452	0.668259	1.09	1	1.2
STK32C	Wald ratio	1	0.0481958	0.0348081	0.16617	0.800731	1.05	0.98	1.12
DAPK2	Wald ratio	1	-0.0100411	0.171472	0.953304	0.997047	0.99	0.71	1.39
PSMA2	Wald ratio	1	-0.119595	0.0704001	0.0893578	0.701274	0.89	0.77	1.02
PARM1	Wald ratio	1	-0.108374	0.13267	0.414001	0.919709	0.9	0.69	1.16
GZMK	Inverse variance weighted	2	0.109693	0.152265	0.471272	0.919709	1.12	0.83	1.5
PPWD1	Wald ratio	1	0.059384	0.0352686	0.0922279	0.701274	1.06	0.99	1.14
SLC12A7	Wald ratio	1	-0.0129695	0.021908	0.553851	0.942323	0.99	0.95	1.03
PXDN	Wald ratio	1	-0.0923397	0.0407242	0.0233632	0.478138	0.91	0.84	0.99
GNLY	Inverse variance weighted	2	0.0300922	0.030598	0.325377	0.860575	1.03	0.97	1.09
NTSR1	Inverse variance weighted	2	0.0346333	0.0303067	0.253137	0.85493	1.04	0.98	1.1
THBS3	Wald ratio	1	-0.0934745	0.0315025	0.00300513	0.159459	0.91	0.86	0.97
NR4A2	Wald ratio	1	0.134962	0.191319	0.480545	0.919709	1.14	0.79	1.67
ITGAV	Wald ratio	1	-0.0752884	0.0600272	0.209756	0.85493	0.93	0.82	1.04
KBTBD11	Inverse variance weighted	3	0.0198879	0.0453492	0.660988	0.962381	1.02	0.93	1.11
TNFRSF14	Wald ratio	1	-0.0873119	0.0352606	0.0132793	0.304705	0.92	0.86	0.98
SLC9A3	Inverse variance weighted	2	0.0179008	0.0174252	0.304283	0.85493	1.02	0.98	1.05
IKBKB	Wald ratio	1	-0.00110636	0.0973601	0.990933	0.999171	1	0.83	1.21
SORD	Wald ratio	1	0.0848102	0.107055	0.42824	0.919709	1.09	0.88	1.34
ITGB7	Inverse variance weighted	2	-0.0139907	0.0505899	0.782125	0.985064	0.99	0.89	1.09
NAAA	Wald ratio	1	-0.0153217	0.0319642	0.631698	0.957694	0.98	0.92	1.05
PASK	Wald ratio	1	-0.0197229	0.02624	0.452271	0.919709	0.98	0.93	1.03
ST3GAL1	Wald ratio	1	0.0490995	0.128328	0.70201	0.978505	1.05	0.82	1.35
FCGR2C	Wald ratio	1	-0.0137129	0.0796656	0.863334	0.997047	0.99	0.84	1.15
CHST13	Wald ratio	1	0.0376447	0.0344635	0.274698	0.85493	1.04	0.97	1.11
FAM3B	Wald ratio	1	0.0218773	0.0433837	0.614069	0.957694	1.02	0.94	1.11
PDE9A	Wald ratio	1	-0.041231	0.0355512	0.246145	0.85493	0.96	0.9	1.03
FFAR4	Wald ratio	1	-0.0483175	0.0688781	0.482996	0.919709	0.95	0.83	1.09
CD96	Wald ratio	1	0.100481	0.0494674	0.0422296	0.603041	1.11	1	1.22
RGS12	Wald ratio	1	-0.0524571	0.161743	0.745693	0.978505	0.95	0.69	1.3
POLB	Wald ratio	1	0.000801415	0.0705245	0.990933	0.999171	1	0.87	1.15
IL11RA	Wald ratio	1	0.0212817	0.0463075	0.645822	0.960014	1.02	0.93	1.12
CD5	Wald ratio	1	-0.053391	0.0922209	0.562625	0.948117	0.95	0.79	1.14
PNP	Wald ratio	1	-0.0304548	0.0458533	0.506576	0.919709	0.97	0.89	1.06
SELPLG	Wald ratio	1	-0.0556669	0.0544354	0.306485	0.85493	0.95	0.85	1.05
NPC1	Inverse variance weighted	2	0.00776161	0.0416537	0.852181	0.997047	1.01	0.93	1.09
CSF1R	Wald ratio	1	0.0932775	0.139916	0.504985	0.919709	1.1	0.83	1.44
GYPE	Wald ratio	1	0.00136222	0.0146129	0.925729	0.997047	1	0.97	1.03
CACNB4	Wald ratio	1	0.137214	0.136041	0.313157	0.85493	1.15	0.88	1.5
IL7R	Wald ratio	1	0.00259616	0.0467308	0.955696	0.997047	1	0.91	1.1
GPX3	Wald ratio	1	0.249904	0.0542326	4.07e-06	0.00125822	1.28	1.15	1.43
CAMK4	Wald ratio	1	0.0344177	0.0930554	0.711485	0.978505	1.04	0.86	1.24
WNT11	Wald ratio	1	-0.239778	0.168291	0.154221	0.800731	0.79	0.57	1.09
ESM1	Wald ratio	1	0.06507	0.0656359	0.3215	0.85493	1.07	0.94	1.21
EBPL	Wald ratio	1	0.0543378	0.0280453	0.0526843	0.629349	1.06	1	1.12
CD226	Wald ratio	1	0.0381714	0.0375352	0.309178	0.85493	1.04	0.97	1.12
ALOX5	Wald ratio	1	-0.00470844	0.053077	0.929313	0.997047	1	0.9	1.1
ICOS	Wald ratio	1	0.0584546	0.196472	0.766069	0.982877	1.06	0.72	1.56
LRPAP1	Wald ratio	1	-0.00526461	0.0611504	0.931393	0.997047	0.99	0.88	1.12
GALE	Wald ratio	1	-0.263131	0.182022	0.148291	0.800731	0.77	0.54	1.1
SLC7A5	Wald ratio	1	0.0606215	0.0952624	0.524539	0.931661	1.06	0.88	1.28
MAP3K8	Inverse variance weighted	2	-0.10201	0.0519594	0.0496148	0.628702	0.9	0.82	1
FCRL5	Wald ratio	1	-0.0287018	0.046419	0.536364	0.936408	0.97	0.89	1.06
OVCH1	Wald ratio	1	-0.131951	0.185586	0.477086	0.919709	0.88	0.61	1.26
ITIH2	Wald ratio	1	-0.0300844	0.0457447	0.510758	0.922625	0.97	0.89	1.06
PSEN1	Wald ratio	1	0.0557608	0.0424707	0.189208	0.84655	1.06	0.97	1.15
PLA2G6	Wald ratio	1	0.122489	0.0899761	0.173405	0.82143	1.13	0.95	1.35
BPHL	Wald ratio	1	-0.00179985	0.106191	0.986477	0.997047	1	0.81	1.23
COL4A1	Inverse variance weighted	2	0.0885368	0.0836505	0.289867	0.85493	1.09	0.93	1.29
TOP2B	Wald ratio	1	-0.106143	0.208625	0.610912	0.957694	0.9	0.6	1.35
PMP22	Wald ratio	1	0.0368375	0.0764553	0.629935	0.957694	1.04	0.89	1.21
CACNA1E	Wald ratio	1	-0.127923	0.204677	0.531971	0.936408	0.88	0.59	1.31
GAPDH	Wald ratio	1	0.0918726	0.194833	0.637252	0.957694	1.1	0.75	1.61
NEK11	Wald ratio	1	-0.231696	0.214779	0.280692	0.85493	0.79	0.52	1.21
ACVR2A	Wald ratio	1	0.0475314	0.0509265	0.350648	0.890942	1.05	0.95	1.16
PRPF4	Wald ratio	1	-0.0451106	0.130821	0.730224	0.978505	0.96	0.74	1.24
AHR	Inverse variance weighted	2	-0.0427057	0.062703	0.495822	0.919709	0.96	0.85	1.08
P2RX7	Inverse variance weighted	2	0.0629063	0.0588125	0.284796	0.85493	1.06	0.95	1.2
IGFBP2	Wald ratio	1	0	0.0445701	1	1	1	0.92	1.09
IL18RAP	Wald ratio	1	-0.0176582	0.0177951	0.321047	0.85493	0.98	0.95	1.02
CCNE1	Wald ratio	1	-0.046288	0.100992	0.646713	0.960014	0.95	0.78	1.16
APP	Wald ratio	1	-0.0586621	0.116521	0.614649	0.957694	0.94	0.75	1.18
AIMP1	Wald ratio	1	0.220849	0.22277	0.3215	0.85493	1.25	0.81	1.93
CASP7	Inverse variance weighted	2	-0.0395978	0.0283005	0.161756	0.800731	0.96	0.91	1.02
ANPEP	Wald ratio	1	0.0623895	0.0441292	0.157423	0.800731	1.06	0.98	1.16
ODC1	Wald ratio	1	0.145853	0.13233	0.270379	0.85493	1.16	0.89	1.5
SLC22A16	Inverse variance weighted	4	0.0215406	0.023367	0.356614	0.895757	1.02	0.98	1.07
PSMG3	Wald ratio	1	0.0481338	0.0774326	0.534191	0.936408	1.05	0.9	1.22
SIK2	Wald ratio	1	0.0408287	0.0550499	0.458289	0.919709	1.04	0.94	1.16
TWSG1	Wald ratio	1	0	0.0962105	1	1	1	0.83	1.21
AXIN2	Wald ratio	1	-0.0411904	0.0686506	0.548506	0.938875	0.96	0.84	1.1
PAK1	Wald ratio	1	0.0689825	0.0623601	0.268642	0.85493	1.07	0.95	1.21
TMEM9B	Wald ratio	1	0.00183629	0.0325524	0.955015	0.997047	1	0.94	1.07
KCNB1	Wald ratio	1	-0.0572528	0.101106	0.571214	0.948117	0.94	0.77	1.15
CTSH	Inverse variance weighted	2	0.0243764	0.0352996	0.489844	0.919709	1.02	0.96	1.1
CD68	Wald ratio	1	-0.980085	0.218697	7.41e-06	0.00125822	0.38	0.24	0.58
PGGT1B	Wald ratio	1	-0.0697356	0.0462532	0.131633	0.800731	0.93	0.85	1.02
EIF2AK1	Wald ratio	1	-0.0694903	0.0548359	0.205069	0.85493	0.93	0.84	1.04
ALDH1A1	Wald ratio	1	0.03946	0.0898811	0.660644	0.962381	1.04	0.87	1.24
ADAM17	Wald ratio	1	0.0782472	0.0465365	0.0926822	0.701274	1.08	0.99	1.18
PLA2G4B	Wald ratio	1	0.0336791	0.0320625	0.293525	0.85493	1.03	0.97	1.1
SERPINA1	Wald ratio	1	0.00976021	0.0570824	0.864236	0.997047	1.01	0.9	1.13
LRRK1	Inverse variance weighted	2	0.0211539	0.0590614	0.720218	0.978505	1.02	0.91	1.15
LIMK1	Wald ratio	1	0.0216126	0.0262307	0.409972	0.919709	1.02	0.97	1.08
USP47	Wald ratio	1	-0.385221	0.127963	0.00260889	0.159459	0.68	0.53	0.87
QSOX2	Wald ratio	1	0.245811	0.167799	0.142945	0.800731	1.28	0.92	1.78
ADAMTSL4	Wald ratio	1	-0.0244352	0.0337159	0.468612	0.919709	0.98	0.91	1.04
SLC12A4	Wald ratio	1	-0.00509975	0.172372	0.976397	0.997047	0.99	0.71	1.39
PRG4	Wald ratio	1	0.0653475	0.0629122	0.29894	0.85493	1.07	0.94	1.21
DDR1	Wald ratio	1	-0.0760053	0.126242	0.547133	0.938416	0.93	0.72	1.19
SLC29A3	Wald ratio	1	-0.134484	0.0912569	0.140567	0.800731	0.87	0.73	1.05
CSK	Wald ratio	1	0.00593296	0.0377836	0.875225	0.997047	1.01	0.93	1.08
LY96	Inverse variance weighted	2	-0.0070416	0.0422858	0.867745	0.997047	0.99	0.91	1.08
F2R	Wald ratio	1	-0.0464638	0.0442687	0.293908	0.85493	0.95	0.88	1.04
REV3L	Wald ratio	1	-0.0897278	0.1694	0.596334	0.949882	0.91	0.66	1.27
CD109	Wald ratio	1	0.0615139	0.0902204	0.495354	0.919709	1.06	0.89	1.27
FLT3	Wald ratio	1	-0.0216601	0.168468	0.897697	0.997047	0.98	0.7	1.36
NR2F6	Wald ratio	1	-0.0481983	0.0629029	0.443537	0.919709	0.95	0.84	1.08
THBS1	Wald ratio	1	-0.471805	0.276211	0.0876115	0.701274	0.62	0.36	1.07
PPT1	Wald ratio	1	-0.0430562	0.0349324	0.217741	0.85493	0.96	0.89	1.03
TNKS2	Wald ratio	1	0.020027	0.0781904	0.79785	0.985064	1.02	0.88	1.19
S100A8	Wald ratio	1	-0.120335	0.121207	0.320805	0.85493	0.89	0.7	1.12
ALDH7A1	Wald ratio	1	0.0653397	0.0379054	0.0847517	0.701274	1.07	0.99	1.15
LIPA	Inverse variance weighted	2	0.0338647	0.0324759	0.297058	0.85493	1.03	0.97	1.1
C6orf120	Wald ratio	1	-0.00953325	0.0634169	0.880507	0.997047	0.99	0.87	1.12
TGM3	Wald ratio	1	0.00900425	0.0670817	0.893222	0.997047	1.01	0.88	1.15
AEBP1	Wald ratio	1	0.0111338	0.0597179	0.852099	0.997047	1.01	0.9	1.14
NEK6	Wald ratio	1	-0.0574778	0.0413497	0.164516	0.800731	0.94	0.87	1.02
SMPD2	Wald ratio	1	-0.0321424	0.0345682	0.352462	0.890942	0.97	0.9	1.04
GPR83	Wald ratio	1	-0.00937729	0.062883	0.881457	0.997047	0.99	0.88	1.12
TRPC3	Wald ratio	1	0.000326037	0.0430369	0.993955	1	1	0.92	1.09
KCNH2	Wald ratio	1	0.00376033	0.203058	0.985225	0.997047	1	0.67	1.49
TOP1MT	Wald ratio	1	-0.158786	0.157157	0.312322	0.85493	0.85	0.63	1.16
UMPS	Wald ratio	1	-0.0505081	0.170003	0.766389	0.982877	0.95	0.68	1.33
ITIH3	Wald ratio	1	-0.175954	0.226571	0.437397	0.919709	0.84	0.54	1.31
FGFBP2	Wald ratio	1	0.0514959	0.0419727	0.219864	0.85493	1.05	0.97	1.14
NQO2	Wald ratio	1	0.162606	0.115789	0.16022	0.800731	1.18	0.94	1.48
GABRR2	Wald ratio	1	-0.0661306	0.0834658	0.428181	0.919709	0.94	0.79	1.1
TDP1	Wald ratio	1	0.0667369	0.222798	0.764529	0.982877	1.07	0.69	1.65
NFKB1	Wald ratio	1	-0.0163818	0.062797	0.794193	0.985064	0.98	0.87	1.11
WNT7A	Wald ratio	1	-0.21333	0.199455	0.284815	0.85493	0.81	0.55	1.19
CRISPLD2	Inverse variance weighted	2	0.0635539	0.0252881	0.0119645	0.29876	1.07	1.01	1.12
DEFA3	Inverse variance weighted	2	-0.0127659	0.0214073	0.550954	0.941166	0.99	0.95	1.03
TNFSF13	Wald ratio	1	-0.799738	0.178454	7.41e-06	0.00125822	0.45	0.32	0.64
C1QA	Wald ratio	1	0.0789924	0.0668802	0.237562	0.85493	1.08	0.95	1.23
LATS2	Wald ratio	1	-0.0813838	0.061366	0.184772	0.84655	0.92	0.82	1.04
RNASE6	Wald ratio	1	-0.0160227	0.0289242	0.579608	0.948117	0.98	0.93	1.04
NEK1	Wald ratio	1	0.0148701	0.0856517	0.862171	0.997047	1.01	0.86	1.2
SEMA4B	Wald ratio	1	0.0240318	0.071446	0.736597	0.978505	1.02	0.89	1.18
VWF	Wald ratio	1	0.0629459	0.0472094	0.182422	0.84632	1.06	0.97	1.17
CYP4F3	Wald ratio	1	0.0368739	0.0549756	0.502391	0.919709	1.04	0.93	1.16
TNFRSF4	Wald ratio	1	-0.0208585	0.0864139	0.809261	0.985064	0.98	0.83	1.16
BST1	Wald ratio	1	-0.0622065	0.0583637	0.286494	0.85493	0.94	0.84	1.05
GCLC	Inverse variance weighted	2	-0.0838822	0.0623473	0.178496	0.833517	0.92	0.81	1.04
RPN1	Wald ratio	1	0.00772424	0.0512239	0.880138	0.997047	1.01	0.91	1.11
FCGBP	Wald ratio	1	0.0168774	0.0392286	0.667026	0.962381	1.02	0.94	1.1
GPM6A	Wald ratio	1	0.0129065	0.0661978	0.845418	0.997047	1.01	0.89	1.15
CD36	Wald ratio	1	0.0083963	0.0442714	0.849579	0.997047	1.01	0.92	1.1
SLC22A3	Wald ratio	1	-0.0202631	0.138573	0.883743	0.997047	0.98	0.75	1.29
GPR75	Wald ratio	1	-0.382604	0.175934	0.0296527	0.572162	0.68	0.48	0.96
HPD	Wald ratio	1	-0.0112855	0.022571	0.617075	0.957694	0.99	0.95	1.03
RET	Inverse variance weighted	2	0.113323	0.113159	0.316609	0.85493	1.12	0.9	1.4
F2RL1	Wald ratio	1	-0.0335791	0.0412375	0.415481	0.919709	0.97	0.89	1.05
PTGDS	Wald ratio	1	0.0276467	0.0401322	0.490893	0.919709	1.03	0.95	1.11
CXCR1	Wald ratio	1	-0.0149015	0.036282	0.681282	0.970484	0.99	0.92	1.06
CAPN2	Wald ratio	1	0.292796	0.166731	0.0790718	0.701274	1.34	0.97	1.86
LRRN1	Wald ratio	1	-0.00847816	0.0619966	0.891227	0.997047	0.99	0.88	1.12
NOTCH2	Wald ratio	1	-0.0359035	0.103996	0.729915	0.978505	0.96	0.79	1.18
CA4	Wald ratio	1	0.0784809	0.0633975	0.215746	0.85493	1.08	0.96	1.22
TNFRSF11A	Wald ratio	1	-0.145999	0.166236	0.379802	0.918667	0.86	0.62	1.2
BPI	Wald ratio	1	-0.0678168	0.0483292	0.16055	0.800731	0.93	0.85	1.03
ARSG	Wald ratio	1	-0.317637	0.124293	0.0106018	0.28128	0.73	0.57	0.93
TPCN2	Wald ratio	1	-0.0153669	0.0531257	0.772385	0.985064	0.98	0.89	1.09
BCL2A1	Wald ratio	1	0.0265118	0.074233	0.720985	0.978505	1.03	0.89	1.19
GDF10	Wald ratio	1	0.330834	0.163651	0.0432195	0.603041	1.39	1.01	1.92
IL4R	Wald ratio	1	0.00227866	0.0505862	0.964071	0.997047	1	0.91	1.11
CISD1	Inverse variance weighted	3	0.0228916	0.0469081	0.625544	0.957694	1.02	0.93	1.12
RXFP2	Wald ratio	1	-0.00193667	0.0532583	0.970992	0.997047	1	0.9	1.11
FCGR2B	Inverse variance weighted	2	-0.0479445	0.0709	0.498896	0.919709	0.95	0.83	1.1
IGFALS	Wald ratio	1	-0.119974	0.179053	0.502825	0.919709	0.89	0.62	1.26
PROS1	Wald ratio	1	0.0792653	0.0631768	0.209603	0.85493	1.08	0.96	1.23
PDE8B	Wald ratio	1	-0.298545	0.0827203	0.000307272	0.043479	0.74	0.63	0.87
MAPK8	Wald ratio	1	-0.076548	0.0484372	0.114025	0.77416	0.93	0.84	1.02
SLC5A11	Wald ratio	1	0.00696434	0.0372441	0.851667	0.997047	1.01	0.94	1.08
SIGLEC6	Wald ratio	1	0.635774	0.241918	0.00858762	0.24303	1.89	1.18	3.03
CAPZA2	Wald ratio	1	-0.0138626	0.0425548	0.744608	0.978505	0.99	0.91	1.07
SPP1	Wald ratio	1	0.0150635	0.0295891	0.610689	0.957694	1.02	0.96	1.08
ATIC	Wald ratio	1	0.129726	0.125955	0.303038	0.85493	1.14	0.89	1.46
CDC7	Wald ratio	1	-0.00307516	0.0362869	0.932464	0.997047	1	0.93	1.07
TYMP	Wald ratio	1	-0.0158346	0.0323889	0.62492	0.957694	0.98	0.92	1.05
SMPDL3B	Wald ratio	1	0.0279628	0.0946434	0.767647	0.983005	1.03	0.85	1.24
TNFRSF9	Wald ratio	1	-0.0726967	0.101227	0.47266	0.919709	0.93	0.76	1.13
LGALS3	Wald ratio	1	-0.232635	0.198567	0.24137	0.85493	0.79	0.54	1.17
CSNK1G3	Wald ratio	1	0.0282639	0.107974	0.793503	0.985064	1.03	0.83	1.27
TGFA	Wald ratio	1	-0.228614	0.225986	0.311716	0.85493	0.8	0.51	1.24
GSTM2	Wald ratio	1	0.0163345	0.0443365	0.712559	0.978505	1.02	0.93	1.11
RNASET2	Inverse variance weighted	2	0.00460932	0.0246886	0.851897	0.997047	1	0.96	1.05
OLFM4	Inverse variance weighted	2	0.0254984	0.0572145	0.65584	0.960014	1.03	0.92	1.15
CTSK	Wald ratio	1	-0.142514	0.0768732	0.0637561	0.668259	0.87	0.75	1.01
HPSE	Wald ratio	1	-0.0943096	0.0372567	0.0113627	0.29233	0.91	0.85	0.98
C4BPA	Wald ratio	1	0.0304399	0.0185883	0.101509	0.724208	1.03	0.99	1.07
MARK3	Wald ratio	1	0.0656486	0.0388056	0.0906976	0.701274	1.07	0.99	1.15
LAMA5	Wald ratio	1	-0.034294	0.0554688	0.536406	0.936408	0.97	0.87	1.08
SIGLEC11	Wald ratio	1	-0.00225999	0.0275308	0.934576	0.997047	1	0.95	1.05
CALM2	Wald ratio	1	-0.121258	0.146997	0.409427	0.919709	0.89	0.66	1.18
KLF5	Wald ratio	1	0.151686	0.144607	0.294201	0.85493	1.16	0.88	1.55
SLC27A1	Wald ratio	1	0.531578	0.187415	0.00456305	0.187977	1.7	1.18	2.46
ROCK1	Wald ratio	1	0.00938084	0.152068	0.950811	0.997047	1.01	0.75	1.36
CD83	Wald ratio	1	-0.0690355	0.0911537	0.448838	0.919709	0.93	0.78	1.12
YES1	Wald ratio	1	0.0937915	0.120498	0.436354	0.919709	1.1	0.87	1.39
LPL	Wald ratio	1	-0.0238536	0.0438241	0.586232	0.948117	0.98	0.9	1.06
AATK	Wald ratio	1	-0.15238	0.0614067	0.0130838	0.304705	0.86	0.76	0.97
PHOSPHO1	Wald ratio	1	0.126706	0.111571	0.256104	0.85493	1.14	0.91	1.41
TNFSF12	Wald ratio	1	0.308252	0.0687834	7.41e-06	0.00125822	1.36	1.19	1.56
KYNU	Wald ratio	1	0.0383464	0.0359347	0.28592	0.85493	1.04	0.97	1.11
ALOX5AP	Wald ratio	1	0.019858	0.0440488	0.65212	0.960014	1.02	0.94	1.11
CD300A	Inverse variance weighted	2	-0.0375285	0.0379123	0.322235	0.85493	0.96	0.89	1.04
CX3CR1	Wald ratio	1	-0.0706036	0.11541	0.540693	0.936408	0.93	0.74	1.17
NT5E	Wald ratio	1	-0.0157076	0.0290784	0.589074	0.948373	0.98	0.93	1.04
BIRC3	Wald ratio	1	0.00700048	0.100552	0.944496	0.997047	1.01	0.83	1.23
ANKK1	Wald ratio	1	0.0166176	0.0449491	0.711608	0.978505	1.02	0.93	1.11
ADAM23	Wald ratio	1	0.137252	0.118829	0.248075	0.85493	1.15	0.91	1.45
CD300C	Inverse variance weighted	2	-0.0266187	0.0394861	0.500229	0.919709	0.97	0.9	1.05
POLE	Wald ratio	1	0.112367	0.19756	0.56951	0.948117	1.12	0.76	1.65
MAP3K13	Wald ratio	1	0.0125693	0.142033	0.929483	0.997047	1.01	0.77	1.34
PARP4	Wald ratio	1	0.00929178	0.0374404	0.803999	0.985064	1.01	0.94	1.09
XCL1	Wald ratio	1	-0.0161295	0.0296379	0.586292	0.948117	0.98	0.93	1.04
KHK	Wald ratio	1	-0.0237299	0.0265775	0.371934	0.910459	0.98	0.93	1.03
UGT2B28	Wald ratio	1	0.0443106	0.0577811	0.443158	0.919709	1.05	0.93	1.17
TBXAS1	Wald ratio	1	-0.0561479	0.0790589	0.477578	0.919709	0.95	0.81	1.1
CREG1	Wald ratio	1	0.0773618	0.0825458	0.348657	0.890942	1.08	0.92	1.27
GAA	Wald ratio	1	0.0209491	0.035332	0.553234	0.942323	1.02	0.95	1.09
PTPN12	Wald ratio	1	0.0567503	0.063103	0.368478	0.910459	1.06	0.94	1.2
C1QB	Inverse variance weighted	2	0.039641	0.0311427	0.203059	0.85493	1.04	0.98	1.11
IDO1	Wald ratio	1	0.0227333	0.0415592	0.584373	0.948117	1.02	0.94	1.11
SLC40A1	Wald ratio	1	-0.0318447	0.0458716	0.487547	0.919709	0.97	0.89	1.06
LDHA	Wald ratio	1	-0.26393	0.2232	0.237015	0.85493	0.77	0.5	1.19
BAMBI	Wald ratio	1	-0.146856	0.14069	0.296567	0.85493	0.86	0.66	1.14
QSOX1	Wald ratio	1	-0.0222082	0.0415639	0.593124	0.948373	0.98	0.9	1.06
PPIL3	Inverse variance weighted	3	-0.0319709	0.0390316	0.412727	0.919709	0.97	0.9	1.05
TMED9	Wald ratio	1	0.0835906	0.0466311	0.0730381	0.701274	1.09	0.99	1.19
JAK2	Wald ratio	1	0.0194444	0.0568375	0.732272	0.978505	1.02	0.91	1.14
MGST2	Inverse variance weighted	2	0.0376816	0.0376725	0.317194	0.85493	1.04	0.96	1.12
TEK	Wald ratio	1	-0.0115088	0.0419516	0.783826	0.985064	0.99	0.91	1.07
TM2D1	Wald ratio	1	-0.0843668	0.0393191	0.0318973	0.572494	0.92	0.85	0.99
NCEH1	Wald ratio	1	0.0120875	0.137167	0.929779	0.997047	1.01	0.77	1.32
GPR146	Wald ratio	1	0.00816749	0.024948	0.74338	0.978505	1.01	0.96	1.06
PIK3C3	Wald ratio	1	0.0654645	0.0390142	0.0933537	0.701274	1.07	0.99	1.15
CPT1B	Inverse variance weighted	2	-0.00162578	0.0516281	0.974879	0.997047	1	0.9	1.1
TAF1A	Wald ratio	1	0.00306217	0.10641	0.977042	0.997047	1	0.81	1.24
P2RX4	Inverse variance weighted	2	-0.0180292	0.0237636	0.448039	0.919709	0.98	0.94	1.03
UGCG	Wald ratio	1	0.315978	0.172222	0.0665486	0.676596	1.37	0.98	1.92
RPS6KA4	Wald ratio	1	0.064477	0.0386173	0.09499	0.701274	1.07	0.99	1.15
SLC6A12	Wald ratio	1	0.3324	0.272237	0.222088	0.85493	1.39	0.82	2.38
COLQ	Wald ratio	1	-0.0333376	0.0417398	0.424464	0.919709	0.97	0.89	1.05
CAT	Inverse variance weighted	2	-0.00948046	0.0669164	0.887336	0.997047	0.99	0.87	1.13
KLHL35	Wald ratio	1	-0.0636447	0.14511	0.660954	0.962381	0.94	0.71	1.25
SERPINB9	Wald ratio	1	0.0536074	0.0749351	0.474371	0.919709	1.06	0.91	1.22
PTGES	Wald ratio	1	0.245794	0.0913512	0.00713135	0.224241	1.28	1.07	1.53
SENP7	Inverse variance weighted	2	0.025057	0.0250677	0.317517	0.85493	1.03	0.98	1.08
OPRL1	Wald ratio	1	-0.0215373	0.0306309	0.481978	0.919709	0.98	0.92	1.04
CXCL6	Wald ratio	1	0.00857545	0.19209	0.964392	0.997047	1.01	0.69	1.47
CRHR2	Wald ratio	1	0.0267584	0.202599	0.894925	0.997047	1.03	0.69	1.53
ABAT	Inverse variance weighted	2	0.00173778	0.0303751	0.954377	0.997047	1	0.94	1.06
CD274	Wald ratio	1	-0.0466275	0.0682627	0.494569	0.919709	0.95	0.83	1.09
MBNL1	Wald ratio	1	0.0740845	0.04427	0.0942349	0.701274	1.08	0.99	1.17
ACPP	Wald ratio	1	0.0479043	0.027557	0.0821453	0.701274	1.05	0.99	1.11
MAP3K5	Wald ratio	1	0.000536884	0.0300655	0.985753	0.997047	1	0.94	1.06
HMOX1	Wald ratio	1	-0.0254194	0.0474115	0.591859	0.948373	0.97	0.89	1.07
PSMA6	Wald ratio	1	-0.0361665	0.111179	0.744953	0.978505	0.96	0.78	1.2
ABCC2	Wald ratio	1	-0.0237431	0.0894324	0.790635	0.985064	0.98	0.82	1.16
TUBB6	Inverse variance weighted	2	0.0327457	0.0341263	0.337285	0.875702	1.03	0.97	1.1
MAP3K7	Wald ratio	1	0.0112605	0.0723039	0.87624	0.997047	1.01	0.88	1.17
APEX1	Wald ratio	1	0.0908609	0.136802	0.506576	0.919709	1.1	0.84	1.43
KCNQ5	Wald ratio	1	-0.253641	0.173544	0.143868	0.800731	0.78	0.55	1.09
Supplementary Table 4c. Mendelian Randomization Analysis Results for Blood Gene Expression and ALS Outcomes of SNPs within ±100kb of the TSS with FDR<0.05 and p<1e-05
Gene	Method	No.SNP	b	se	pval	FDR	or	or_lci95	or_uci95
TBK1	Wald ratio	1	0.250186	0.0453935	3.56e-08	3.6134e-05	1.28	1.17	1.4
TNFSF12	Wald ratio	1	0.308252	0.0687834	7.41e-06	0.00150423	1.36	1.19	1.56
CD68	Wald ratio	1	-0.980085	0.218697	7.41e-06	0.00150423	0.38	0.24	0.58
TNFSF13	Wald ratio	1	-0.799738	0.178454	7.41e-06	0.00150423	0.45	0.32	0.64
GPX3	Wald ratio	1	0.249904	0.0542326	4.07e-06	0.00150423	1.28	1.15	1.43
PDE8B	Wald ratio	1	-0.298545	0.0827203	0.000307272	0.0519802	0.74	0.63	0.87
GAK	Wald ratio	1	-0.769555	0.220503	0.000483021	0.070038	0.46	0.3	0.71
EGF	Wald ratio	1	0.2362	0.0685346	0.000568049	0.0720712	1.27	1.11	1.45
PRKCB	Wald ratio	1	-0.13223	0.0396	0.000840411	0.0947797	0.88	0.81	0.95
CKLF	Wald ratio	1	-0.586479	0.183849	0.00142273	0.131279	0.56	0.39	0.8
TK2	Wald ratio	1	-0.13675	0.0428684	0.00142273	0.131279	0.87	0.8	0.95
TRPM6	Wald ratio	1	0.115551	0.0386299	0.00277858	0.169456	1.12	1.04	1.21
THBS3	Wald ratio	1	-0.0934745	0.0315025	0.00300513	0.169456	0.91	0.86	0.97
USP47	Wald ratio	1	-0.385221	0.127963	0.00260889	0.169456	0.68	0.53	0.87
HCN3	Wald ratio	1	0.356238	0.120058	0.00300513	0.169456	1.43	1.13	1.81
ITPR2	Inverse variance weighted	2	-0.288769	0.0934679	0.00200497	0.169456	0.75	0.62	0.9
GBA	Wald ratio	1	-0.195547	0.0659026	0.00300513	0.169456	0.82	0.72	0.94
FDPS	Wald ratio	1	0.515779	0.173826	0.00300513	0.169456	1.67	1.19	2.35
CD14	Wald ratio	1	0.126554	0.0430546	0.00328855	0.175678	1.13	1.04	1.23
PDIA6	Wald ratio	1	0.109209	0.0379455	0.00400143	0.203073	1.12	1.04	1.2
IGFBP7	Wald ratio	1	-0.163833	0.0578843	0.00464961	0.214516	0.85	0.76	0.95
SLC27A1	Wald ratio	1	0.531578	0.187415	0.00456305	0.214516	1.7	1.18	2.46
CD44	Wald ratio	1	0.325806	0.117249	0.00545667	0.240129	1.39	1.1	1.74
WFIKKN1	Wald ratio	1	0.126676	0.0458006	0.00567794	0.240129	1.14	1.04	1.24
RYR1	Wald ratio	1	-0.722953	0.263105	0.00600013	0.243605	0.49	0.29	0.81
VIPR1	Wald ratio	1	0.0876683	0.0324487	0.00689747	0.249597	1.09	1.02	1.16
CDK5R1	Wald ratio	1	0.0578888	0.0213937	0.00681232	0.249597	1.06	1.02	1.1
PTGES	Wald ratio	1	0.245794	0.0913512	0.00713135	0.249597	1.28	1.07	1.53
IARS	Wald ratio	1	0.240272	0.0881685	0.0064273	0.249597	1.27	1.07	1.51
CLSTN1	Wald ratio	1	0.657203	0.246543	0.00768347	0.259957	1.93	1.19	3.13
DNASE1L3	Wald ratio	1	-0.0849355	0.0320249	0.00799753	0.261855	0.92	0.86	0.98
SIGLEC6	Wald ratio	1	0.635774	0.241918	0.00858762	0.264134	1.89	1.18	3.03
SIGLEC12	Wald ratio	1	-0.105463	0.0401298	0.00858762	0.264134	0.9	0.83	0.97
PPIF	Wald ratio	1	0.335024	0.128931	0.00936362	0.279532	1.4	1.09	1.8
ARSG	Wald ratio	1	-0.317637	0.124293	0.0106018	0.307453	0.73	0.57	0.93
HPSE	Wald ratio	1	-0.0943096	0.0372567	0.0113627	0.320364	0.91	0.85	0.98
CRISPLD2	Inverse variance weighted	2	0.0635539	0.0252881	0.0119645	0.328214	1.07	1.01	1.12
MMEL1	Wald ratio	1	0.0868033	0.0350552	0.0132793	0.328743	1.09	1.02	1.17
TNFRSF14	Wald ratio	1	-0.0873119	0.0352606	0.0132793	0.328743	0.92	0.86	0.98
AATK	Wald ratio	1	-0.15238	0.0614067	0.0130838	0.328743	0.86	0.76	0.97
CD160	Wald ratio	1	-0.312964	0.125678	0.0127673	0.328743	0.73	0.57	0.94
SERPING1	Inverse variance weighted	2	0.096255	0.0391667	0.0139879	0.338042	1.1	1.02	1.19
EPDR1	Wald ratio	1	-0.0685767	0.0286313	0.0166131	0.368881	0.93	0.88	0.99
LY75	Wald ratio	1	0.0790742	0.0330459	0.0167177	0.368881	1.08	1.01	1.15
PSMB1	Wald ratio	1	-0.123197	0.0513654	0.0164652	0.368881	0.88	0.8	0.98
CD302	Wald ratio	1	0.522974	0.218556	0.0167177	0.368881	1.69	1.1	2.59
SIRPB1	Wald ratio	1	-0.0810571	0.0347079	0.0195223	0.421599	0.92	0.86	0.99
MAP2K5	Wald ratio	1	-0.0899007	0.0397314	0.0236535	0.480165	0.91	0.85	0.99
ITM2B	Wald ratio	1	-0.127776	0.0564488	0.0236008	0.480165	0.88	0.79	0.98
PXDN	Wald ratio	1	-0.0923397	0.0407242	0.0233632	0.480165	0.91	0.84	0.99
CYP51A1	Wald ratio	1	-0.105388	0.0469801	0.0248811	0.495183	0.9	0.82	0.99
TMED1	Wald ratio	1	0.126381	0.0589607	0.0320747	0.580277	1.13	1.01	1.27
GZMH	Wald ratio	1	-0.223077	0.111211	0.0448688	0.580277	0.8	0.64	0.99
IL7	Wald ratio	1	0.429367	0.203603	0.0349581	0.580277	1.54	1.03	2.29
SCRG1	Wald ratio	1	0.355804	0.16692	0.0330415	0.580277	1.43	1.03	1.98
LIPN	Wald ratio	1	0.0474569	0.023333	0.0419619	0.580277	1.05	1	1.1
ROR2	Wald ratio	1	0.159334	0.0793514	0.0446478	0.580277	1.17	1	1.37
CTSG	Wald ratio	1	0.06373	0.0317716	0.0448688	0.580277	1.07	1	1.13
TYMS	Wald ratio	1	0.206666	0.103792	0.0464644	0.580277	1.23	1	1.51
SFRP2	Wald ratio	1	0.392719	0.197248	0.0464819	0.580277	1.48	1.01	2.18
CD96	Wald ratio	1	0.100481	0.0494674	0.0422296	0.580277	1.11	1	1.22
PIM1	Wald ratio	1	0.491307	0.247212	0.0468795	0.580277	1.63	1.01	2.65
KLHL23	Wald ratio	1	-0.481309	0.239953	0.0448725	0.580277	0.62	0.39	0.99
GZMB	Wald ratio	1	-0.0795102	0.0396385	0.0448688	0.580277	0.92	0.85	1
PTK2	Wald ratio	1	0.212756	0.105371	0.043476	0.580277	1.24	1.01	1.52
GDF10	Wald ratio	1	0.330834	0.163651	0.0432195	0.580277	1.39	1.01	1.92
MBTPS1	Wald ratio	1	-0.080982	0.0403459	0.044729	0.580277	0.92	0.85	1
FAT4	Wald ratio	1	0.580027	0.291314	0.046473	0.580277	1.79	1.01	3.16
GPR75	Wald ratio	1	-0.382604	0.175934	0.0296527	0.578798	0.68	0.48	0.96
ICOSLG	Wald ratio	1	0.190688	0.0909951	0.0361187	0.580277	1.21	1.01	1.45
GSTK1	Wald ratio	1	0.105531	0.0498233	0.0341657	0.580277	1.11	1.01	1.23
TGM2	Wald ratio	1	0.357324	0.170942	0.0365888	0.580277	1.43	1.02	2
EXTL2	Wald ratio	1	-0.084348	0.0417749	0.043476	0.580277	0.92	0.85	1
SCGB3A2	Inverse variance weighted	2	0.0731653	0.0341607	0.0322097	0.580277	1.08	1.01	1.15
BMP4	Wald ratio	1	0.330918	0.15928	0.0377475	0.580277	1.39	1.02	1.9
HMGB2	Wald ratio	1	0.304222	0.142722	0.0330415	0.580277	1.36	1.02	1.79
PIGK	Wald ratio	1	0.110578	0.0530612	0.0371629	0.580277	1.12	1.01	1.24
DCLK2	Wald ratio	1	0.0663661	0.0325663	0.0415621	0.580277	1.07	1	1.14
ALCAM	Wald ratio	1	-0.0702506	0.034333	0.0407412	0.580277	0.93	0.87	1
KLHL36	Wald ratio	1	-0.0567114	0.0284724	0.0463926	0.580277	0.94	0.89	1
TM2D1	Wald ratio	1	-0.0843668	0.0393191	0.0318973	0.580277	0.92	0.85	0.99
KDM4C	Wald ratio	1	0.563757	0.269233	0.0362654	0.580277	1.76	1.04	2.98
EPHA4	Wald ratio	1	-0.0851799	0.0431291	0.0482681	0.58324	0.92	0.84	1
CNDP1	Wald ratio	1	-0.494115	0.250165	0.0482505	0.58324	0.61	0.37	1
MAP3K8	Inverse variance weighted	2	-0.10201	0.0519594	0.0496148	0.589691	0.9	0.82	1
ITK	Wald ratio	1	-0.294902	0.152595	0.0532874	0.589691	0.74	0.55	1
OPN1SW	Wald ratio	1	-0.546074	0.282876	0.053553	0.589691	0.58	0.33	1.01
EBPL	Wald ratio	1	0.0543378	0.0280453	0.0526843	0.589691	1.06	1	1.12
CALU	Wald ratio	1	-0.116069	0.0601257	0.053553	0.589691	0.89	0.79	1
PTPRB	Wald ratio	1	0.127452	0.0661772	0.0541136	0.589691	1.14	1	1.29
AGA	Wald ratio	1	0.147763	0.0761205	0.0522369	0.589691	1.16	1	1.35
LYG1	Wald ratio	1	0.0531652	0.0275857	0.0539457	0.589691	1.05	1	1.11
DNASE1	Wald ratio	1	0.0864901	0.0451091	0.0551928	0.589691	1.09	1	1.19
TRAP1	Wald ratio	1	-0.227768	0.118793	0.0551928	0.589691	0.8	0.63	1.01
KCNK17	Wald ratio	1	-0.125912	0.0651268	0.0531951	0.589691	0.88	0.78	1
ACP1	Wald ratio	1	0.182722	0.0956304	0.0560413	0.59252	1.2	1	1.45
PLD1	Wald ratio	1	-0.293905	0.155147	0.0581764	0.603312	0.75	0.55	1.01
THBS4	Wald ratio	1	-0.467632	0.246927	0.0582509	0.603312	0.63	0.39	1.02
SPINT2	Wald ratio	1	0.0871137	0.0465792	0.061452	0.62495	1.09	1	1.2
GPR55	Wald ratio	1	-0.252297	0.134964	0.0615714	0.62495	0.78	0.6	1.01
CTSS	Wald ratio	1	-0.070709	0.0381411	0.0637561	0.628277	0.93	0.86	1
ENG	Wald ratio	1	0.0764866	0.041139	0.0629955	0.628277	1.08	1	1.17
CTSK	Wald ratio	1	-0.142514	0.0768732	0.0637561	0.628277	0.87	0.75	1.01
SENP6	Wald ratio	1	0.0532421	0.0288602	0.0650626	0.634986	1.05	1	1.12
UGCG	Wald ratio	1	0.315978	0.172222	0.0665486	0.641004	1.37	0.98	1.92
DGAT1	Wald ratio	1	0.0670514	0.0365989	0.0669423	0.641004	1.07	1	1.15
TOP1MT	Inverse variance weighted	2	-0.239974	0.133401	0.0720347	0.672447	0.79	0.61	1.02
SELL	Wald ratio	1	-0.0798457	0.044439	0.0723756	0.672447	0.92	0.85	1.01
DMPK	Wald ratio	1	0.0812567	0.0454081	0.0735386	0.672447	1.08	0.99	1.19
TMED9	Wald ratio	1	0.0835906	0.0466311	0.0730381	0.672447	1.09	0.99	1.19
CD200R1	Wald ratio	1	0.0723105	0.0400544	0.0710262	0.672447	1.07	0.99	1.16
PKD2L1	Wald ratio	1	-0.104074	0.0612829	0.0894589	0.681684	0.9	0.8	1.02
PRKAB1	Wald ratio	1	-0.0652544	0.0373469	0.0805935	0.681684	0.94	0.87	1.01
TREM1	Wald ratio	1	0.0826224	0.0467674	0.0772841	0.681684	1.09	0.99	1.19
LEPRE1	Wald ratio	1	0.0806426	0.0475367	0.0898047	0.681684	1.08	0.99	1.19
CDC42	Wald ratio	1	-0.0832389	0.0471551	0.0775272	0.681684	0.92	0.84	1.01
PSMA2	Wald ratio	1	-0.119595	0.0704001	0.0893578	0.681684	0.89	0.77	1.02
GSR	Wald ratio	1	-0.0748327	0.0430368	0.0820689	0.681684	0.93	0.85	1.01
RPS6KA1	Wald ratio	1	0.10569	0.0605313	0.0808054	0.681684	1.11	0.99	1.25
TRIO	Wald ratio	1	-0.181354	0.102012	0.0754404	0.681684	0.83	0.68	1.02
MARK3	Wald ratio	1	0.0656486	0.0388056	0.0906976	0.681684	1.07	0.99	1.15
IL1R2	Wald ratio	1	0.0763473	0.0438905	0.0819476	0.681684	1.08	0.99	1.18
FST	Wald ratio	1	0.0645451	0.0372847	0.0834266	0.681684	1.07	0.99	1.15
ANXA2	Wald ratio	1	0.0818244	0.0469601	0.0814342	0.681684	1.09	0.99	1.19
ALDH7A1	Wald ratio	1	0.0653397	0.0379054	0.0847517	0.681684	1.07	0.99	1.15
ADAM17	Wald ratio	1	0.0782472	0.0465365	0.0926822	0.681684	1.08	0.99	1.18
PPWD1	Wald ratio	1	0.059384	0.0352686	0.0922279	0.681684	1.06	0.99	1.14
CAPN2	Wald ratio	1	0.292796	0.166731	0.0790718	0.681684	1.34	0.97	1.86
[truncated: 2,725 more rows]

## Sheet: ST5-eQTL of Brain
Supplementary Table 5a. Mendelian Randomization Analysis Results for Brain Gene Expression and ALS Outcomes of SNPs within ±100kb of the TSS with FDR<0.05
Gene	Method	No.SNP	b	se	pval	FDR	or	or_lci95	or_uci95
FLRT2	Wald ratio	1	0.27685	0.279264	0.321513	0.846362	1.31897	0.762992	2.28007
SLC9A3	Wald ratio	1	0.0876779	0.0562038	0.11876	0.751949	1.09164	0.977769	1.21876
HPGD	Wald ratio	1	0.0759503	0.101176	0.452847	0.855524	1.07891	0.884835	1.31555
DHRS4	Wald ratio	1	0.0123667	0.0838997	0.882817	0.987695	1.01244	0.858922	1.1934
LYZL4	Wald ratio	1	0.0968758	0.0480054	0.0435894	0.541956	1.10172	1.00279	1.21042
SEMA3C	Inverse variance weighted	2	0.0582814	0.0982151	0.55291	0.926978	1.06001	0.874397	1.28503
ATG4C	Wald ratio	1	-0.198509	0.134357	0.139548	0.759822	0.819952	0.630118	1.06698
MAP4K4	Wald ratio	1	-0.127455	0.159654	0.424685	0.854129	0.880333	0.643794	1.20378
CYP2U1	Wald ratio	1	-0.171615	0.10708	0.109006	0.751949	0.842303	0.682842	1.039
ATP1B3	Wald ratio	1	-0.130747	0.108956	0.230139	0.804624	0.877439	0.708715	1.08633
GRK7	Inverse variance weighted	2	-0.0140755	0.0639306	0.82574	0.987695	0.986023	0.869898	1.11765
COL24A1	Wald ratio	1	0.132207	0.109978	0.229314	0.804624	1.14134	0.92003	1.4159
KLK7	Wald ratio	1	-0.118658	0.0926262	0.200178	0.804624	0.888111	0.740666	1.06491
EGLN1	Wald ratio	1	0.23221	0.139078	0.09499	0.741609	1.26138	0.960422	1.65666
GDF7	Wald ratio	1	0.0638424	0.0601144	0.288229	0.846362	1.06592	0.947449	1.19921
PPIL3	Wald ratio	1	-0.0513161	0.0250836	0.0407759	0.541956	0.949978	0.904403	0.99785
MYLK4	Inverse variance weighted	2	0.0352885	0.0500102	0.48042	0.874473	1.03592	0.939196	1.1426
NPM1	Wald ratio	1	0.199747	0.0905104	0.0273213	0.449326	1.22109	1.0226	1.45812
GIPR	Wald ratio	1	0.0518959	0.127483	0.683949	0.97091	1.05327	0.820393	1.35224
KLHL29	Wald ratio	1	0.0985931	0.246483	0.689157	0.972712	1.10362	0.680782	1.78908
ATM	Wald ratio	1	-0.236115	0.218697	0.2803	0.846362	0.78969	0.514396	1.21231
MR1	Wald ratio	1	-0.00425185	0.121886	0.972172	0.994695	0.995757	0.784155	1.26446
MMP17	Wald ratio	1	-0.420849	0.298018	0.157902	0.762976	0.656489	0.366058	1.17735
BCHE	Wald ratio	1	0.0304006	0.0631043	0.629982	0.943949	1.03087	0.910935	1.16659
TRIB3	Wald ratio	1	0.0744371	0.061332	0.224872	0.804624	1.07728	0.955258	1.21488
GABRG2	Wald ratio	1	0.12118	0.120276	0.313686	0.846362	1.12883	0.891758	1.42892
MPZL3	Wald ratio	1	-0.0967668	0.0915961	0.290762	0.846362	0.907768	0.758589	1.08628
TACR3	Wald ratio	1	0.0204056	0.218896	0.925729	0.987695	1.02062	0.66456	1.56744
CDK9	Wald ratio	1	0.229406	0.147212	0.119154	0.751949	1.25785	0.942584	1.67857
DPP4	Wald ratio	1	-0.0696454	0.0588309	0.236483	0.804624	0.932724	0.831143	1.04672
NEK2	Wald ratio	1	-0.114277	0.145443	0.432035	0.854129	0.892011	0.670759	1.18624
PCYOX1L	Wald ratio	1	0.209265	0.176531	0.235847	0.804624	1.23277	0.872201	1.7424
MAN1B1	Wald ratio	1	-0.444981	0.161353	0.00581896	0.209482	0.640836	0.46709	0.879212
KLK5	Wald ratio	1	-0.147136	0.114856	0.200178	0.804624	0.863176	0.689179	1.0811
IL34	Wald ratio	1	0.0366155	0.217404	0.866252	0.987695	1.03729	0.677397	1.5884
ITGA8	Wald ratio	1	0.0716816	0.0687196	0.2969	0.846362	1.07431	0.938935	1.22921
POSTN	Wald ratio	1	-0.0564209	0.0948896	0.552114	0.926978	0.945141	0.784739	1.13833
BST2	Wald ratio	1	-0.0219517	0.129684	0.865584	0.987695	0.978288	0.758713	1.26141
KLRK1	Wald ratio	1	0.00073507	0.0617459	0.990502	0.996654	1.00074	0.886666	1.12948
RNASE4	Wald ratio	1	0.021613	0.0640936	0.735959	0.98523	1.02185	0.901216	1.15863
CD28	Wald ratio	1	0.133496	0.104831	0.202863	0.804624	1.14282	0.930556	1.40349
LIPI	Wald ratio	1	0.127051	0.095288	0.182422	0.793354	1.13547	0.942034	1.36864
DHCR7	Wald ratio	1	0.0102319	0.124643	0.934576	0.987695	1.01028	0.791308	1.28986
SLC1A7	Wald ratio	1	-0.0168834	0.0188493	0.37041	0.846947	0.983258	0.947595	1.02026
SULT1C2	Wald ratio	1	-0.0384603	0.0310907	0.216073	0.804624	0.96227	0.905382	1.02273
CP	Wald ratio	1	0.130191	0.105744	0.218255	0.804624	1.13905	0.925827	1.40137
SULT4A1	Wald ratio	1	-0.17121	0.113301	0.13076	0.759822	0.842645	0.67484	1.05217
CYP2C8	Wald ratio	1	0.0142519	0.115033	0.901399	0.987695	1.01435	0.809602	1.27089
SLC18A2	Wald ratio	1	0	0.116107	1	1	1	0.796467	1.25555
CES2	Wald ratio	1	0.262051	0.301793	0.385223	0.846947	1.29959	0.719309	2.348
CELSR2	Wald ratio	1	-0.277026	0.424534	0.514051	0.902724	0.758035	0.329852	1.74205
PROM1	Wald ratio	1	-0.0560773	0.0881215	0.524539	0.915509	0.945466	0.795491	1.12372
GLRA3	Wald ratio	1	0.168225	0.158993	0.290026	0.846362	1.1832	0.866406	1.61584
ST3GAL4	Wald ratio	1	0.039395	0.119898	0.74248	0.98523	1.04018	0.822337	1.31573
KBTBD7	Wald ratio	1	-0.0850802	0.180117	0.636669	0.946258	0.918439	0.645256	1.30728
OTOS	Wald ratio	1	0.0763416	0.0609903	0.210679	0.804624	1.07933	0.95772	1.21638
IL7	Wald ratio	1	0.141815	0.148428	0.339352	0.846947	1.15236	0.86148	1.54147
COL16A1	Wald ratio	1	0.0401359	0.0632278	0.52557	0.915509	1.04095	0.919624	1.17829
COL18A1	Wald ratio	1	-0.0321602	0.111099	0.772219	0.98523	0.968351	0.778868	1.20393
ABCA1	Wald ratio	1	-0.174715	0.125011	0.162236	0.762976	0.839697	0.65722	1.07284
FCER1A	Wald ratio	1	-0.0117937	0.0451416	0.793891	0.987695	0.988276	0.904592	1.0797
PCDHB10	Wald ratio	1	0.0698551	0.0449642	0.120287	0.751949	1.07235	0.981891	1.17115
GPR27	Inverse variance weighted	2	0.15029	0.0683747	0.027947	0.449326	1.16217	1.01641	1.32884
SEMA4D	Wald ratio	1	0.101596	0.118687	0.391998	0.846947	1.10694	0.877191	1.39685
ABCC12	Wald ratio	1	-0.181865	0.180619	0.313984	0.846362	0.833714	0.585155	1.18785
NEK10	Wald ratio	1	-0.0188702	0.239652	0.937239	0.987695	0.981307	0.613492	1.56964
S100A13	Wald ratio	1	0.0284768	0.0342946	0.406337	0.854129	1.02889	0.962	1.10042
SLC2A4	Wald ratio	1	0.126342	0.0933481	0.175912	0.78566	1.13467	0.944953	1.36248
NPPA	Wald ratio	1	0.116259	0.103341	0.260589	0.833229	1.12329	0.917328	1.37549
GGPS1	Wald ratio	1	-0.00737329	0.0580032	0.898846	0.987695	0.992654	0.885981	1.11217
VRK1	Wald ratio	1	-0.087811	0.121902	0.471316	0.871337	0.915934	0.721272	1.16313
BOC	Wald ratio	1	0.0441954	0.0508247	0.384538	0.846947	1.04519	0.946087	1.15467
PRSS3	Wald ratio	1	0.0999982	0.0680135	0.141489	0.759822	1.10517	0.96724	1.26277
FAS	Wald ratio	1	-0.0181864	0.0241075	0.450617	0.854129	0.981978	0.936658	1.02949
LEPR	Wald ratio	1	0.0273958	0.0876664	0.754661	0.98523	1.02777	0.865515	1.22045
FER	Wald ratio	1	0.0542969	0.326525	0.867931	0.987695	1.0558	0.55672	2.00228
ROS1	Wald ratio	1	-0.051915	0.0681817	0.446405	0.854129	0.94941	0.830646	1.08515
CYP4F12	Wald ratio	1	-0.0513376	0.0280713	0.0674253	0.606827	0.949958	0.899103	1.00369
DHRS4L2	Wald ratio	1	0.0083887	0.0569115	0.882817	0.987695	1.00842	0.901985	1.12742
CLPS	Wald ratio	1	0.0235791	0.111293	0.832213	0.987695	1.02386	0.8232	1.27343
WNT16	Wald ratio	1	-0.026311	0.135184	0.845682	0.987695	0.974032	0.747312	1.26953
TNNT2	Wald ratio	1	-0.0762604	0.1375	0.579153	0.939637	0.926575	0.707682	1.21317
PPWD1	Wald ratio	1	-0.0205517	0.04484	0.646713	0.952432	0.979658	0.897234	1.06965
CRHR2	Wald ratio	1	-0.11434	0.127792	0.370928	0.846947	0.891954	0.694327	1.14583
ST3GAL1	Wald ratio	1	-0.109267	0.10482	0.297215	0.846362	0.896491	0.729997	1.10096
ABAT	Wald ratio	1	0.24025	0.16267	0.139696	0.759822	1.27157	0.924426	1.74907
PRKCB	Wald ratio	1	-0.671212	0.192368	0.000484453	0.0627851	0.511089	0.35055	0.745149
GSTO2	Wald ratio	1	0.0128725	0.0207391	0.534804	0.921683	1.01296	0.972606	1.05498
CAMK1	Wald ratio	1	-0.195105	0.173427	0.260589	0.833229	0.822748	0.585657	1.15582
UCHL3	Wald ratio	1	0.100386	0.0539577	0.0628197	0.596105	1.1056	0.994644	1.22893
CALU	Wald ratio	1	-0.243532	0.136911	0.0752789	0.653214	0.783854	0.599369	1.02512
CD55	Wald ratio	1	0.0448885	0.0474658	0.344301	0.846947	1.04591	0.952996	1.14789
ADH5	Wald ratio	1	-0.022822	0.0955338	0.811192	0.987695	0.977436	0.810529	1.17871
RNASET2	Wald ratio	1	0.0962701	0.0962701	0.317311	0.846362	1.10106	0.911723	1.32971
ERAP1	Wald ratio	1	0.000353134	0.0469668	0.994001	0.997078	1.00035	0.912377	1.09681
PDE7B	Wald ratio	1	0.0229583	0.193505	0.905557	0.987695	1.02322	0.700254	1.49515
EGFR	Wald ratio	1	0.0110413	0.069259	0.873338	0.987695	1.0111	0.882756	1.15811
HRAS	Wald ratio	1	0.176917	0.297371	0.551886	0.926978	1.19353	0.666357	2.13777
SLCO1C1	Wald ratio	1	-0.074192	0.122145	0.543581	0.926978	0.928493	0.730813	1.17964
NT5E	Wald ratio	1	0.0380494	0.0561682	0.49814	0.891698	1.03878	0.930493	1.15967
LIPG	Wald ratio	1	-0.0970617	0.0991458	0.32759	0.846362	0.9075	0.747226	1.10215
CD6	Wald ratio	1	0.0318366	0.0246203	0.195975	0.804624	1.03235	0.983715	1.08339
DYRK2	Wald ratio	1	-0.134689	0.22253	0.545004	0.926978	0.873988	0.565046	1.35184
FSHB	Wald ratio	1	-0.0170173	0.0219262	0.437678	0.854129	0.983127	0.941771	1.0263
USP47	Wald ratio	1	-0.819473	0.271299	0.00252318	0.148638	0.440664	0.258924	0.749967
UTS2R	Wald ratio	1	-0.192201	0.123402	0.119347	0.751949	0.825141	0.647868	1.05092
FOLH1	Wald ratio	1	0.095827	0.107235	0.371527	0.846947	1.10057	0.891943	1.35799
MUC17	Wald ratio	1	-0.164081	0.0520762	0.00162827	0.13189	0.848673	0.766324	0.939872
TLL1	Wald ratio	1	-0.136483	0.138837	0.325582	0.846362	0.872421	0.664578	1.14527
ITGA2	Wald ratio	1	-0.121157	0.128469	0.345635	0.846947	0.885895	0.688696	1.13956
ACP1	Wald ratio	1	0.50035	0.210111	0.017249	0.395668	1.6493	1.09257	2.48971
LAMC2	Wald ratio	1	0.0177435	0.0190457	0.351531	0.846947	1.0179	0.980604	1.05662
RSPO2	Wald ratio	1	0.00725997	0.0528364	0.890711	0.987695	1.00729	0.908192	1.11719
FZD3	Wald ratio	1	0.0702094	0.163344	0.667323	0.963086	1.07273	0.778843	1.47752
AGGF1	Wald ratio	1	0.549198	0.340244	0.106499	0.751949	1.73186	0.888981	3.37392
SIRT1	Wald ratio	1	0.191758	0.162256	0.237278	0.804624	1.21138	0.881381	1.66493
FMO3	Wald ratio	1	0.0219227	0.0951765	0.81783	0.987695	1.02216	0.848213	1.23179
KCNT1	Wald ratio	1	0.0933493	0.116277	0.422081	0.854129	1.09785	0.874106	1.37885
KLHL1	Inverse variance weighted	2	-0.0487338	0.096742	0.614437	0.943335	0.952435	0.787928	1.15129
ALCAM	Wald ratio	1	0.236181	0.24176	0.328607	0.846362	1.2664	0.788464	2.03405
S100B	Wald ratio	1	-0.03805	0.0780681	0.625978	0.943335	0.962665	0.82608	1.12183
NAGA	Wald ratio	1	0.0525602	0.0516768	0.309109	0.846362	1.05397	0.952442	1.16631
POMC	Wald ratio	1	0.0372689	0.0483375	0.440698	0.854129	1.03797	0.944148	1.14112
GSTM2	Wald ratio	1	-0.0239608	0.0798693	0.764177	0.98523	0.976324	0.834849	1.14177
TNNC1	Wald ratio	1	-0.215624	0.110743	0.0515277	0.565931	0.806038	0.648767	1.00143
NPSR1	Wald ratio	1	0.0299422	0.0203749	0.14168	0.759822	1.0304	0.990057	1.07238
CASP7	Wald ratio	1	0.0307352	0.0399204	0.441352	0.854129	1.03121	0.953602	1.11514
MARK1	Wald ratio	1	-0.176186	0.241564	0.465783	0.869819	0.838462	0.522228	1.34619
MAMDC2	Wald ratio	1	0.0791934	0.0919416	0.389048	0.846947	1.08241	0.903922	1.29615
HAPLN3	Wald ratio	1	0.116423	0.126459	0.357241	0.846947	1.12347	0.876834	1.43948
WNT8A	Wald ratio	1	-0.00220818	0.0690055	0.974472	0.994695	0.997794	0.87157	1.1423
DHODH	Wald ratio	1	0.14314	0.0896236	0.110238	0.751949	1.15389	0.968001	1.37548
TUBE1	Wald ratio	1	0.0359484	0.184644	0.845635	0.987695	1.0366	0.721838	1.48862
SMPDL3A	Inverse variance weighted	2	0.0162603	0.0575461	0.777514	0.98523	1.01639	0.907983	1.13775
ADAM10	Wald ratio	1	-0.17726	0.218805	0.417867	0.854129	0.837562	0.545464	1.28608
DNASE1	Wald ratio	1	0.23523	0.213761	0.271142	0.846362	1.2652	0.832151	1.92361
SFTPA2	Wald ratio	1	0.017606	0.0491265	0.720058	0.98523	1.01776	0.924334	1.12063
ESR1	Wald ratio	1	0.0125599	0.119319	0.916167	0.987695	1.01264	0.801472	1.27944
TRPM3	Inverse variance weighted	2	0.0421263	0.0819471	0.607205	0.943335	1.04303	0.888261	1.22476
HDC	Wald ratio	1	-0.0158632	0.133395	0.90534	0.987695	0.984262	0.757814	1.27838
CDC7	Wald ratio	1	0.0199055	0.0446858	0.655991	0.961725	1.0201	0.934561	1.11348
CLEC4M	Wald ratio	1	0.00313797	0.0384924	0.935027	0.987695	1.00314	0.930245	1.08175
SOD3	Wald ratio	1	-0.499013	0.165023	0.00249541	0.148638	0.60713	0.439351	0.838981
SSTR4	Wald ratio	1	0.307541	0.164171	0.0610265	0.596105	1.36008	0.985868	1.87633
WNT2	Wald ratio	1	0.0425715	0.0649776	0.512357	0.902193	1.04349	0.91871	1.18522
EFEMP1	Wald ratio	1	0.0335802	0.0665712	0.613963	0.943335	1.03415	0.907647	1.17828
SIGLEC12	Wald ratio	1	0.0326349	0.036437	0.370439	0.846947	1.03317	0.961961	1.10966
GPX3	Wald ratio	1	-0.562824	0.0895401	3.2635e-10	2.11475e-07	0.569598	0.477915	0.67887
MBTPS1	Wald ratio	1	0.12062	0.0865988	0.163663	0.762976	1.1282	0.952073	1.3369
CD5	Wald ratio	1	0.130402	0.131556	0.321574	0.846362	1.13929	0.880339	1.4744
NAAA	Wald ratio	1	-0.00546435	0.0212921	0.797459	0.987695	0.994551	0.9539	1.03693
TPO	Wald ratio	1	0.151616	0.0664777	0.0225661	0.417795	1.16371	1.02155	1.32566
AEBP1	Wald ratio	1	0.0112183	0.0523521	0.830324	0.987695	1.01128	0.91266	1.12056
LIPC	Wald ratio	1	0.236093	0.126447	0.061883	0.596105	1.26629	0.988326	1.62244
GLO1	Wald ratio	1	0.00103488	0.114871	0.992812	0.997078	1.00104	0.799225	1.2538
TNFRSF11B	Wald ratio	1	0.0412649	0.147755	0.780031	0.98523	1.04213	0.780098	1.39217
CNDP1	Inverse variance weighted	2	0.0137878	0.11647	0.905766	0.987695	1.01388	0.806951	1.27388
KBTBD12	Wald ratio	1	0.0133936	0.182249	0.941416	0.987695	1.01348	0.709061	1.44861
SPHK1	Wald ratio	1	-0.0677906	0.0842631	0.421102	0.854129	0.934456	0.792196	1.10226
PIGF	Wald ratio	1	-0.103981	0.070516	0.140326	0.759822	0.901242	0.784905	1.03482
MAPK12	Inverse variance weighted	2	-0.0157484	0.0478589	0.742111	0.98523	0.984375	0.896236	1.08118
VAMP8	Wald ratio	1	0.112474	0.106706	0.291858	0.846362	1.11904	0.907856	1.37936
TNNI3K	Wald ratio	1	-0.0512673	0.103999	0.622042	0.943335	0.950025	0.774834	1.16483
OPRK1	Wald ratio	1	0.0467876	0.118169	0.69215	0.972914	1.0479	0.831252	1.32101
NCEH1	Inverse variance weighted	2	0.0276373	0.0908766	0.761037	0.98523	1.02802	0.860294	1.22845
LACTB	Wald ratio	1	0.0297093	0.0785174	0.70515	0.981776	1.03015	0.883217	1.20154
CFHR4	Wald ratio	1	0.0092232	0.030454	0.761999	0.98523	1.00927	0.950786	1.07134
PGA3	Wald ratio	1	-0.0655498	0.0661299	0.321574	0.846362	0.936552	0.822699	1.06616
ADAMTS5	Wald ratio	1	0.193157	0.192472	0.315591	0.846362	1.21307	0.831862	1.76898
GABRR2	Wald ratio	1	-0.00511298	0.0962944	0.957654	0.991207	0.9949	0.823782	1.20156
SCN5A	Wald ratio	1	-0.0515276	0.0909311	0.570941	0.939009	0.949777	0.79473	1.13507
SMOC1	Wald ratio	1	0.160724	0.127366	0.206983	0.804624	1.17436	0.914925	1.50736
LRRC55	Wald ratio	1	0.112118	0.0943435	0.234674	0.804624	1.11865	0.929792	1.34586
HNF4A	Wald ratio	1	-0.0858216	0.0372994	0.0213981	0.407823	0.917758	0.853057	0.987366
GLB1	Wald ratio	1	0.0726029	0.038509	0.0593826	0.596105	1.0753	0.997129	1.15961
SPON2	Inverse variance weighted	2	-0.0389173	0.06976	0.57693	0.939637	0.96183	0.838914	1.10276
MSR1	Wald ratio	1	0.051146	0.0920627	0.578515	0.939637	1.05248	0.878713	1.2606
CDKL2	Wald ratio	1	0.081586	0.169736	0.630756	0.943949	1.08501	0.777947	1.51326
NEK1	Wald ratio	1	-0.172006	0.0708769	0.0152314	0.379614	0.841974	0.732769	0.967454
ALDH7A1	Wald ratio	1	0.0150973	0.0670175	0.821766	0.987695	1.01521	0.890246	1.15772
XBP1	Wald ratio	1	0.0644472	0.14422	0.654971	0.961725	1.06657	0.803945	1.41498
GALR1	Wald ratio	1	0.0116191	0.104572	0.911528	0.987695	1.01169	0.8242	1.24182
TDO2	Inverse variance weighted	2	-0.00980784	0.0506135	0.846349	0.987695	0.99024	0.896721	1.09351
SCTR	Wald ratio	1	0.229837	0.113464	0.0428016	0.541956	1.25839	1.00748	1.57181
OPN4	Wald ratio	1	0.022444	0.0278797	0.420802	0.854129	1.0227	0.968313	1.08014
PRADC1	Wald ratio	1	0.0153851	0.0890717	0.862866	0.987695	1.0155	0.85283	1.20921
SERPINE2	Wald ratio	1	-0.0391952	0.195976	0.841481	0.987695	0.961563	0.654877	1.41187
ENGASE	Wald ratio	1	0.0221836	0.141341	0.875284	0.987695	1.02243	0.775036	1.3488
THNSL2	Inverse variance weighted	2	0.026721	0.0192991	0.166184	0.769195	1.02708	0.988956	1.06668
EBPL	Inverse variance weighted	2	-0.00616149	0.0237278	0.795115	0.987695	0.993857	0.948695	1.04117
P2RX1	Wald ratio	1	0.0520158	0.0894307	0.560814	0.93421	1.05339	0.884026	1.25521
OBSCN	Wald ratio	1	0.164461	0.114085	0.149427	0.759822	1.17876	0.942569	1.47413
C1QTNF6	Wald ratio	1	-0.0696388	0.0611383	0.254688	0.831554	0.932731	0.827398	1.05147
CDK1	Wald ratio	1	-0.0502759	0.0725573	0.488364	0.883776	0.950967	0.824904	1.0963
TRPV2	Wald ratio	1	-0.0524742	0.0212274	0.013436	0.34826	0.948879	0.91021	0.98919
WIF1	Wald ratio	1	-0.168307	0.179422	0.348217	0.846947	0.845094	0.594536	1.20125
ERCC5	Wald ratio	1	0.0033144	0.0613165	0.956892	0.991207	1.00332	0.889704	1.13144
SIRPA	Wald ratio	1	0.049928	0.0973596	0.608077	0.943335	1.0512	0.868579	1.27221
STIM2	Wald ratio	1	-0.00239846	0.0967381	0.98022	0.994973	0.997604	0.825303	1.20588
LRRK2	Inverse variance weighted	2	0.0223175	0.0926821	0.809713	0.987695	1.02257	0.852707	1.22627
BLM	Wald ratio	1	0.0303485	0.142891	0.831803	0.987695	1.03081	0.779021	1.36399
PDE6D	Wald ratio	1	-0.167963	0.138213	0.224272	0.804624	0.845385	0.644771	1.10842
HSD17B11	Wald ratio	1	0.358104	0.142393	0.0119068	0.335462	1.43061	1.08222	1.89117
ROR2	Wald ratio	1	0.0470633	0.0545601	0.38836	0.846947	1.04819	0.941883	1.16649
JAM3	Wald ratio	1	0.547123	0.325873	0.0931623	0.736209	1.72827	0.912482	3.27341
IL12A	Wald ratio	1	-0.226419	0.0909504	0.0127932	0.345417	0.797384	0.667189	0.952985
CD82	Wald ratio	1	0.0618311	0.0644074	0.337055	0.846947	1.06378	0.937623	1.20692
COL5A2	Wald ratio	1	0.00440244	0.0513618	0.931694	0.987695	1.00441	0.908222	1.11079
CER1	Wald ratio	1	0.13488	0.0419177	0.00129204	0.119606	1.1444	1.05414	1.24239
SFRP1	Wald ratio	1	0.155524	0.129354	0.229243	0.804624	1.16827	0.90664	1.5054
PTGER3	Wald ratio	1	-0.123346	0.101207	0.222939	0.804624	0.883958	0.724907	1.07791
CTSB	Wald ratio	1	-0.0763251	0.054755	0.163336	0.762976	0.926515	0.832231	1.03148
NEK11	Wald ratio	1	0.163247	0.101015	0.106079	0.751949	1.17733	0.965855	1.4351
RESP18	Wald ratio	1	0.107214	0.0218366	9.11526e-07	0.00019689	1.11317	1.06653	1.16185
NPC1	Wald ratio	1	0.0364272	0.0854923	0.670044	0.964864	1.0371	0.877097	1.22629
DERL1	Wald ratio	1	0.0199984	0.19427	0.91801	0.987695	1.0202	0.697138	1.49297
ALDH5A1	Inverse variance weighted	2	-0.0608925	0.0628218	0.332401	0.846947	0.940924	0.831917	1.06422
LYPD5	Wald ratio	1	0.0426838	0.0405496	0.29251	0.846362	1.04361	0.963875	1.12994
ALOX15B	Wald ratio	1	-0.131389	0.0909028	0.148352	0.759822	0.876877	0.733771	1.04789
IBSP	Wald ratio	1	0.0211449	0.0265436	0.425677	0.854129	1.02137	0.969591	1.07591
VAMP1	Wald ratio	1	-0.0602539	0.139047	0.664773	0.963086	0.941525	0.716923	1.23649
TUBG2	Wald ratio	1	-0.014652	0.492672	0.976275	0.994695	0.985455	0.375202	2.58826
SERPINB8	Wald ratio	1	-0.0736688	0.128031	0.565023	0.936406	0.928979	0.722809	1.19396
KLHL24	Inverse variance weighted	2	-0.0746754	0.0495003	0.131405	0.759822	0.928045	0.842235	1.0226
GPNMB	Wald ratio	1	-0.0297487	0.0206948	0.150576	0.759822	0.970689	0.932104	1.01087
KCNJ14	Wald ratio	1	-0.0707681	0.0579724	0.222192	0.804624	0.931678	0.831608	1.04379
CHST12	Wald ratio	1	0.129056	0.271017	0.633939	0.946258	1.13775	0.668889	1.93527
OLFM2	Wald ratio	1	0.424964	0.320834	0.185317	0.795266	1.52954	0.815568	2.86853
SSR1	Wald ratio	1	0.0288563	0.0461701	0.531971	0.919246	1.02928	0.940224	1.12676
GSTM5	Inverse variance weighted	2	-0.00824512	0.0189942	0.664226	0.963086	0.991789	0.955545	1.02941
CFHR1	Wald ratio	1	-0.0136372	0.0450285	0.761999	0.98523	0.986455	0.903126	1.07747
SLC1A6	Wald ratio	1	-0.0313781	0.0765625	0.681926	0.97091	0.969109	0.834068	1.12601
COPA	Wald ratio	1	-0.191395	0.163846	0.24275	0.808654	0.825806	0.598977	1.13854
PCDH15	Wald ratio	1	0.0977335	0.161532	0.545151	0.926978	1.10267	0.803427	1.51337
POGLUT1	Wald ratio	1	0.077164	0.053484	0.149091	0.759822	1.08022	0.972714	1.19961
GPR12	Wald ratio	1	0.182254	0.21799	0.403118	0.853662	1.19992	0.7827	1.83954
LY6K	Wald ratio	1	-0.260058	0.152753	0.0886655	0.718191	0.771007	0.571521	1.04012
LAMA2	Wald ratio	1	0.124165	0.143566	0.387113	0.846947	1.1322	0.854512	1.50014
TLR6	Wald ratio	1	0.000812107	0.0519748	0.987534	0.996654	1.00081	0.90388	1.10814
FGF20	Wald ratio	1	0.0856084	0.111853	0.444055	0.854129	1.08938	0.874919	1.35641
SLC28A2	Wald ratio	1	-0.00341141	0.0349669	0.922281	0.987695	0.996594	0.930581	1.06729
ADAMTS3	Wald ratio	1	-0.0165956	0.0837325	0.84289	0.987695	0.983541	0.834676	1.15896
PRSS54	Wald ratio	1	0.0285926	0.0553406	0.605389	0.943335	1.02901	0.923232	1.1469
CXADR	Wald ratio	1	-0.0713188	0.274181	0.794775	0.987695	0.931165	0.54405	1.59373
TRPV6	MR Egger	3	0.0609486	0.174176	0.785708	0.987695	1.06284	0.755454	1.49531
TRPV6	Weighted median	3	0.120732	0.112687	0.283997	0.846362	1.12832	0.904714	1.4072
TRPV6	Inverse variance weighted	3	0.137237	0.100857	0.173606	0.781881	1.1471	0.941348	1.39782
TRPV6	Simple mode	3	0.120131	0.132802	0.461164	0.866186	1.12764	0.869218	1.4629
TRPV6	Weighted mode	3	0.119528	0.118999	0.420944	0.854129	1.12696	0.892516	1.423
RAMP3	Wald ratio	1	-0.204197	0.100208	0.0415764	0.541956	0.815301	0.669915	0.992241
RORA	Wald ratio	1	0.0722076	0.279203	0.795928	0.987695	1.07488	0.621867	1.8579
ADHFE1	Wald ratio	1	0.0747717	0.0679742	0.271332	0.846362	1.07764	0.943218	1.23121
OXGR1	Wald ratio	1	0.0367782	0.0367782	0.317311	0.846362	1.03746	0.965309	1.11501
ADAMTS16	Wald ratio	1	-0.197969	0.103813	0.0565236	0.596105	0.820395	0.669354	1.00552
STK32C	Inverse variance weighted	2	0.287088	0.103594	0.0055838	0.209482	1.33254	1.08768	1.63253
MAP3K5	Wald ratio	1	0.0380842	0.222492	0.864089	0.987695	1.03882	0.671662	1.60668
ATP12A	Wald ratio	1	-0.0575024	0.061147	0.347014	0.846947	0.94412	0.837486	1.06433
CD72	Wald ratio	1	-0.0612523	0.0970962	0.528144	0.917527	0.940586	0.777586	1.13775
PRCP	Wald ratio	1	-0.0371158	0.111347	0.738883	0.98523	0.963565	0.77464	1.19856
FREM3	Wald ratio	1	-0.122413	0.0737109	0.0967708	0.746518	0.884783	0.76576	1.02231
GGH	Wald ratio	1	0.055986	0.068303	0.412403	0.854129	1.05758	0.925068	1.20908
IL12RB1	Wald ratio	1	0.0801364	0.0659278	0.224169	0.804624	1.08343	0.952103	1.23288
COL14A1	Wald ratio	1	0.102324	0.109081	0.348217	0.846947	1.10774	0.894514	1.3718
TACR1	Wald ratio	1	0.144059	0.146678	0.326029	0.846362	1.15495	0.866381	1.53964
GSTM3	Wald ratio	1	0.00525784	0.0175261	0.764177	0.98523	1.00527	0.971326	1.0404
CAT	Wald ratio	1	0.0971742	0.0546186	0.0752166	0.653214	1.10205	0.99017	1.22658
HAGH	Wald ratio	1	-0.102117	0.0919051	0.266521	0.842465	0.902924	0.754085	1.08114
NTM	Wald ratio	1	0.303724	0.102743	0.00311515	0.149455	1.3549	1.10777	1.65715
COL28A1	Wald ratio	1	0.0359808	0.0563033	0.522788	0.915509	1.03664	0.928325	1.15758
PDF	Wald ratio	1	-0.0395499	0.0461416	0.391366	0.846947	0.961222	0.878107	1.0522
TNFRSF11A	Wald ratio	1	0.0442157	0.0601973	0.462636	0.86644	1.04521	0.928884	1.1761
PRH1	Wald ratio	1	-0.0294697	0.041203	0.474466	0.871337	0.97096	0.89563	1.05263
CCND3	Wald ratio	1	0.379623	0.271159	0.161513	0.762976	1.46173	0.859118	2.48704
MATN2	Wald ratio	1	0.0242074	0.0866781	0.780031	0.98523	1.0245	0.864433	1.21421
STK4	Wald ratio	1	0.097121	0.11443	0.396026	0.846947	1.10199	0.880592	1.37906
CHST9	Wald ratio	1	0.0227082	0.0777584	0.77026	0.98523	1.02297	0.87836	1.19138
KLHL23	Wald ratio	1	-0.340595	0.294312	0.247167	0.817164	0.711347	0.399538	1.2665
RPS6KL1	Wald ratio	1	-0.703655	0.207177	0.000682794	0.0737418	0.494774	0.329651	0.742607
KBTBD11	Wald ratio	1	0.010254	0.146974	0.944379	0.987695	1.01031	0.757436	1.3476
PDE1A	Wald ratio	1	-0.417953	0.283819	0.140858	0.759822	0.658393	0.37748	1.14836
GPR161	Wald ratio	1	0.0903038	0.0380759	0.0177074	0.395668	1.09451	1.0158	1.17931
FAT1	Wald ratio	1	-0.0821806	0.153981	0.593544	0.943335	0.921106	0.681143	1.2456
IL17RC	Wald ratio	1	-0.0182798	0.0755563	0.80883	0.987695	0.981886	0.846733	1.13861
LIG1	Wald ratio	1	0.206011	0.0875359	0.0186002	0.398795	1.22877	1.03504	1.45875
CRY2	Wald ratio	1	-0.0588587	0.171905	0.732056	0.98523	0.94284	0.673147	1.32058
TSLP	Wald ratio	1	0.102204	0.100632	0.309808	0.846362	1.10761	0.909342	1.34911
SLCO5A1	Wald ratio	1	-0.038488	0.0698704	0.581738	0.939637	0.962243	0.839093	1.10347
XYLT1	Wald ratio	1	0.239318	0.169199	0.15724	0.762976	1.27038	0.91182	1.76995
PAOX	Wald ratio	1	0.114191	0.094553	0.227166	0.804624	1.12097	0.931338	1.3492
PDE6B	Wald ratio	1	0.271382	0.172756	0.116207	0.751949	1.31178	0.934989	1.8404
SORD	Wald ratio	1	0.34047	0.219387	0.120683	0.751949	1.40561	0.914362	2.16078
CDK10	Wald ratio	1	0.0465381	0.0831321	0.57561	0.939637	1.04764	0.890118	1.23303
OVGP1	Wald ratio	1	0.0925901	0.0773789	0.23147	0.804624	1.09701	0.942638	1.27667
AMH	Wald ratio	1	-0.0117374	0.0346532	0.734828	0.98523	0.988331	0.923432	1.05779
P2RX6	Wald ratio	1	-0.0844561	0.073816	0.252564	0.830768	0.919012	0.795221	1.06207
FKTN	Wald ratio	1	-0.0116058	0.101873	0.909298	0.987695	0.988461	0.80955	1.20691
PLSCR1	Wald ratio	1	0.201287	0.196254	0.305061	0.846362	1.22298	0.832458	1.79669
P2RX4	Wald ratio	1	0.0114397	0.0339922	0.736465	0.98523	1.01151	0.94631	1.08119
FBLN7	Wald ratio	1	0.338488	0.197823	0.0870699	0.718191	1.40282	0.951947	2.06726
ADA	Wald ratio	1	0.0196062	0.0644827	0.761087	0.98523	1.0198	0.898724	1.15719
IFNGR1	Wald ratio	1	0.200672	0.128299	0.117793	0.751949	1.22222	0.950475	1.57167
PRKCQ	Wald ratio	1	0.086835	0.177617	0.62492	0.943335	1.09072	0.770054	1.54491
CLPSL2	Wald ratio	1	0.00976044	0.0460693	0.832213	0.987695	1.00981	0.922622	1.10523
CYP51A1	Wald ratio	1	-0.122709	0.0845498	0.146689	0.759822	0.884521	0.749441	1.04395
DNMT3B	Wald ratio	1	-0.102048	0.120119	0.395571	0.846947	0.902986	0.713565	1.14269
TRGV3	Wald ratio	1	-0.0448114	0.0594238	0.45079	0.854129	0.956178	0.851052	1.07429
LIFR	Wald ratio	1	-0.0427537	0.18417	0.816427	0.987695	0.958147	0.667827	1.37468
NQO2	Inverse variance weighted	2	0.0339445	0.0879007	0.699372	0.977357	1.03453	0.870802	1.22904
CD151	Wald ratio	1	-0.0563497	0.06824	0.408942	0.854129	0.945209	0.826876	1.08047
QSOX2	Wald ratio	1	-0.0217455	0.0465975	0.640738	0.946258	0.978489	0.893082	1.07206
TTN	Wald ratio	1	0.00338508	0.0685478	0.960614	0.991207	1.00339	0.877245	1.14768
FLT3	Wald ratio	1	-0.00295497	0.0260407	0.909654	0.987695	0.997049	0.947437	1.04926
MAPK11	Wald ratio	1	-0.0215452	0.273624	0.937239	0.987695	0.978685	0.572439	1.67323
TULP1	Wald ratio	1	0.00593714	0.0526246	0.910173	0.987695	1.00595	0.907368	1.11525
ZP3	Wald ratio	1	0.0182676	0.0199669	0.360247	0.846947	1.01844	0.979349	1.05908
ACLY	Wald ratio	1	-0.0421456	0.14533	0.771816	0.98523	0.95873	0.721089	1.27469
SV2C	Wald ratio	1	-0.0623441	0.0520149	0.230691	0.804624	0.939559	0.848493	1.0404
OR51E2	Wald ratio	1	-0.0593452	0.0389983	0.128074	0.759822	0.942381	0.873033	1.01724
SRD5A1	Wald ratio	1	-0.0240008	0.069476	0.729753	0.98523	0.976285	0.851996	1.11871
CHST1	Wald ratio	1	0.148471	0.14348	0.30077	0.846362	1.16006	0.875684	1.53678
CA4	Wald ratio	1	0.0619388	0.061171	0.311274	0.846362	1.0639	0.943691	1.19942
MUC4	Wald ratio	1	-0.0116019	0.0534393	0.828126	0.987695	0.988465	0.89017	1.09761
NISCH	Wald ratio	1	0.435436	0.223638	0.0515277	0.565931	1.54564	0.99711	2.39592
EEF2K	Wald ratio	1	0.0615164	0.0752888	0.413887	0.854129	1.06345	0.917549	1.23255
GABRA1	Wald ratio	1	0.423852	0.182582	0.0202637	0.407823	1.52784	1.06822	2.18521
PAMR1	Wald ratio	1	-0.00114769	0.0700091	0.986921	0.996654	0.998853	0.87078	1.14576
IL21R	Wald ratio	1	0.0123619	0.0824125	0.880765	0.987695	1.01244	0.861426	1.18993
GSTA1	Wald ratio	1	-0.00212922	0.0137216	0.876685	0.987695	0.997873	0.971394	1.02507
IMPA1	Wald ratio	1	-0.175863	0.11856	0.137986	0.759822	0.838733	0.664819	1.05814
BOLA3	Wald ratio	1	-0.00893273	0.203666	0.965016	0.994166	0.991107	0.6649	1.47735
GNRHR	Wald ratio	1	0.0143696	0.0632264	0.820212	0.987695	1.01447	0.896234	1.14831
SLCO1A2	Inverse variance weighted	2	-0.152732	0.192209	0.426836	0.854129	0.858359	0.588922	1.25107
SQLE	Wald ratio	1	-0.183726	0.200292	0.358989	0.846947	0.832164	0.561975	1.23225
SPINK2	Wald ratio	1	0.00115311	0.0622678	0.985225	0.996654	1.00115	0.88613	1.13111
TLR1	Wald ratio	1	0.0410238	0.065638	0.531971	0.919246	1.04188	0.916103	1.18492
RIPK1	Wald ratio	1	-0.010129	0.178524	0.954754	0.991207	0.989922	0.697651	1.40464
BMP8A	Inverse variance weighted	2	0.179946	0.12539	0.151261	0.759822	1.19715	0.936301	1.53068
PAK1	Wald ratio	1	-0.122851	0.135721	0.365374	0.846947	0.884396	0.677827	1.15392
MCOLN2	Wald ratio	1	-0.0212867	0.034932	0.542276	0.926978	0.978938	0.914157	1.04831
GFPT1	Wald ratio	1	-0.188478	0.206777	0.36203	0.846947	0.828219	0.552247	1.2421
VCAN	Wald ratio	1	-0.527976	0.298343	0.0767776	0.65463	0.589797	0.328661	1.05842
KLHL36	Wald ratio	1	0.00849411	0.141973	0.952292	0.991207	1.00853	0.763553	1.33211
P2RX2	Wald ratio	1	-0.0451227	0.043631	0.301048	0.846362	0.95588	0.877534	1.04122
GPR176	Wald ratio	1	-0.134969	0.101888	0.185279	0.795266	0.873743	0.715574	1.06687
AKR1C2	Wald ratio	1	-0.00197586	0.0810101	0.980541	0.994973	0.998026	0.8515	1.16977
FBP1	Wald ratio	1	0.00728725	0.0808885	0.928216	0.987695	1.00731	0.859629	1.18037
WNT4	Wald ratio	1	-0.2131	0.126884	0.0930571	0.736209	0.808075	0.630153	1.03623
CTBS	Wald ratio	1	-0.0359799	0.115514	0.755439	0.98523	0.96466	0.769213	1.20977
HCAR3	Wald ratio	1	0.053946	0.10933	0.621715	0.943335	1.05543	0.851853	1.30765
CHRNA5	Wald ratio	1	0.0120643	0.0158965	0.447895	0.854129	1.01214	0.981088	1.04417
PSMB1	Wald ratio	1	0.142701	0.403552	0.72363	0.98523	1.15338	0.522955	2.54381
PTX3	Wald ratio	1	0.0396182	0.0821711	0.629704	0.943949	1.04041	0.885647	1.22223
FMO5	Wald ratio	1	-0.104233	0.0561641	0.0634741	0.596105	0.901016	0.807095	1.00587
MITF	Wald ratio	1	-0.509855	0.201571	0.0114254	0.335462	0.600582	0.404569	0.891565
GPR65	Wald ratio	1	0.0656409	0.128724	0.610098	0.943335	1.06784	0.829727	1.37429
TNFRSF17	Wald ratio	1	0.0530479	0.0259782	0.0411499	0.541956	1.05448	1.00213	1.10956
PRKD3	Wald ratio	1	-0.16896	0.22397	0.450617	0.854129	0.844543	0.544471	1.30999
CHRM5	Wald ratio	1	-0.00553466	0.0183171	0.762531	0.98523	0.994481	0.959411	1.03083
SFRP2	Wald ratio	1	-0.155702	0.104588	0.136561	0.759822	0.855814	0.697192	1.05052
CBLN1	Wald ratio	1	0.163581	0.0920659	0.0756035	0.653214	1.17772	0.983274	1.41062
CBR1	Wald ratio	1	-0.0207785	0.113787	0.855105	0.987695	0.979436	0.783644	1.22415
ADAMTS19	Wald ratio	1	-0.132644	0.271055	0.624586	0.943335	0.875777	0.514833	1.48977
TUBG1	Wald ratio	1	0.00797703	0.268228	0.976275	0.994695	1.00801	0.59586	1.70524
ABCC9	Wald ratio	1	0.0188328	0.0531183	0.72293	0.98523	1.01901	0.918256	1.13082
KAT2B	Wald ratio	1	0.0422156	0.138708	0.760863	0.98523	1.04312	0.794809	1.36901
GPC1	Wald ratio	1	0.0875257	0.396992	0.825503	0.987695	1.09147	0.501286	2.3765
COL6A2	Wald ratio	1	-0.0296641	0.168546	0.860294	0.987695	0.970772	0.697666	1.35079
IGFALS	Wald ratio	1	0.0876578	0.078892	0.266521	0.842465	1.09161	0.935223	1.27416
GDF9	Wald ratio	1	-0.261375	0.0671785	9.99323e-05	0.016189	0.769992	0.674998	0.878354
SMOC2	Wald ratio	1	-0.204674	0.16269	0.208368	0.804624	0.814913	0.592416	1.12097
RPS6KB1	Wald ratio	1	0.297572	0.185004	0.107733	0.751949	1.34659	0.937034	1.93514
HTR1A	Wald ratio	1	-0.0698477	0.211952	0.741743	0.98523	0.932536	0.615529	1.41281
GPC5	Wald ratio	1	-0.0659631	0.07243	0.362446	0.846947	0.936165	0.812267	1.07896
LEFTY1	Wald ratio	1	-0.0771769	0.0407385	0.058166	0.596105	0.925726	0.854683	1.00267
PEAK1	Wald ratio	1	0.0744591	0.100009	0.456559	0.860029	1.0773	0.88554	1.31059
GPX1	Wald ratio	1	-0.0381384	0.0503102	0.448412	0.854129	0.96258	0.872191	1.06234
EYS	Wald ratio	1	0.0758738	0.185469	0.682473	0.97091	1.07883	0.750027	1.55177
GSN	Wald ratio	1	0.0169751	0.102245	0.868139	0.987695	1.01712	0.832413	1.24281
TOP1MT	Wald ratio	1	0.0377081	0.068935	0.584373	0.939637	1.03843	0.907189	1.18865
SERPINB7	Wald ratio	1	0.125764	0.123228	0.307455	0.846362	1.13401	0.890686	1.44382
ITGB4	Wald ratio	1	0.0653444	0.200204	0.74413	0.98523	1.06753	0.721044	1.58051
PPIL1	Wald ratio	1	-0.0217992	0.148748	0.883486	0.987695	0.978437	0.730998	1.30963
GPR135	Wald ratio	1	0.16376	0.195023	0.40108	0.85213	1.17793	0.803735	1.72634
TUBA3D	Wald ratio	1	0.13953	0.0631344	0.027102	0.449326	1.14973	1.01591	1.30118
CLK4	Wald ratio	1	-0.275214	0.141293	0.0514358	0.565931	0.75941	0.575712	1.00172
TOP2B	Wald ratio	1	0.20413	0.163304	0.2113	0.804624	1.22646	0.890524	1.68911
AGT	Wald ratio	1	-0.0333717	0.0466523	0.474406	0.871337	0.967179	0.882664	1.05979
TESK2	Wald ratio	1	-0.0152532	0.0418652	0.715603	0.98523	0.984863	0.907276	1.06908
IL1RL1	Wald ratio	1	-0.0461088	0.0211332	0.029123	0.449326	0.954938	0.916192	0.995323
CYP2A7	Wald ratio	1	-0.029462	0.0491033	0.548506	0.926978	0.970968	0.881876	1.06906
CRB1	Wald ratio	1	0.342182	0.177523	0.0539128	0.582259	1.40802	0.994254	1.99397
QRFPR	Wald ratio	1	-0.0300702	0.085732	0.725779	0.98523	0.970377	0.820284	1.14793
NFKBIA	Wald ratio	1	0.0718592	0.257642	0.780313	0.98523	1.0745	0.648484	1.7804
PREP	Wald ratio	1	0.0295308	0.229215	0.897489	0.987695	1.02997	0.657224	1.61412
PARP2	Wald ratio	1	0.388496	0.311891	0.212906	0.804624	1.47476	0.800266	2.71775
MFGE8	Wald ratio	1	-0.0697954	0.0758123	0.357241	0.846947	0.932585	0.803814	1.08198
VAMP2	Wald ratio	1	0.721483	0.380783	0.0581273	0.596105	2.05748	0.975455	4.33975
EDNRB	Wald ratio	1	0.0836872	0.21018	0.690505	0.972712	1.08729	0.720172	1.64155
SERPINF1	Wald ratio	1	0.0351645	0.0494756	0.477243	0.873597	1.03579	0.940064	1.14126
ICAM3	Wald ratio	1	-0.174922	0.065253	0.00734744	0.238057	0.839523	0.738734	0.954063
ALDH9A1	Wald ratio	1	-0.151788	0.133451	0.255369	0.831554	0.859171	0.66143	1.11603
ATIC	Inverse variance weighted	2	0.0203893	0.0472686	0.666214	0.963086	1.0206	0.930292	1.11967
ALOX5	Wald ratio	1	0.0330629	0.0379376	0.383477	0.846947	1.03362	0.959546	1.1134
COL9A3	Wald ratio	1	-0.0887498	0.294389	0.763056	0.98523	0.915075	0.513886	1.62947
MOK	Wald ratio	1	0.122991	0.159652	0.44108	0.854129	1.13087	0.827019	1.54637
SHH	Wald ratio	1	-0.15193	0.156111	0.330447	0.846362	0.859049	0.632606	1.16655
RASGRP3	Wald ratio	1	0.0217998	0.167132	0.896222	0.987695	1.02204	0.73655	1.41819
NRG4	Wald ratio	1	-0.0255328	0.0209396	0.22271	0.804624	0.97479	0.935593	1.01563
IL33	Wald ratio	1	-0.0225408	0.0584651	0.699836	0.977357	0.977711	0.871855	1.09642
GP5	Wald ratio	1	0.0240293	0.100623	0.811256	0.987695	1.02432	0.840977	1.24763
MAP3K7	Wald ratio	1	-0.0379449	0.0969703	0.695572	0.975608	0.962766	0.796119	1.1643
TH	Wald ratio	1	-0.08771	0.166022	0.59729	0.943335	0.916027	0.661587	1.26832
LYZ	Wald ratio	1	0.00999123	0.0499562	0.841481	0.987695	1.01004	0.915832	1.11394
DCPS	Wald ratio	1	-0.0539581	0.16422	0.74248	0.98523	0.947472	0.686719	1.30723
PARP4	Wald ratio	1	0.103199	0.122633	0.400051	0.85213	1.10871	0.87183	1.40996
LPA	Wald ratio	1	-0.0567368	0.113474	0.617075	0.943335	0.944843	0.75643	1.18019
FAM3C	Wald ratio	1	-0.0176831	0.0908548	0.845682	0.987695	0.982472	0.822211	1.17397
DCN	Wald ratio	1	0.289875	0.176109	0.0997648	0.751949	1.33626	0.946202	1.88711
COL22A1	Wald ratio	1	0.350745	0.17331	0.0429898	0.541956	1.42013	1.01112	1.99458
ABHD12	Wald ratio	1	-0.0869878	0.062055	0.160979	0.762976	0.916688	0.811707	1.03525
KCNN4	Wald ratio	1	0.0390596	0.0371066	0.29251	0.846362	1.03983	0.966891	1.11828
MAP3K2	Wald ratio	1	-0.0623972	0.261722	0.811563	0.987695	0.93951	0.562496	1.56922
PLA2G4A	Wald ratio	1	-0.00655279	0.185116	0.971762	0.994695	0.993469	0.691162	1.428
PIK3CG	Wald ratio	1	0.138047	0.10737	0.198543	0.804624	1.14803	0.93016	1.41693
CST3	Wald ratio	1	0.112778	0.115854	0.330329	0.846362	1.11938	0.891994	1.40474
CLCNKA	Wald ratio	1	-0.00515005	0.089758	0.954245	0.991207	0.994863	0.834372	1.18622
ADAMTS20	Wald ratio	1	0.046608	0.0892345	0.601455	0.943335	1.04771	0.879597	1.24796
GSTZ1	Wald ratio	1	-0.103947	0.051551	0.0437589	0.541956	0.901273	0.814658	0.997097
MCHR2	Wald ratio	1	0.0310455	0.0461297	0.500945	0.894249	1.03153	0.942359	1.12914
DHRS13	Wald ratio	1	-0.0951358	0.173545	0.58356	0.939637	0.909249	0.647081	1.27764
HP	Wald ratio	1	0.0400813	0.025096	0.110238	0.751949	1.0409	0.990935	1.09338
HTR3B	Wald ratio	1	0.0658556	0.0820738	0.422324	0.854129	1.06807	0.909365	1.25448
MUC5B	Wald ratio	1	0.0114883	0.021625	0.595246	0.943335	1.01155	0.969576	1.05535
SGK2	Wald ratio	1	0.0912748	0.084232	0.278537	0.846362	1.09557	0.928839	1.29223
TAPBPL	Wald ratio	1	0.0129883	0.0299731	0.664773	0.963086	1.01307	0.955272	1.07437
TWSG1	Wald ratio	1	-0.262646	0.101595	0.00973148	0.300286	0.769014	0.630166	0.938455
GPR83	Wald ratio	1	-0.0544651	0.0501424	0.277387	0.846362	0.946992	0.858349	1.04479
MCOLN3	Wald ratio	1	-0.0192302	0.0315573	0.542276	0.926978	0.980953	0.922118	1.04354
OR1C1	Wald ratio	1	-0.102763	0.0661401	0.120251	0.751949	0.902341	0.792631	1.02724
METRN	Wald ratio	1	0.741824	0.268435	0.00571827	0.209482	2.09976	1.24072	3.55358
TXN	Wald ratio	1	0.053781	0.0801913	0.502438	0.89445	1.05525	0.901772	1.23486
ITGA7	Wald ratio	1	0.169393	0.0846966	0.0455003	0.546003	1.18459	1.00339	1.3985
AGA	Wald ratio	1	-0.0380375	0.0319196	0.233392	0.804624	0.962677	0.904295	1.02483
SIDT2	Wald ratio	1	-0.124182	0.100272	0.215545	0.804624	0.883219	0.72563	1.07503
QPCT	Inverse variance weighted	2	-0.041477	0.0623218	0.505712	0.897812	0.959371	0.849058	1.08402
CMKLR1	Wald ratio	1	-0.234581	0.106161	0.0271276	0.449326	0.790902	0.642328	0.973842
CD38	Wald ratio	1	-0.0774913	0.061324	0.206361	0.804624	0.925435	0.820627	1.04363
TEK	Inverse variance weighted	2	-0.168943	0.0781819	0.030703	0.462686	0.844557	0.724568	0.984416
MAP4K5	Inverse variance weighted	2	-0.0927849	0.106306	0.382765	0.846947	0.91139	0.739971	1.12252
SIGLEC6	Wald ratio	1	0.0220646	0.0246352	0.370439	0.846947	1.02231	0.97412	1.07288
TNFRSF18	Wald ratio	1	-0.0161117	0.208445	0.938389	0.987695	0.984017	0.65399	1.48059
CHST2	Wald ratio	1	0.238173	0.280349	0.395571	0.846947	1.26893	0.732486	2.19824
EPHX2	Wald ratio	1	0.0433693	0.061896	0.483503	0.877618	1.04432	0.925014	1.17902
CHSY1	Wald ratio	1	0.0108504	0.130205	0.933586	0.987695	1.01091	0.783212	1.3048
IRAK3	Wald ratio	1	-0.0435679	0.15505	0.778717	0.98523	0.957368	0.706475	1.29736
VCAM1	Wald ratio	1	0.0685395	0.134476	0.610277	0.943335	1.07094	0.822807	1.39391
UGGT1	Wald ratio	1	-0.562331	0.402633	0.162523	0.762976	0.569879	0.258854	1.25462
SLC6A15	Wald ratio	1	-0.0423298	0.393993	0.914441	0.987695	0.958554	0.442836	2.07487
GSTM1	Wald ratio	1	-0.0181178	0.0368108	0.622587	0.943335	0.982045	0.913687	1.05552
IMPG2	Wald ratio	1	0.0590951	0.0590951	0.317311	0.846362	1.06088	0.944848	1.19115
TRAP1	Wald ratio	1	-0.113799	0.116575	0.32897	0.846362	0.892437	0.710145	1.12152
CD53	Wald ratio	1	-0.0611437	0.0397919	0.124395	0.759822	0.940688	0.87011	1.01699
IGFBP7	Inverse variance weighted	2	-0.0233123	0.0343071	0.496811	0.891698	0.976957	0.913425	1.04491
ANG	Wald ratio	1	0.0273034	0.0809688	0.735959	0.98523	1.02768	0.876871	1.20443
CTSC	Wald ratio	1	-0.0628115	0.121597	0.605466	0.943335	0.93912	0.739973	1.19186
CACNA1I	Wald ratio	1	0.214175	0.313231	0.494126	0.889427	1.23884	0.670482	2.28898
CHRNE	Wald ratio	1	-0.0269408	0.0308795	0.382963	0.846947	0.973419	0.916251	1.03415
KLHL9	Wald ratio	1	0.0494948	0.114219	0.664773	0.963086	1.05074	0.839983	1.31438
LIMK1	Wald ratio	1	-0.069958	0.469302	0.8815	0.987695	0.932433	0.371655	2.33935
NOS2	Wald ratio	1	-0.0913764	0.0913764	0.317311	0.846362	0.912674	0.763018	1.09168
SERPINB2	Wald ratio	1	0.0754556	0.0739343	0.307455	0.846362	1.07838	0.932901	1.24653
SLC5A4	Wald ratio	1	-0.0212869	0.0214546	0.321106	0.846362	0.978938	0.938626	1.02098
CHST3	Wald ratio	1	0.00567811	0.0635948	0.928855	0.987695	1.00569	0.887836	1.1392
SLC18A1	Wald ratio	1	-0.0265634	0.0183529	0.147794	0.759822	0.973786	0.93938	1.00945
CYP4V2	Wald ratio	1	0.0409317	0.0402495	0.309178	0.846362	1.04178	0.962754	1.12729
TPH1	Wald ratio	1	-0.0344898	0.0739782	0.641061	0.946258	0.966098	0.835699	1.11684
OR2T10	Wald ratio	1	-0.0286985	0.058313	0.622616	0.943335	0.971709	0.866761	1.08936
TUBB6	Inverse variance weighted	2	-0.140683	0.162	0.385168	0.846947	0.868764	0.632418	1.19344
RET	Inverse variance weighted	2	-0.112833	0.0767786	0.141674	0.759822	0.8933	0.768497	1.03837
FKRP	Wald ratio	1	-0.163701	0.113758	0.150144	0.759822	0.848996	0.679317	1.06106
ITPR2	Inverse variance weighted	2	-0.0110402	0.083201	0.894436	0.987695	0.989021	0.840201	1.1642
TPBG	Wald ratio	1	0.10397	0.133037	0.434501	0.854129	1.10957	0.85489	1.44011
DRD1	Wald ratio	1	0.231702	0.162191	0.153127	0.762976	1.26074	0.917417	1.73255
CD83	Wald ratio	1	-0.0126639	0.0485451	0.794193	0.987695	0.987416	0.897796	1.08598
ADCY1	Wald ratio	1	0.229127	0.347094	0.50917	0.901481	1.2575	0.636878	2.48291
DHRS7	Wald ratio	1	-0.0152054	0.117641	0.897158	0.987695	0.98491	0.782092	1.24032
CDC25B	Wald ratio	1	-0.282194	0.194714	0.147261	0.759822	0.754128	0.514874	1.10456
SLC5A7	Wald ratio	1	0.00653837	0.0394023	0.868205	0.987695	1.00656	0.931751	1.08738
DAGLB	Wald ratio	1	0.00655024	0.0908845	0.942545	0.987695	1.00657	0.84233	1.20284
CRTAC1	Wald ratio	1	-0.0739498	0.182136	0.684732	0.97091	0.928718	0.649901	1.32715
COL2A1	Wald ratio	1	-0.0506688	0.0708741	0.474663	0.871337	0.950593	0.827305	1.09226
LY6D	Wald ratio	1	-0.0627141	0.0368369	0.0886655	0.718191	0.939212	0.873791	1.00953
CBR3	Wald ratio	1	-0.00522688	0.0286234	0.855105	0.987695	0.994787	0.940514	1.05219
PRLHR	Wald ratio	1	0.147944	0.123472	0.23084	0.804624	1.15945	0.910227	1.47691
FAT4	Wald ratio	1	0.0746816	0.150673	0.62014	0.943335	1.07754	0.802007	1.44774
GLP2R	Wald ratio	1	-0.00384684	0.16285	0.981154	0.994973	0.996161	0.72395	1.37072
NTSR2	Wald ratio	1	-0.088023	0.0781696	0.260144	0.833229	0.91574	0.785657	1.06736
GPR39	Wald ratio	1	0.0727716	0.0797023	0.36122	0.846947	1.07548	0.919942	1.25733
PLOD1	Wald ratio	1	-0.422527	0.209909	0.0441248	0.541956	0.655388	0.43433	0.988957
KLF5	Wald ratio	1	0.050812	0.141739	0.719976	0.98523	1.05213	0.796924	1.38905
GABRA6	Wald ratio	1	0.0690364	0.0635135	0.277056	0.846362	1.07148	0.946059	1.21352
CTSZ	Wald ratio	1	0.156337	0.114167	0.170884	0.779808	1.16922	0.934793	1.46244
TRPV3	Wald ratio	1	0.0339297	0.0659315	0.606819	0.943335	1.03451	0.909104	1.17722
TINAG	Wald ratio	1	-0.00270834	0.0778647	0.972253	0.994695	0.997295	0.856138	1.16173
PNMT	Wald ratio	1	0.0412937	0.1345	0.75883	0.98523	1.04216	0.800655	1.35651
ADAMTS14	Wald ratio	1	-0.0391148	0.0374142	0.295813	0.846362	0.96164	0.893645	1.03481
PSMB7	Wald ratio	1	0.250699	0.155129	0.106079	0.751949	1.28492	0.948045	1.74151
ALDH1B1	Inverse variance weighted	2	-0.00595776	0.0723939	0.934411	0.987695	0.99406	0.862561	1.14561
GALC	Wald ratio	1	-0.0375154	0.0735692	0.610098	0.943335	0.96318	0.833842	1.11258
STAT6	Wald ratio	1	0.0206989	0.22966	0.928185	0.987695	1.02091	0.650877	1.60133
CD52	Wald ratio	1	-0.0401566	0.0612917	0.512357	0.902193	0.960639	0.851898	1.08326
LAMB3	Wald ratio	1	-0.112521	0.08197	0.169845	0.779808	0.893579	0.760954	1.04932
TEX14	Wald ratio	1	0.0112323	0.0657089	0.864271	0.987695	1.0113	0.88909	1.1503
LGALS8	Wald ratio	1	0.470443	0.256759	0.0669161	0.606827	1.6007	0.967728	2.6477
LRPAP1	Wald ratio	1	-0.00683371	0.042369	0.871865	0.987695	0.99319	0.914044	1.07919
APOB	Wald ratio	1	0.0192007	0.134405	0.886403	0.987695	1.01939	0.783305	1.32662
NTN4	Inverse variance weighted	2	0.0809426	0.0692124	0.242209	0.808654	1.08431	0.946756	1.24185
ALDH4A1	Wald ratio	1	0.113933	0.0505454	0.0241917	0.43545	1.12068	1.01497	1.23739
MRGPRF	Wald ratio	1	-0.0752094	0.0516548	0.145393	0.759822	0.927549	0.838238	1.02638
FREM1	Wald ratio	1	0.0617024	0.111539	0.580132	0.939637	1.06365	0.854778	1.32355
PRPF4	Wald ratio	1	-0.185882	0.116867	0.111711	0.751949	0.830371	0.66038	1.04412
REV3L	Wald ratio	1	0.151357	0.0656277	0.0210935	0.407823	1.16341	1.02299	1.32311
SLC22A13	Wald ratio	1	-0.0476901	0.10148	0.638394	0.946258	0.953429	0.78146	1.16324
IL15RA	Wald ratio	1	-0.011797	0.145496	0.935377	0.987695	0.988272	0.743067	1.31439
SLC6A7	Wald ratio	1	0.0404953	0.355113	0.90921	0.987695	1.04133	0.519169	2.08865
PRKD2	Wald ratio	1	-0.0405872	0.0282047	0.150144	0.759822	0.960225	0.908584	1.0148
OXTR	Wald ratio	1	-0.00625656	0.0290627	0.829551	0.987695	0.993763	0.938737	1.05201
RNASE6	Wald ratio	1	0.213735	0.183201	0.243345	0.808654	1.23829	0.864728	1.77324
GGCX	Wald ratio	1	-0.0472294	0.0448074	0.291858	0.846362	0.953869	0.873671	1.04143
STEAP1	Wald ratio	1	-0.0618128	0.0461536	0.180478	0.790631	0.940059	0.858753	1.02906
F7	Wald ratio	1	-0.0939966	0.059183	0.112233	0.751949	0.910286	0.810588	1.02225
RRH	Wald ratio	1	0.0666099	0.0489689	0.173751	0.781881	1.06888	0.971058	1.17655
COL9A1	Wald ratio	1	0.0416106	0.0850569	0.624694	0.943335	1.04249	0.882408	1.23161
CPS1	Wald ratio	1	-0.037144	0.0490831	0.449196	0.854129	0.963537	0.875161	1.06084
DHFR	Wald ratio	1	0.0019581	0.0159259	0.902146	0.987695	1.00196	0.971167	1.03373
PI15	Wald ratio	1	0.0224746	0.0906476	0.804186	0.987695	1.02273	0.856249	1.22158
SLIT2	Wald ratio	1	0	0.174277	1	1	1	0.710644	1.40717
PTPRN	Wald ratio	1	-1.78408	0.363368	9.11526e-07	0.00019689	0.167952	0.0823912	0.342366
RPN1	Wald ratio	1	-0.0300701	0.143718	0.834268	0.987695	0.970377	0.73216	1.2861
SPOCK1	Wald ratio	1	0.0718226	0.190414	0.70603	0.981776	1.07446	0.739791	1.56054
SOST	Wald ratio	1	0.0245767	0.034767	0.479631	0.874473	1.02488	0.957369	1.09715
LAP3	Wald ratio	1	0.0422227	0.148419	0.77604	0.98523	1.04313	0.779831	1.39532
PKD2L1	Wald ratio	1	0.0298171	0.0360579	0.408281	0.854129	1.03027	0.959967	1.10571
TRPC6	Wald ratio	1	-0.0513522	0.123523	0.677607	0.97091	0.949944	0.745681	1.21016
KDM1B	Wald ratio	1	-0.121428	0.160929	0.450522	0.854129	0.885655	0.646069	1.21409
SLC1A1	Wald ratio	1	0.0406837	0.0703175	0.562878	0.935244	1.04152	0.90743	1.19543
DKK1	Wald ratio	1	-0.00442728	0.0641955	0.945017	0.987695	0.995583	0.877876	1.12907
ABCC4	Wald ratio	1	-0.0653648	0.177534	0.712738	0.98523	0.936726	0.661443	1.32658
ALOX15	Wald ratio	1	0.0991516	0.0799973	0.215184	0.804624	1.10423	0.943987	1.29168
MGST2	Wald ratio	1	0.0790729	0.109891	0.471798	0.871337	1.08228	0.872569	1.3424
GSTT2B	Wald ratio	1	0.00826531	0.0141867	0.560157	0.93421	1.0083	0.980649	1.03673
CD276	Wald ratio	1	0.0515384	0.219038	0.81398	0.987695	1.05289	0.685384	1.61745
CLUL1	Wald ratio	1	-0.0174473	0.0230968	0.450012	0.854129	0.982704	0.939209	1.02821
CFH	Wald ratio	1	-0.148522	0.120798	0.218881	0.804624	0.861981	0.680256	1.09225
TGFA	Wald ratio	1	0.0625099	0.122787	0.610689	0.943335	1.06451	0.836814	1.35415
BHMT	Wald ratio	1	-0.0337007	0.0367037	0.358524	0.846947	0.966861	0.899748	1.03898
AKR1B1	Inverse variance weighted	2	-0.253965	0.27917	0.362972	0.846947	0.775719	0.448818	1.34072
FSHR	Wald ratio	1	-0.0427405	0.0500155	0.392803	0.846947	0.95816	0.868688	1.05685
AKR1C1	Wald ratio	1	0.0548672	0.0406424	0.177016	0.78566	1.0564	0.975513	1.14399
PTPN13	Wald ratio	1	0.0893039	0.102761	0.384821	0.846947	1.09341	0.893949	1.33738
SCGB3A1	Wald ratio	1	-0.0360219	0.0300525	0.230672	0.804624	0.964619	0.909441	1.02314
CRISPLD2	Wald ratio	1	0.0625488	0.08126	0.441456	0.854129	1.06455	0.907809	1.24834
ETNPPL	Wald ratio	1	0.267069	0.278609	0.33777	0.846947	1.30613	0.756536	2.25498
C6orf120	Wald ratio	1	0.198588	0.223029	0.373245	0.846947	1.21968	0.78777	1.88839
APOBEC3G	Wald ratio	1	-0.0270289	0.0376475	0.472789	0.871337	0.973333	0.904098	1.04787
C1QTNF9B	Wald ratio	1	-0.0243297	0.0450551	0.589197	0.943335	0.975964	0.893474	1.06607
ICOSLG	Wald ratio	1	0.00852927	0.120357	0.943504	0.987695	1.00857	0.796625	1.27689
IL17RB	Wald ratio	1	-0.247584	0.291223	0.39524	0.846947	0.780684	0.441145	1.38156
ITIH2	Wald ratio	1	0.174695	0.148175	0.238407	0.804624	1.19088	0.890717	1.5922
CYP2D6	Wald ratio	1	-0.0848896	0.0834629	0.309109	0.846362	0.918614	0.779988	1.08188
TULP3	Wald ratio	1	-0.113638	0.112133	0.310858	0.846362	0.892581	0.71647	1.11198
SLC22A9	Wald ratio	1	0.103259	0.114618	0.367641	0.846947	1.10878	0.885687	1.38806
PAK4	Wald ratio	1	0.0647373	0.148896	0.66372	0.963086	1.06688	0.796842	1.42843
AURKC	Wald ratio	1	0.0125978	0.0968458	0.896502	0.987695	1.01268	0.837596	1.22436
KCNH5	Wald ratio	1	0.0629912	0.167976	0.70766	0.981936	1.06502	0.766253	1.48027
MERTK	Wald ratio	1	-0.0128229	0.0437403	0.7694	0.98523	0.987259	0.906147	1.07563
CD109	Wald ratio	1	-0.168649	0.150048	0.261027	0.833229	0.844805	0.629555	1.13365
DDO	Wald ratio	1	0.0931989	0.0535296	0.0816711	0.68731	1.09768	0.988349	1.2191
ACP6	Wald ratio	1	0.00133287	0.0268796	0.960452	0.991207	1.00133	0.949945	1.0555
FAAH	Wald ratio	1	-0.0196163	0.0812022	0.809111	0.987695	0.980575	0.836296	1.14974
GALNT1	Wald ratio	1	0.250196	0.304837	0.411786	0.854129	1.28428	0.706605	2.33422
ABCC8	Wald ratio	1	0.0315266	0.235398	0.893459	0.987695	1.03203	0.650604	1.63707
WNT2B	Wald ratio	1	0.0159325	0.0711404	0.82279	0.987695	1.01606	0.883819	1.16809
IL18R1	Wald ratio	1	-0.0397753	0.0182303	0.029123	0.449326	0.961005	0.927273	0.995964
CD46	Wald ratio	1	0.0374316	0.0460168	0.41597	0.854129	1.03814	0.948606	1.13613
BAMBI	Wald ratio	1	0.0938878	0.0624171	0.132529	0.759822	1.09844	0.971951	1.24138
PDE8A	Wald ratio	1	0.0834611	0.148114	0.5731	0.939637	1.08704	0.813148	1.45319
HHIP	Wald ratio	1	-0.161697	0.284895	0.570329	0.939009	0.850699	0.486708	1.48691
POLE	Wald ratio	1	-0.0423916	0.0409902	0.301048	0.846362	0.958494	0.8845	1.03868
DPP7	Wald ratio	1	-0.207818	0.174344	0.233261	0.804624	0.812355	0.577219	1.14327
SERPINA11	Wald ratio	1	-0.22261	0.113217	0.0492736	0.565931	0.800427	0.641135	0.999296
AGR2	Wald ratio	1	0.0186541	0.0613512	0.761087	0.98523	1.01883	0.903396	1.14901
ITGB3	Wald ratio	1	-0.170066	0.0845686	0.0443266	0.541956	0.843609	0.714751	0.995697
SCN1B	Wald ratio	1	0.310763	0.327714	0.342989	0.846947	1.36447	0.717806	2.59369
MAPK13	Wald ratio	1	-0.0734393	0.0766323	0.337895	0.846947	0.929193	0.799604	1.07978
KLRC2	Wald ratio	1	0.000192422	0.0161635	0.990502	0.996654	1.00019	0.969003	1.03239
IL10RB	Wald ratio	1	-0.0592391	0.100006	0.553612	0.926978	0.942481	0.774723	1.14657
EPHB6	Wald ratio	1	0.141572	0.171267	0.408457	0.854129	1.15208	0.823566	1.61164
FBN2	Wald ratio	1	-0.0125193	0.0484235	0.795993	0.987695	0.987559	0.89814	1.08588
CELA1	Wald ratio	1	0.0380292	0.12651	0.763719	0.98523	1.03876	0.81064	1.33108
PLA2G5	Wald ratio	1	0.0837463	0.053886	0.120151	0.751949	1.08735	0.978367	1.20848
OPRM1	Wald ratio	1	0.022271	0.172229	0.897112	0.987695	1.02252	0.729571	1.4331
PRLR	Wald ratio	1	0.0295263	0.104284	0.777075	0.98523	1.02997	0.839565	1.26355
VKORC1L1	Wald ratio	1	-0.143855	0.107436	0.180576	0.790631	0.866014	0.701574	1.069
GUCY1B2	Wald ratio	1	-0.0313775	0.0668991	0.639051	0.946258	0.96911	0.850016	1.10489
FABP1	Inverse variance weighted	2	0.00364295	0.0633942	0.954175	0.991207	1.00365	0.88638	1.13643
RIPK2	Wald ratio	1	0.19579	0.156064	0.209644	0.804624	1.21627	0.895748	1.65149
NAMPT	Wald ratio	1	-0.274623	0.193068	0.154906	0.762976	0.759859	0.520463	1.10937
CA3	Wald ratio	1	-0.075558	0.0587106	0.198109	0.804624	0.927226	0.826438	1.04031
DCT	Wald ratio	1	-0.00254439	0.0252319	0.919677	0.987695	0.997459	0.94933	1.04803
PTGFR	Wald ratio	1	0.046663	0.168233	0.781494	0.98523	1.04777	0.753465	1.45703
CAMKK2	Inverse variance weighted	2	0.0742284	0.236779	0.753906	0.98523	1.07705	0.677153	1.71312
KCNV2	Wald ratio	1	-0.0841367	0.203611	0.679443	0.97091	0.919306	0.616798	1.37018
KLKB1	Wald ratio	1	0.042351	0.0416452	0.309178	0.846362	1.04326	0.961488	1.13199
HTR1D	Wald ratio	1	0.121114	0.0503509	0.0161545	0.387709	1.12875	1.02268	1.24583
CHST13	Wald ratio	1	0.108703	0.138838	0.433659	0.854129	1.11483	0.849234	1.46349
FAM3B	Wald ratio	1	-0.00146529	0.048721	0.976007	0.994695	0.998536	0.907594	1.09859
F5	Wald ratio	1	-0.0599111	0.030577	0.0500719	0.565931	0.941848	0.887061	1.00002
CREG2	Wald ratio	1	-0.027697	0.226642	0.902736	0.987695	0.972683	0.623806	1.51668
CD200	Wald ratio	1	-0.48825	0.227186	0.0316247	0.465745	0.613699	0.393162	0.957944
CYP4F3	Wald ratio	1	-0.0428714	0.023442	0.0674253	0.606827	0.958035	0.915012	1.00308
GABRA5	Wald ratio	1	-0.0495765	0.286127	0.862441	0.987695	0.951632	0.543141	1.66735
CASP3	Wald ratio	1	-0.0573336	0.226058	0.799787	0.987695	0.944279	0.606283	1.4707
BTN3A3	Wald ratio	1	0.197238	0.0669726	0.00322897	0.149455	1.21803	1.0682	1.38889
LGALS3	Wald ratio	1	0.117406	0.132669	0.37618	0.846947	1.12458	0.867079	1.45854
CPT2	Wald ratio	1	-0.161914	0.180767	0.37041	0.846947	0.850514	0.596773	1.21214
DKK3	Wald ratio	1	-0.311151	0.103011	0.00252318	0.148638	0.732604	0.598665	0.896508
KCNJ16	Wald ratio	1	0.0546599	0.0964225	0.570796	0.939009	1.05618	0.874303	1.2759
SCN11A	Wald ratio	1	-0.0447172	0.0477166	0.348685	0.846947	0.956268	0.870888	1.05002
RHD	Wald ratio	1	-0.0307446	0.0234583	0.189991	0.804624	0.969723	0.926146	1.01535
TPMT	Wald ratio	1	-0.0739849	0.0980523	0.450522	0.854129	0.928686	0.766311	1.12547
CACNB2	Wald ratio	1	0.0179141	0.220343	0.935203	0.987695	1.01808	0.661029	1.56798
SIRT3	Wald ratio	1	0.35148	0.186958	0.0601081	0.596105	1.42117	0.985155	2.05016
HTR1F	Wald ratio	1	-0.0519206	0.101156	0.607759	0.943335	0.949404	0.778656	1.15759
TAF1A	Wald ratio	1	0.00731594	0.100797	0.94214	0.987695	1.00734	0.826755	1.22738
MASTL	Wald ratio	1	0.106794	0.0903642	0.237278	0.804624	1.11271	0.932096	1.32831
SV2B	Wald ratio	1	-0.185813	0.208111	0.371934	0.846947	0.830429	0.552274	1.24868
LIMK2	Wald ratio	1	0.234293	0.0999544	0.0190782	0.398795	1.26401	1.03913	1.53757
TEC	Wald ratio	1	0.0323436	0.105362	0.758861	0.98523	1.03287	0.840158	1.26979
WFIKKN1	Wald ratio	1	-0.100396	0.036329	0.00571827	0.209482	0.904479	0.842316	0.971231
F2RL1	Wald ratio	1	0.0202803	0.0293531	0.489623	0.883776	1.02049	0.963434	1.08092
PEBP4	Wald ratio	1	0.00613247	0.0293935	0.834735	0.987695	1.00615	0.949824	1.06582
IFNAR2	Wald ratio	1	-0.0209983	0.0354487	0.553612	0.926978	0.979221	0.913495	1.04968
PASK	Wald ratio	1	0.0515192	0.128185	0.687747	0.972712	1.05287	0.818958	1.35359
ACE	Wald ratio	1	0.42639	0.156576	0.00646501	0.220491	1.53172	1.12693	2.08189
HTR4	Wald ratio	1	0.22508	0.140808	0.109935	0.751949	1.25242	0.95037	1.65048
DLD	Wald ratio	1	-0.0353828	0.0843164	0.674746	0.96948	0.965236	0.818205	1.13869
BTN3A2	Wald ratio	1	-0.0568011	0.019287	0.00322897	0.149455	0.944782	0.909734	0.981181
Supplementary Table 5b. Mendelian Randomization Analysis Results for Brain Gene Expression and ALS Outcomes of SNPs within ±100kb of the TSS with FDR<0.05 and P<5e-08
Gene	Method	No.SNP	b	se	pval	FDR	or	or_lci95	or_uci95
GPX3	Wald ratio	1	-0.562824	0.0895401	3.26e-10	1.49e-07	0.569598	0.477915	0.67887
RESP18	Wald ratio	1	0.107214	0.0218366	9.12e-07	0.000208739	1.11317	1.06653	1.16185
GDF9	Wald ratio	1	-0.261375	0.0671785	9.99e-05	0.0137876	0.769992	0.674998	0.878354
EIF2AK3	Wald ratio	1	0.476921	0.149999	0.00147536	0.0932187	1.61111	1.20072	2.16175
MUC17	Wald ratio	1	-0.164081	0.0520762	0.00162827	0.0932187	0.848673	0.766324	0.939872
CER1	Wald ratio	1	0.13488	0.0419177	0.00129204	0.0932187	1.1444	1.05414	1.24239
CMKLR1	Wald ratio	1	-0.210308	0.068128	0.00202217	0.102906	0.810335	0.709043	0.926096
BTN3A2	Wald ratio	1	-0.0568011	0.019287	0.00322897	0.113759	0.944782	0.909734	0.981181
BTN3A3	Wald ratio	1	0.197238	0.0669726	0.00322897	0.113759	1.21803	1.0682	1.38889
NTM	Wald ratio	1	0.303724	0.102743	0.00311515	0.113759	1.3549	1.10777	1.65715
SOD3	Wald ratio	1	-0.499013	0.165023	0.00249541	0.113759	0.60713	0.439351	0.838981
STK32C	Inverse variance weighted	2	0.287088	0.103594	0.0055838	0.174598	1.33254	1.08768	1.63253
WFIKKN1	Wald ratio	1	-0.100396	0.036329	0.00571827	0.174598	0.904479	0.842316	0.971231
ICAM3	Wald ratio	1	-0.174922	0.065253	0.00734744	0.210321	0.839523	0.738734	0.954063
TWSG1	Wald ratio	1	-0.262646	0.101595	0.00973148	0.262178	0.769014	0.630166	0.938455
SSTR1	Wald ratio	1	-0.449032	0.177169	0.0112613	0.286539	0.638246	0.451002	0.903228
THNSL2	Wald ratio	1	0.0327725	0.0132945	0.0136969	0.298722	1.03332	1.00674	1.06059
TRPV2	Wald ratio	1	-0.0524742	0.0212274	0.013436	0.298722	0.948879	0.91021	0.98919
FABP1	Wald ratio	1	0.1628	0.0660414	0.0136969	0.298722	1.1768	1.03392	1.33943
NEK1	Wald ratio	1	-0.172006	0.0708769	0.0152314	0.303304	0.841974	0.732769	0.967454
MAP2K5	Wald ratio	1	0.156051	0.0641982	0.0150668	0.303304	1.16889	1.03068	1.32562
HTR1D	Wald ratio	1	0.121114	0.0503509	0.0161545	0.308282	1.12875	1.02268	1.24583
REV3L	Wald ratio	1	0.151357	0.0656277	0.0210935	0.31614	1.16341	1.02299	1.32311
LIMK2	Wald ratio	1	0.234293	0.0999544	0.0190782	0.31614	1.26401	1.03913	1.53757
GPR27	Wald ratio	1	0.173155	0.0748448	0.0206944	0.31614	1.18905	1.02681	1.37692
GABRA1	Wald ratio	1	0.423852	0.182582	0.0202637	0.31614	1.52784	1.06822	2.18521
LIG1	Wald ratio	1	0.206011	0.0875359	0.0186002	0.31614	1.22877	1.03504	1.45875
HNF4A	Wald ratio	1	-0.0858216	0.0372994	0.0213981	0.31614	0.917758	0.853057	0.987366
GPR161	Wald ratio	1	0.0903038	0.0380759	0.0177074	0.31614	1.09451	1.0158	1.17931
EPHA3	Wald ratio	1	0.21155	0.0940986	0.024565	0.340933	1.23559	1.02749	1.48584
ALDH4A1	Wald ratio	1	0.113933	0.0505454	0.0241917	0.340933	1.12068	1.01497	1.23739
NPM1	Wald ratio	1	0.199747	0.0905104	0.0273213	0.357519	1.22109	1.0226	1.45812
TUBA3D	Wald ratio	1	0.13953	0.0631344	0.027102	0.357519	1.14973	1.01591	1.30118
IL1RL1	Wald ratio	1	-0.0461088	0.0211332	0.029123	0.360495	0.954938	0.916192	0.995323
IL18R1	Wald ratio	1	-0.0397753	0.0182303	0.029123	0.360495	0.961005	0.927273	0.995964
CD200	Wald ratio	1	-0.48825	0.227186	0.0316247	0.38116	0.613699	0.393162	0.957944
ABCC12	Wald ratio	1	0.441693	0.206586	0.0325119	0.381806	1.55534	1.03747	2.33171
PPIL3	Wald ratio	1	-0.0513161	0.0250836	0.0407759	0.448729	0.949978	0.904403	0.99785
TUBB6	Wald ratio	1	-0.31938	0.155443	0.0399133	0.448729	0.726599	0.535771	0.985396
TNFRSF17	Wald ratio	1	0.0530479	0.0259782	0.0411499	0.448729	1.05448	1.00213	1.10956
LYZL4	Wald ratio	1	0.0968758	0.0480054	0.0435894	0.45549	1.10172	1.00279	1.21042
GSTZ1	Wald ratio	1	-0.103947	0.051551	0.0437589	0.45549	0.901273	0.814658	0.997097
ITGA7	Wald ratio	1	0.169393	0.0846966	0.0455003	0.463092	1.18459	1.00339	1.3985
CLK4	Wald ratio	1	-0.275214	0.141293	0.0514358	0.49166	0.75941	0.575712	1.00172
F5	Wald ratio	1	-0.0599111	0.030577	0.0500719	0.49166	0.941848	0.887061	1.00002
NISCH	Wald ratio	1	0.435436	0.223638	0.0515277	0.49166	1.54564	0.99711	2.39592
MGAM	Wald ratio	1	-0.0619461	0.0328996	0.0597162	0.547001	0.939934	0.881236	1.00254
GLB1	Wald ratio	1	0.0726029	0.038509	0.0593826	0.547001	1.0753	0.997129	1.15961
FMO5	Wald ratio	1	-0.104233	0.0561641	0.0634741	0.55906	0.901016	0.807095	1.00587
UCHL3	Wald ratio	1	0.100386	0.0539577	0.0628197	0.55906	1.1056	0.994644	1.22893
CYP4F12	Wald ratio	1	-0.0513376	0.0280713	0.0674253	0.571866	0.949958	0.899103	1.00369
CYP4F3	Wald ratio	1	-0.0428714	0.023442	0.0674253	0.571866	0.958035	0.915012	1.00308
CHST10	Wald ratio	1	-0.184523	0.102706	0.0723975	0.602874	0.831501	0.679888	1.01692
CAT	Wald ratio	1	0.0971742	0.0546186	0.0752166	0.607481	1.10205	0.99017	1.22658
CBLN1	Wald ratio	1	0.163581	0.0920659	0.0756035	0.607481	1.17772	0.983274	1.41062
DDO	Wald ratio	1	0.0931989	0.0535296	0.0816711	0.637169	1.09768	0.988349	1.2191
RET	Wald ratio	1	-0.144782	0.0832683	0.0820807	0.637169	0.865211	0.734924	1.01859
LY6D	Wald ratio	1	-0.0627141	0.0368369	0.0886655	0.676814	0.939212	0.873791	1.00953
FREM3	Wald ratio	1	-0.122413	0.0737109	0.0967708	0.726575	0.884783	0.76576	1.02231
NEK11	Wald ratio	1	0.163247	0.101015	0.106079	0.742818	1.17733	0.965855	1.4351
PRPF4	Wald ratio	1	-0.185882	0.116867	0.111711	0.742818	0.830371	0.66038	1.04412
F7	Wald ratio	1	-0.0939966	0.059183	0.112233	0.742818	0.910286	0.810588	1.02225
ITGA6	Wald ratio	1	0.132635	0.0863997	0.124751	0.742818	1.14183	0.963957	1.35253
ALDH2	Wald ratio	1	-0.113865	0.0741992	0.124884	0.742818	0.892378	0.771595	1.03207
PLA2G5	Wald ratio	1	0.0837463	0.053886	0.120151	0.742818	1.08735	0.978367	1.20848
DHODH	Wald ratio	1	0.14314	0.0896236	0.110238	0.742818	1.15389	0.968001	1.37548
SLC9A3	Wald ratio	1	0.0876779	0.0562038	0.11876	0.742818	1.09164	0.977769	1.21876
CYP2U1	Wald ratio	1	-0.171615	0.10708	0.109006	0.742818	0.842303	0.682842	1.039
PTGER3	Wald ratio	1	0.0346592	0.0220734	0.116374	0.742818	1.03527	0.991432	1.08104
CDK9	Wald ratio	1	0.229406	0.147212	0.119154	0.742818	1.25785	0.942584	1.67857
IFNGR1	Wald ratio	1	0.200672	0.128299	0.117793	0.742818	1.22222	0.950475	1.57167
PSMB7	Wald ratio	1	0.250699	0.155129	0.106079	0.742818	1.28492	0.948045	1.74151
CD53	Wald ratio	1	-0.0611437	0.0397919	0.124395	0.742818	0.940688	0.87011	1.01699
HP	Wald ratio	1	0.0400813	0.025096	0.110238	0.742818	1.0409	0.990935	1.09338
PCDHB10	Wald ratio	1	0.0698551	0.0449642	0.120287	0.742818	1.07235	0.981891	1.17115
OR51E2	Wald ratio	1	-0.0593452	0.0389983	0.128074	0.752027	0.942381	0.873033	1.01724
NPSR1	Wald ratio	1	0.0299422	0.0203749	0.14168	0.757844	1.0304	0.990057	1.07238
SULT4A1	Wald ratio	1	-0.17121	0.113301	0.13076	0.757844	0.842645	0.67484	1.05217
PRKD2	Wald ratio	1	-0.0405872	0.0282047	0.150144	0.757844	0.960225	0.908584	1.0148
PIGF	Wald ratio	1	-0.103981	0.070516	0.140326	0.757844	0.901242	0.784905	1.03482
POGLUT1	Wald ratio	1	0.077164	0.053484	0.149091	0.757844	1.08022	0.972714	1.19961
GPNMB	Wald ratio	1	-0.0297487	0.0206948	0.150576	0.757844	0.970689	0.932104	1.01087
CYP51A1	Wald ratio	1	-0.122709	0.0845498	0.146689	0.757844	0.884521	0.749441	1.04395
FKRP	Wald ratio	1	-0.163701	0.113758	0.150144	0.757844	0.848996	0.679317	1.06106
MRGPRF	Wald ratio	1	-0.0752094	0.0516548	0.145393	0.757844	0.927549	0.838238	1.02638
SLC18A1	Wald ratio	1	-0.0265634	0.0183529	0.147794	0.757844	0.973786	0.93938	1.00945
ALOX15B	Wald ratio	1	-0.131389	0.0909028	0.148352	0.757844	0.876877	0.733771	1.04789
KLHL24	Wald ratio	1	-0.0739186	0.0505111	0.143354	0.757844	0.928747	0.841205	1.0254
BAMBI	Wald ratio	1	0.0938878	0.0624171	0.132529	0.757844	1.09844	0.971951	1.24138
RRH	Wald ratio	1	0.0666099	0.0489689	0.173751	0.779551	1.06888	0.971058	1.17655
GRM8	Wald ratio	1	-0.0784796	0.0569852	0.168453	0.779551	0.924521	0.826818	1.03377
CTSB	Wald ratio	1	-0.0763251	0.054755	0.163336	0.779551	0.926515	0.832231	1.03148
PI15	Wald ratio	1	0.0501024	0.0362376	0.166785	0.779551	1.05138	0.979294	1.12877
KLHL1	Wald ratio	1	-0.0832966	0.0588746	0.157123	0.779551	0.920078	0.819803	1.03262
SLC2A4	Wald ratio	1	0.126342	0.0933481	0.175912	0.779551	1.13467	0.944953	1.36248
CTSZ	Wald ratio	1	0.156337	0.114167	0.170884	0.779551	1.16922	0.934793	1.46244
KCNC2	Wald ratio	1	-0.180616	0.131092	0.168272	0.779551	0.834756	0.645612	1.07931
LAMB3	Wald ratio	1	-0.112521	0.08197	0.169845	0.779551	0.893579	0.760954	1.04932
ABHD12	Wald ratio	1	-0.0869878	0.062055	0.160979	0.779551	0.916688	0.811707	1.03525
MGLL	Wald ratio	1	0.197117	0.145029	0.174097	0.779551	1.21789	0.916549	1.6183
AKR1C1	Wald ratio	1	0.0548672	0.0406424	0.177016	0.779551	1.0564	0.975513	1.14399
ABCA1	Wald ratio	1	-0.174715	0.125011	0.162236	0.779551	0.839697	0.65722	1.07284
VKORC1L1	Wald ratio	1	-0.143855	0.107436	0.180576	0.780225	0.866014	0.701574	1.069
STEAP1	Wald ratio	1	-0.0618128	0.0461536	0.180478	0.780225	0.940059	0.858753	1.02906
SCGB3A1	Wald ratio	1	-0.0360219	0.0300525	0.230672	0.785543	0.964619	0.909441	1.02314
ITIH2	Wald ratio	1	0.174695	0.148175	0.238407	0.785543	1.19088	0.890717	1.5922
CDK3	Wald ratio	1	0.0785211	0.0646645	0.224639	0.785543	1.08169	0.952923	1.22785
LRRC55	Wald ratio	1	0.112118	0.0943435	0.234674	0.785543	1.11865	0.929792	1.34586
IL12RB1	Wald ratio	1	0.0801364	0.0659278	0.224169	0.785543	1.08343	0.952103	1.23288
RHD	Wald ratio	1	-0.0307446	0.0234583	0.189991	0.785543	0.969723	0.926146	1.01535
SIDT2	Wald ratio	1	-0.124182	0.100272	0.215545	0.785543	0.883219	0.72563	1.07503
OVGP1	Wald ratio	1	0.0925901	0.0773789	0.23147	0.785543	1.09701	0.942638	1.27667
DPP7	Wald ratio	1	-0.207818	0.174344	0.233261	0.785543	0.812355	0.577219	1.14327
KCNJ14	Wald ratio	1	-0.0707681	0.0579724	0.222192	0.785543	0.931678	0.831608	1.04379
PRSS3	Inverse variance weighted	2	0.0689963	0.0576603	0.231462	0.785543	1.07143	0.956937	1.19963
NRG4	Wald ratio	1	-0.0255328	0.0209396	0.22271	0.785543	0.97479	0.935593	1.01563
PAOX	Wald ratio	1	0.114191	0.094553	0.227166	0.785543	1.12097	0.931338	1.3492
CD6	Wald ratio	1	0.0318366	0.0246203	0.195975	0.785543	1.03235	0.983715	1.08339
DPP4	Wald ratio	1	-0.0696454	0.0588309	0.236483	0.785543	0.932724	0.831143	1.04672
CDK10	Wald ratio	1	0.106702	0.080584	0.185466	0.785543	1.1126	0.950048	1.30297
SV2C	Wald ratio	1	-0.0623441	0.0520149	0.230691	0.785543	0.939559	0.848493	1.0404
SIRT1	Wald ratio	1	0.191758	0.162256	0.237278	0.785543	1.21138	0.881381	1.66493
AGA	Wald ratio	1	-0.0380375	0.0319196	0.233392	0.785543	0.962677	0.904295	1.02483
TOP2B	Wald ratio	1	0.20413	0.163304	0.2113	0.785543	1.22646	0.890524	1.68911
CD38	Wald ratio	1	-0.0774913	0.061324	0.206361	0.785543	0.925435	0.820627	1.04363
GUCY1A3	Wald ratio	1	-0.191933	0.147713	0.193819	0.785543	0.825362	0.617886	1.1025
PDE6D	Wald ratio	1	-0.167963	0.138213	0.224272	0.785543	0.845385	0.644771	1.10842
SFRP1	Wald ratio	1	0.155524	0.129354	0.229243	0.785543	1.16827	0.90664	1.5054
TRIB3	Wald ratio	1	0.0744371	0.061332	0.224872	0.785543	1.07728	0.955258	1.21488
OTOS	Wald ratio	1	0.0763416	0.0609903	0.210679	0.785543	1.07933	0.95772	1.21638
ATP1B3	Wald ratio	1	-0.130747	0.108956	0.230139	0.785543	0.877439	0.708715	1.08633
KLK5	Wald ratio	1	-0.147136	0.114856	0.200178	0.785543	0.863176	0.689179	1.0811
MASTL	Wald ratio	1	0.106794	0.0903642	0.237278	0.785543	1.11271	0.932096	1.32831
RHCE	Wald ratio	1	0.0519836	0.0396638	0.189991	0.785543	1.05336	0.974571	1.13851
KLK7	Wald ratio	1	-0.118658	0.0926262	0.200178	0.785543	0.888111	0.740666	1.06491
CP	Wald ratio	1	0.130191	0.105744	0.218255	0.785543	1.13905	0.925827	1.40137
JAK1	Wald ratio	1	-0.0751971	0.059784	0.20846	0.785543	0.927561	0.824998	1.04287
ESRRB	Wald ratio	1	-0.0881181	0.0753474	0.242206	0.786751	0.915653	0.789939	1.06137
NTN4	Inverse variance weighted	2	0.0809426	0.0692124	0.242209	0.786751	1.08431	0.946756	1.24185
C1QTNF6	Wald ratio	1	-0.0696388	0.0611383	0.254688	0.811903	0.932731	0.827398	1.05147
NTSR2	Wald ratio	1	-0.088023	0.0781696	0.260144	0.811903	0.91574	0.785657	1.06736
NPPA	Wald ratio	1	0.116259	0.103341	0.260589	0.811903	1.12329	0.917328	1.37549
CAMK1	Wald ratio	1	-0.195105	0.173427	0.260589	0.811903	0.822748	0.585657	1.15582
P2RX6	Wald ratio	1	-0.0844561	0.073816	0.252564	0.811903	0.919012	0.795221	1.06207
ALDH9A1	Wald ratio	1	-0.151788	0.133451	0.255369	0.811903	0.859171	0.66143	1.11603
HAGH	Wald ratio	1	-0.102117	0.0919051	0.266521	0.819238	0.902924	0.754085	1.08114
IGFALS	Wald ratio	1	0.0876578	0.078892	0.266521	0.819238	1.09161	0.935223	1.27416
ADAMTS14	Wald ratio	1	-0.0391148	0.0374142	0.295813	0.825062	0.96164	0.893645	1.03481
KCNG4	Wald ratio	1	-0.0617161	0.0568566	0.277714	0.825062	0.94015	0.841007	1.05098
CFH	Wald ratio	1	-0.123243	0.120212	0.305264	0.825062	0.884049	0.698473	1.11893
LYPD5	Wald ratio	1	0.0426838	0.0405496	0.29251	0.825062	1.04361	0.963875	1.12994
RNASET2	Wald ratio	1	0.0962701	0.0962701	0.317311	0.825062	1.10106	0.911723	1.32971
CYP4V2	Wald ratio	1	0.0409317	0.0402495	0.309178	0.825062	1.04178	0.962754	1.12729
NOS2	Wald ratio	1	-0.0913764	0.0913764	0.317311	0.825062	0.912674	0.763018	1.09168
ITGA8	Wald ratio	1	0.0716816	0.0687196	0.2969	0.825062	1.07431	0.938935	1.22921
NOV	Wald ratio	1	-0.112028	0.107939	0.299326	0.825062	0.894019	0.723548	1.10466
CYP2D6	Wald ratio	1	-0.0848896	0.0834629	0.309109	0.825062	0.918614	0.779988	1.08188
KCNN4	Wald ratio	1	0.0390596	0.0371066	0.29251	0.825062	1.03983	0.966891	1.11828
POLE	Wald ratio	1	-0.0423916	0.0409902	0.301048	0.825062	0.958494	0.8845	1.03868
SERPINB2	Wald ratio	1	0.0754556	0.0739343	0.307455	0.825062	1.07838	0.932901	1.24653
P2RX2	Wald ratio	1	-0.0451227	0.043631	0.301048	0.825062	0.95588	0.877534	1.04122
CHST1	Wald ratio	1	0.148471	0.14348	0.30077	0.825062	1.16006	0.875684	1.53678
SGK2	Wald ratio	1	0.0912748	0.084232	0.278537	0.825062	1.09557	0.928839	1.29223
TEK	Wald ratio	1	0.0898771	0.0908383	0.322459	0.825062	1.09404	0.915609	1.30724
LAMC3	Wald ratio	1	0.0865375	0.0857914	0.313121	0.825062	1.09039	0.921628	1.29006
CA4	Wald ratio	1	0.0619388	0.061171	0.311274	0.825062	1.0639	0.943691	1.19942
NAGA	Wald ratio	1	0.0525602	0.0516768	0.309109	0.825062	1.05397	0.952442	1.16631
PGA3	Wald ratio	1	-0.0655498	0.0661299	0.321574	0.825062	0.936552	0.822699	1.06616
ATM	Wald ratio	1	-0.236115	0.218697	0.2803	0.825062	0.78969	0.514396	1.21231
GABRA6	Wald ratio	1	0.0690364	0.0635135	0.277056	0.825062	1.07148	0.946059	1.21352
SLC5A4	Wald ratio	1	-0.0212869	0.0214546	0.321106	0.825062	0.978938	0.938626	1.02098
KLKB1	Wald ratio	1	0.042351	0.0416452	0.309178	0.825062	1.04326	0.961488	1.13199
OXGR1	Wald ratio	1	0.0367782	0.0367782	0.317311	0.825062	1.03746	0.965309	1.11501
NAALAD2	Wald ratio	1	-0.122868	0.118542	0.299971	0.825062	0.88438	0.701026	1.11569
GLRA3	Wald ratio	1	0.168225	0.158993	0.290026	0.825062	1.1832	0.866406	1.61584
GABRG2	Wald ratio	1	0.12118	0.120276	0.313686	0.825062	1.12883	0.891758	1.42892
TULP3	Wald ratio	1	-0.113638	0.112133	0.310858	0.825062	0.892581	0.71647	1.11198
ALCAM	Wald ratio	1	0.236181	0.24176	0.328607	0.831268	1.2664	0.788464	2.03405
TRAP1	Wald ratio	1	-0.113799	0.116575	0.32897	0.831268	0.892437	0.710145	1.12152
CST3	Wald ratio	1	0.112778	0.115854	0.330329	0.831268	1.11938	0.891994	1.40474
EPHB6	Wald ratio	1	0.141572	0.171267	0.408457	0.838955	1.15208	0.823566	1.61164
PKD2L1	Wald ratio	1	0.0298171	0.0360579	0.408281	0.838955	1.03027	0.959967	1.10571
FSHB	Wald ratio	1	-0.0170174	0.0219262	0.437678	0.838955	0.983127	0.941771	1.0263
TRPV6	Wald ratio	1	0.126098	0.152548	0.408457	0.838955	1.13439	0.841225	1.52973
LAMC2	Wald ratio	1	0.0177435	0.0190457	0.351531	0.838955	1.0179	0.980604	1.05662
GGH	Wald ratio	1	0.055986	0.068303	0.412403	0.838955	1.05758	0.925068	1.20908
CASP7	Wald ratio	1	0.0307352	0.0399204	0.441352	0.838955	1.03121	0.953602	1.11514
MOK	Wald ratio	1	0.122991	0.159652	0.44108	0.838955	1.13087	0.827019	1.54637
PARP4	Wald ratio	1	0.106032	0.129759	0.413847	0.838955	1.11186	0.862175	1.43385
SEMA4D	Wald ratio	1	0.101596	0.118687	0.391998	0.838955	1.10694	0.877191	1.39685
CD82	Wald ratio	1	0.0618311	0.0644074	0.337055	0.838955	1.06378	0.937623	1.20692
ECM2	Wald ratio	1	0.0441637	0.0569365	0.437947	0.838955	1.04515	0.934791	1.16854
SIGLEC12	Wald ratio	1	0.0326349	0.036437	0.370439	0.838955	1.03317	0.961961	1.10966
OPN4	Wald ratio	1	0.022444	0.0278797	0.420802	0.838955	1.0227	0.968313	1.08014
FOLH1	Wald ratio	1	0.095827	0.107235	0.371527	0.838955	1.10057	0.891943	1.35799
CD55	Wald ratio	1	0.0448885	0.0474658	0.344301	0.838955	1.04591	0.952996	1.14789
ATP12A	Wald ratio	1	-0.0575024	0.061147	0.347014	0.838955	0.94412	0.837486	1.06433
BHMT	Wald ratio	1	-0.0337007	0.0367037	0.358524	0.838955	0.966861	0.899748	1.03898
CLUL1	Wald ratio	1	-0.0174473	0.0230968	0.450012	0.838955	0.982704	0.939209	1.02821
ITGA2	Wald ratio	1	-0.121157	0.128469	0.345635	0.838955	0.885895	0.688696	1.13956
LARS	Wald ratio	1	-0.147614	0.166066	0.374063	0.838955	0.862764	0.623066	1.19468
ZP3	Wald ratio	1	0.0182676	0.0199669	0.360247	0.838955	1.01844	0.979349	1.05908
ROS1	Wald ratio	1	-0.051915	0.0681817	0.446405	0.838955	0.94941	0.830646	1.08515
EEF2K	Wald ratio	1	0.0615164	0.0752888	0.413887	0.838955	1.06345	0.917549	1.23255
TPMT	Wald ratio	1	-0.0739849	0.0980523	0.450522	0.838955	0.928686	0.766311	1.12547
FSHR	Wald ratio	1	-0.0427405	0.0500155	0.392803	0.838955	0.95816	0.868688	1.05685
MFGE8	Wald ratio	1	-0.0697954	0.0758123	0.357241	0.838955	0.932585	0.803814	1.08198
SIGLEC6	Wald ratio	1	0.0220646	0.0246352	0.370439	0.838955	1.02231	0.97412	1.07288
ADAMTS20	Wald ratio	1	0.0371061	0.0446312	0.40575	0.838955	1.0378	0.950877	1.13268
IBSP	Wald ratio	1	0.0211449	0.0265436	0.425677	0.838955	1.02137	0.969591	1.07591
CPS1	Wald ratio	1	-0.037144	0.0490831	0.449196	0.838955	0.963537	0.875161	1.06084
CD151	Wald ratio	1	-0.0563497	0.06824	0.408942	0.838955	0.945209	0.826876	1.08047
KCNT1	Wald ratio	1	0.0933493	0.116277	0.422081	0.838955	1.09785	0.874106	1.37885
CHRNA5	Wald ratio	1	0.0120643	0.0158965	0.447895	0.838955	1.01214	0.981088	1.04417
TPBG	Wald ratio	1	0.10397	0.133037	0.434501	0.838955	1.10957	0.85489	1.44011
C2orf40	Wald ratio	1	-0.034873	0.0420123	0.406502	0.838955	0.965728	0.889392	1.04862
SLC1A7	Wald ratio	1	-0.0168834	0.0188493	0.37041	0.838955	0.983258	0.947595	1.02026
PTPN13	Wald ratio	1	0.0893039	0.102761	0.384821	0.838955	1.09341	0.893949	1.33738
SV2B	Wald ratio	1	-0.185813	0.208111	0.371934	0.838955	0.830429	0.552274	1.24868
GPR39	Wald ratio	1	0.0727716	0.0797023	0.36122	0.838955	1.07548	0.919942	1.25733
MAPK13	Wald ratio	1	-0.0734393	0.0766323	0.337895	0.838955	0.929193	0.799604	1.07978
ROR2	Wald ratio	1	0.0470633	0.0545601	0.38836	0.838955	1.04819	0.941883	1.16649
ALOX5	Wald ratio	1	0.0330629	0.0379376	0.383477	0.838955	1.03362	0.959546	1.1134
GPR83	Wald ratio	1	-0.0349028	0.0376137	0.353445	0.838955	0.965699	0.897066	1.03958
GPC5	Wald ratio	1	-0.0659631	0.07243	0.362446	0.838955	0.936165	0.812267	1.07896
STK4	Wald ratio	1	0.097121	0.11443	0.396026	0.838955	1.10199	0.880592	1.37906
CHRNE	Wald ratio	1	-0.0269408	0.0308795	0.382963	0.838955	0.973419	0.916251	1.03415
S100A13	Wald ratio	1	0.0284768	0.0342946	0.406337	0.838955	1.02889	0.962	1.10042
ADHFE1	Wald ratio	1	0.0683753	0.0791714	0.387788	0.838955	1.07077	0.91686	1.25051
HTR3B	Wald ratio	1	0.0658556	0.0820738	0.422324	0.838955	1.06807	0.909365	1.25448
CD46	Wald ratio	1	0.0374316	0.0460168	0.41597	0.838955	1.03814	0.948606	1.13613
QPCT	Wald ratio	1	-0.0341867	0.0453172	0.450617	0.838955	0.966391	0.884256	1.05616
IGFBP7	Wald ratio	1	-0.028662	0.035125	0.4145	0.838955	0.971745	0.907096	1.041
PDF	Wald ratio	1	-0.0395499	0.0461416	0.391366	0.838955	0.961222	0.878107	1.0522
SCN1B	Wald ratio	1	0.310763	0.327714	0.342989	0.838955	1.36447	0.717806	2.59369
GPX1	Wald ratio	1	-0.0381384	0.0503102	0.448412	0.838955	0.96258	0.872191	1.06234
FAS	Wald ratio	1	-0.0181864	0.0241075	0.450617	0.838955	0.981978	0.936658	1.02949
SCN11A	Wald ratio	1	-0.0447172	0.0477166	0.348685	0.838955	0.956268	0.870888	1.05002
MAP4K5	Wald ratio	1	-0.0907923	0.118492	0.443537	0.838955	0.913207	0.723948	1.15194
GNLY	Wald ratio	1	-0.0334481	0.0373832	0.370928	0.838955	0.967105	0.898778	1.04063
TPH2	Wald ratio	1	0.0957276	0.12319	0.437117	0.838955	1.10046	0.864395	1.40099
LGALS3	Wald ratio	1	0.117406	0.132669	0.37618	0.838955	1.12458	0.867079	1.45854
PAK1	Wald ratio	1	-0.103873	0.135743	0.444142	0.838955	0.90134	0.690783	1.17608
BOC	Wald ratio	1	0.0441954	0.0508247	0.384538	0.838955	1.04519	0.946087	1.15467
WNT8A	Wald ratio	1	-0.0517945	0.0701121	0.460066	0.853077	0.949524	0.827609	1.0894
TNFRSF11A	Wald ratio	1	0.0442157	0.0601973	0.462636	0.854384	1.04521	0.928884	1.1761
VRK1	Wald ratio	1	-0.087811	0.121902	0.471316	0.855889	0.915934	0.721272	1.16313
PRR4	Wald ratio	1	-0.0294697	0.041203	0.474466	0.855889	0.97096	0.89563	1.05263
SLCO1A2	Wald ratio	1	-0.164423	0.226228	0.467346	0.855889	0.848383	0.544531	1.32179
MGST2	Wald ratio	1	0.0790729	0.109891	0.471798	0.855889	1.08228	0.872569	1.3424
COL2A1	Wald ratio	1	-0.0506688	0.0708741	0.474663	0.855889	0.950593	0.827305	1.09226
APOBEC3G	Wald ratio	1	-0.0270289	0.0376475	0.472789	0.855889	0.973333	0.904098	1.04787
SOST	Wald ratio	1	0.0245767	0.034767	0.479631	0.856157	1.02488	0.957369	1.09715
MYLK4	Inverse variance weighted	2	0.0352885	0.0500102	0.48042	0.856157	1.03592	0.939196	1.1426
SERPINF1	Wald ratio	1	0.0351645	0.0494756	0.477243	0.856157	1.03579	0.940064	1.14126
EPHX2	Wald ratio	1	0.0433693	0.061896	0.483503	0.858311	1.04432	0.925014	1.17902
F2RL1	Wald ratio	1	0.0202803	0.0293531	0.489623	0.862489	1.02049	0.963434	1.08092
CDK1	Wald ratio	1	-0.0502759	0.0725573	0.488364	0.862489	0.950967	0.824904	1.0963
OCLN	Wald ratio	1	-0.0399266	0.058075	0.491768	0.862949	0.96086	0.857483	1.0767
NT5E	Wald ratio	1	0.0380494	0.0561682	0.49814	0.870794	1.03878	0.930493	1.15967
TXN	Wald ratio	1	0.053781	0.0801913	0.502438	0.871654	1.05525	0.901772	1.23486
MCHR2	Wald ratio	1	0.0310455	0.0461297	0.500945	0.871654	1.03153	0.942359	1.12914
CD52	Wald ratio	1	-0.0401566	0.0612917	0.512357	0.882178	0.960639	0.851898	1.08326
WNT2	Wald ratio	1	0.0425715	0.0649776	0.512357	0.882178	1.04349	0.91871	1.18522
SORD	Wald ratio	1	0.0705252	0.109472	0.519426	0.891	1.07307	0.865853	1.32988
PROM1	Wald ratio	1	-0.0560773	0.0881215	0.524539	0.891523	0.945466	0.795491	1.12372
COL28A1	Wald ratio	1	0.0359808	0.0563033	0.522788	0.891523	1.03664	0.928325	1.15758
COL16A1	Wald ratio	1	0.0401359	0.0632278	0.52557	0.891523	1.04095	0.919624	1.17829
SSR1	Wald ratio	1	0.0288563	0.0461701	0.531971	0.895745	1.02928	0.940224	1.12676
TLR1	Wald ratio	1	0.0410238	0.065638	0.531971	0.895745	1.04188	0.916103	1.18492
GSTO2	Wald ratio	1	0.0128725	0.0207391	0.534804	0.897217	1.01296	0.972606	1.05498
C1QTNF9	Wald ratio	1	-0.0246105	0.0401972	0.540376	0.899864	0.97569	0.901769	1.05567
MCOLN3	Wald ratio	1	-0.0192302	0.0315573	0.542276	0.899864	0.980953	0.922118	1.04354
MCOLN2	Wald ratio	1	-0.0212867	0.034932	0.542276	0.899864	0.978938	0.914157	1.04831
CYP2A7	Wald ratio	1	-0.029462	0.0491033	0.548506	0.905258	0.970968	0.881876	1.06906
PEAK1	Wald ratio	1	0.0597864	0.099887	0.54948	0.905258	1.06161	0.87285	1.29119
SEMA3C	Inverse variance weighted	2	0.0582814	0.0982151	0.55291	0.907644	1.06001	0.874397	1.28503
CSF1R	Wald ratio	1	-0.0955985	0.165006	0.562343	0.914178	0.908829	0.657698	1.25585
GSTT2B	Wald ratio	1	0.00826531	0.0141867	0.560157	0.914178	1.0083	0.980649	1.03673
SLC1A1	Wald ratio	1	0.0406837	0.0703175	0.562878	0.914178	1.04152	0.90743	1.19543
MSR1	Wald ratio	1	0.051146	0.0920627	0.578515	0.927455	1.05248	0.878713	1.2606
SPON2	Inverse variance weighted	2	-0.0389173	0.06976	0.57693	0.927455	0.96183	0.838914	1.10276
TNNT2	Wald ratio	1	-0.0762604	0.1375	0.579153	0.927455	0.926575	0.707682	1.21317
PDE8A	Wald ratio	1	0.0834611	0.148114	0.5731	0.927455	1.08704	0.813148	1.45319
FAT4	Wald ratio	1	0.0746816	0.150673	0.62014	0.927755	1.07754	0.802007	1.44774
TNNI3K	Wald ratio	1	-0.0512673	0.103999	0.622042	0.927755	0.950025	0.774834	1.16483
MUC5B	Wald ratio	1	0.0114883	0.021625	0.595246	0.927755	1.01155	0.969576	1.05535
BCHE	Wald ratio	1	0.0304006	0.0631043	0.629982	0.927755	1.03087	0.910935	1.16659
MC4R	Wald ratio	1	-0.0599537	0.111476	0.590705	0.927755	0.941808	0.756958	1.1718
AGT	Wald ratio	1	-0.0271375	0.0550615	0.622114	0.927755	0.973227	0.873665	1.08414
TGFA	Wald ratio	1	0.0625099	0.122787	0.610689	0.927755	1.06451	0.836814	1.35415
EFEMP1	Wald ratio	1	0.0335802	0.0665712	0.613963	0.927755	1.03415	0.907647	1.17828
SLCO5A1	Wald ratio	1	-0.038488	0.0698704	0.581738	0.927755	0.962243	0.839093	1.10347
TOP1MT	Wald ratio	1	0.0377081	0.068935	0.584373	0.927755	1.03843	0.907189	1.18865
CGREF1	Wald ratio	1	-0.0505453	0.0991466	0.610189	0.927755	0.950711	0.782804	1.15463
S100B	Wald ratio	1	-0.03805	0.0780681	0.625978	0.927755	0.962665	0.82608	1.12183
GALC	Wald ratio	1	-0.0375154	0.0735692	0.610098	0.927755	0.96318	0.833842	1.11258
ALDH5A1	Wald ratio	1	-0.0345998	0.0686415	0.614216	0.927755	0.965992	0.844393	1.1051
C1QTNF9B	Wald ratio	1	-0.0243297	0.0450551	0.589197	0.927755	0.975964	0.893474	1.06607
COL9A1	Wald ratio	1	0.0416106	0.0850569	0.624694	0.927755	1.04249	0.882408	1.23161
PTX3	Wald ratio	1	0.0396182	0.0821711	0.629704	0.927755	1.04041	0.885647	1.22223
LPA	Wald ratio	1	-0.0567368	0.113474	0.617075	0.927755	0.944843	0.75643	1.18019
GSTM1	Wald ratio	1	-0.0181178	0.0368108	0.622587	0.927755	0.982045	0.913687	1.05552
PRSS54	Wald ratio	1	0.0285926	0.0553406	0.605389	0.927755	1.02901	0.923232	1.1469
ADAMTS2	Wald ratio	1	-0.0474158	0.0909871	0.602278	0.927755	0.953691	0.797917	1.13988
TRPV3	Wald ratio	1	0.0339297	0.0659315	0.606819	0.927755	1.03451	0.909104	1.17722
SIRPA	Wald ratio	1	0.049928	0.0973596	0.608077	0.927755	1.0512	0.868579	1.27221
PRKCQ	Wald ratio	1	0.086835	0.177617	0.62492	0.927755	1.09072	0.770054	1.54491
OR2T10	Wald ratio	1	-0.0286985	0.058313	0.622616	0.927755	0.971709	0.866761	1.08936
KBTBD7	Wald ratio	1	-0.0850802	0.180117	0.636669	0.934597	0.918439	0.645256	1.30728
VAMP1	Wald ratio	1	-0.0602539	0.139047	0.664773	0.935611	0.941525	0.716923	1.23649
KLHL9	Wald ratio	1	0.0494948	0.114219	0.664773	0.935611	1.05074	0.839983	1.31438
IL10RB	Wald ratio	1	-0.0263384	0.0596646	0.658893	0.935611	0.974005	0.866511	1.09484
TAPBPL	Wald ratio	1	0.0129883	0.0299731	0.664773	0.935611	1.01307	0.955272	1.07437
FAM19A4	Wald ratio	1	0.0479538	0.108376	0.658143	0.935611	1.04912	0.84835	1.29741
GSTM5	Inverse variance weighted	2	-0.00824513	0.0189942	0.664226	0.935611	0.991789	0.955545	1.02941
PAK4	Wald ratio	1	0.0647373	0.148896	0.66372	0.935611	1.06688	0.796842	1.42843
ATIC	Inverse variance weighted	2	0.0203893	0.0472686	0.666214	0.935611	1.0206	0.930292	1.11967
NPC1	Wald ratio	1	0.0364272	0.0854923	0.670044	0.935611	1.0371	0.877097	1.22629
IL15	Wald ratio	1	0.044859	0.0990131	0.650505	0.935611	1.04588	0.861391	1.26988
IFNAR2	Wald ratio	1	-0.0319391	0.0723518	0.658893	0.935611	0.968566	0.840508	1.11613
QSOX2	Wald ratio	1	-0.0217455	0.0465975	0.640738	0.935611	0.978489	0.893082	1.07206
CDC7	Wald ratio	1	0.0199055	0.0446858	0.655991	0.935611	1.0201	0.934561	1.11348
COL12A1	Wald ratio	1	0.0511238	0.119909	0.669848	0.935611	1.05245	0.832022	1.33128
PPWD1	Wald ratio	1	-0.0205517	0.04484	0.646713	0.935611	0.979658	0.897234	1.06965
FZD3	Wald ratio	1	0.0702094	0.163344	0.667323	0.935611	1.07273	0.778843	1.47752
DLD	Wald ratio	1	-0.0353828	0.0843164	0.674746	0.939313	0.965236	0.818205	1.13869
SLC1A6	Wald ratio	1	-0.0313781	0.0765625	0.681926	0.946431	0.969109	0.834068	1.12601
CRTAC1	Wald ratio	1	-0.0739498	0.182136	0.684732	0.947453	0.928718	0.649901	1.32715
PASK	Wald ratio	1	0.0515192	0.128185	0.687747	0.94876	1.05287	0.818958	1.35359
OPRK1	Wald ratio	1	0.0467876	0.118169	0.69215	0.951966	1.0479	0.831252	1.32101
MAP3K7	Wald ratio	1	-0.0379449	0.0969703	0.695572	0.953809	0.962766	0.796119	1.1643
IL33	Wald ratio	1	-0.0225408	0.0584651	0.699836	0.95679	0.977711	0.871855	1.09642
PDE11A	Wald ratio	1	-0.020981	0.0619439	0.734828	0.960231	0.979238	0.867282	1.10565
TRPM3	Wald ratio	1	0.0207303	0.0672937	0.758039	0.960231	1.02095	0.894791	1.16489
SFTPA2	Wald ratio	1	0.017606	0.0491265	0.720058	0.960231	1.01776	0.924334	1.12063
ST3GAL4	Wald ratio	1	0.039395	0.119898	0.74248	0.960231	1.04018	0.822337	1.31573
ABCC9	Wald ratio	1	0.0188328	0.0531183	0.72293	0.960231	1.01901	0.918256	1.13082
CRY2	Wald ratio	1	-0.0588587	0.171905	0.732056	0.960231	0.94284	0.673147	1.32058
ADA	Wald ratio	1	0.0196062	0.0644827	0.761087	0.960231	1.0198	0.898724	1.15719
LACTB	Wald ratio	1	0.0297093	0.0785174	0.70515	0.960231	1.03015	0.883217	1.20154
QRFPR	Wald ratio	1	-0.0300702	0.085732	0.725779	0.960231	0.970377	0.820284	1.14793
AMH	Wald ratio	1	-0.0117374	0.0346532	0.734828	0.960231	0.988331	0.923432	1.05779
FBLN7	Wald ratio	1	-0.0329477	0.112388	0.7694	0.960231	0.967589	0.77629	1.20603
CFHR4	Wald ratio	1	0.0092232	0.030454	0.761999	0.960231	1.00927	0.950786	1.07134
MERTK	Wald ratio	1	-0.0128229	0.0437403	0.7694	0.960231	0.987259	0.906147	1.07563
CPA1	Wald ratio	1	0.0157027	0.053574	0.769443	0.960231	1.01583	0.914569	1.1283
LPAR3	Wald ratio	1	0.0209108	0.0557621	0.70766	0.960231	1.02113	0.91541	1.13906
KAT2B	Wald ratio	1	0.0422156	0.138708	0.760863	0.960231	1.04312	0.794809	1.36901
GRK7	Wald ratio	1	0.018805	0.0593082	0.751188	0.960231	1.01898	0.907158	1.14459
CHRM5	Wald ratio	1	-0.00553466	0.0183171	0.762531	0.960231	0.994481	0.959411	1.03083
LRRK2	Wald ratio	1	0.0314419	0.101313	0.756299	0.960231	1.03194	0.846089	1.25862
NCEH1	Inverse variance weighted	2	0.0276373	0.0908766	0.761037	0.960231	1.02802	0.860294	1.22845
GREM2	Wald ratio	1	-0.0508109	0.144811	0.72568	0.960231	0.950458	0.715595	1.26241
OR1C1	Wald ratio	1	-0.0162478	0.0547294	0.766562	0.960231	0.983883	0.883806	1.09529
RNASE4	Wald ratio	1	0.021613	0.0640936	0.735959	0.960231	1.02185	0.901216	1.15863
P2RX4	Wald ratio	1	0.0114397	0.0339922	0.736465	0.960231	1.01151	0.94631	1.08119
GSTM2	Wald ratio	1	-0.0239608	0.0798693	0.764177	0.960231	0.976324	0.834849	1.14177
GSTM3	Wald ratio	1	0.00525784	0.0175261	0.764177	0.960231	1.00527	0.971326	1.0404
HTR1F	Wald ratio	1	0.0239931	0.0685518	0.726339	0.960231	1.02428	0.895504	1.17158
TESK2	Wald ratio	1	-0.0152532	0.0418652	0.715603	0.960231	0.984863	0.907276	1.06908
EGLN1	Wald ratio	1	0.040919	0.110568	0.711324	0.960231	1.04177	0.83879	1.29386
KCNJ16	Wald ratio	1	-0.0346317	0.107743	0.747886	0.960231	0.965961	0.782072	1.19309
CFHR1	Wald ratio	1	-0.0136372	0.0450285	0.761999	0.960231	0.986455	0.903126	1.07747
SRD5A1	Wald ratio	1	-0.0240008	0.069476	0.729753	0.960231	0.976285	0.851996	1.11871
COL18A1	Wald ratio	1	-0.0321602	0.111099	0.772219	0.961077	0.968351	0.778868	1.20393
SMPDL3A	Inverse variance weighted	2	0.0162603	0.0575461	0.777514	0.962436	1.01639	0.907983	1.13775
LAP3	Wald ratio	1	0.0422227	0.148419	0.77604	0.962436	1.04313	0.779831	1.39532
MATN2	Wald ratio	1	0.0242074	0.0866781	0.780031	0.962949	1.0245	0.864433	1.21421
FBN2	Wald ratio	1	-0.0125193	0.0484235	0.795993	0.965636	0.987559	0.89814	1.08588
CD83	Wald ratio	1	-0.0126639	0.0485451	0.794193	0.965636	0.987416	0.897796	1.08598
NAAA	Wald ratio	1	-0.00546435	0.0212921	0.797459	0.965636	0.994551	0.9539	1.03693
TMPRSS11D	Wald ratio	1	0.0149066	0.057763	0.796357	0.965636	1.01502	0.906369	1.13669
EBPL	Inverse variance weighted	2	-0.00616149	0.0237278	0.795115	0.965636	0.993857	0.948695	1.04117
CTSC	Wald ratio	1	-0.0321003	0.126108	0.799074	0.965636	0.968409	0.756334	1.23995
GNRHR	Wald ratio	1	0.0152583	0.0591258	0.796357	0.965636	1.01538	0.904269	1.14013
FCER1A	Wald ratio	1	-0.0117937	0.0451416	0.793891	0.965636	0.988276	0.904592	1.0797
FAAH	Wald ratio	1	-0.0196163	0.0812022	0.809111	0.972581	0.980575	0.836296	1.14974
ADH5	Wald ratio	1	-0.022822	0.0955338	0.811192	0.972581	0.977436	0.810529	1.17871
IL17RC	Wald ratio	1	-0.0182798	0.0755563	0.80883	0.972581	0.981886	0.846733	1.13861
LIFR	Wald ratio	1	-0.0427537	0.18417	0.816427	0.976302	0.958147	0.667827	1.37468
WNT2B	Wald ratio	1	0.0159325	0.0711404	0.82279	0.978799	1.01606	0.883819	1.16809
ALDH7A1	Wald ratio	1	0.0150973	0.0670175	0.821766	0.978799	1.01521	0.890246	1.15772
MUC4	Wald ratio	1	-0.0116019	0.0534393	0.828126	0.979829	0.988465	0.89017	1.09761
OXTR	Wald ratio	1	-0.00625656	0.0290627	0.829551	0.979829	0.993763	0.938737	1.05201
CLPSL2	Wald ratio	1	0.00976044	0.0460693	0.832213	0.979829	1.00981	0.922622	1.10523
AEBP1	Wald ratio	1	0.0112183	0.0523521	0.830324	0.979829	1.01128	0.91266	1.12056
PEBP4	Wald ratio	1	0.00613247	0.0293935	0.834735	0.980278	1.00615	0.949824	1.06582
ADAMTS3	Wald ratio	1	-0.0165956	0.0837325	0.84289	0.984805	0.983541	0.834676	1.15896
LYZ	Wald ratio	1	0.00999123	0.0499562	0.841481	0.984805	1.01004	0.915832	1.11394
FAM3C	Wald ratio	1	-0.0176831	0.0908548	0.845682	0.985553	0.982472	0.822211	1.17397
PRADC1	Wald ratio	1	0.0153851	0.0890717	0.862866	0.988622	1.0155	0.85283	1.20921
H3F3A	Wald ratio	1	-0.00536093	0.0293686	0.855159	0.988622	0.994653	0.939015	1.05359
CBR1	Wald ratio	1	-0.0207785	0.113787	0.855105	0.988622	0.979436	0.783644	1.22415
CBR3	Wald ratio	1	-0.00522688	0.0286234	0.855105	0.988622	0.994787	0.940514	1.05219
POMC	Inverse variance weighted	2	-0.00775733	0.0435374	0.858585	0.988622	0.992273	0.911111	1.08066
BST2	Wald ratio	1	-0.0219517	0.129684	0.865584	0.988622	0.978288	0.758713	1.26141
MAP3K5	Wald ratio	1	0.0380842	0.222492	0.864089	0.988622	1.03882	0.671662	1.60668
TEX14	Wald ratio	1	0.0112323	0.0657089	0.864271	0.988622	1.0113	0.88909	1.1503
SLC5A7	Wald ratio	1	0.00653837	0.0394023	0.868205	0.989149	1.00656	0.931751	1.08738
ENGASE	Wald ratio	1	0.0221836	0.141341	0.875284	0.99015	1.02243	0.775036	1.3488
TPH1	Wald ratio	1	0.0101933	0.0662567	0.877731	0.99015	1.01025	0.887213	1.15034
GSTA1	Wald ratio	1	-0.00212922	0.0137216	0.876685	0.99015	0.997873	0.971394	1.02507
LRPAP1	Wald ratio	1	-0.0068337	0.042369	0.871865	0.99015	0.99319	0.914044	1.07919
DHRS4L2	Wald ratio	1	0.0083887	0.0569115	0.882817	0.991006	1.00842	0.901985	1.12742
DHRS4	Wald ratio	1	0.0123667	0.0838997	0.882817	0.991006	1.01244	0.858922	1.1934
CNDP1	Wald ratio	1	-0.0178368	0.145842	0.90266	0.996188	0.982321	0.738092	1.30736
OPRM1	Wald ratio	1	0.022271	0.172229	0.897112	0.996188	1.02252	0.729571	1.4331
GGPS1	Wald ratio	1	-0.00737329	0.0580032	0.898846	0.996188	0.992654	0.885981	1.11217
RASGRP3	Wald ratio	1	0.0217998	0.167132	0.896222	0.996188	1.02204	0.73655	1.41819
DHFR	Wald ratio	1	0.0019581	0.0159259	0.902146	0.996188	1.00196	0.971167	1.03373
RSPO2	Wald ratio	1	0.00725997	0.0528364	0.890711	0.996188	1.00729	0.908192	1.11719
DHRS7	Wald ratio	1	-0.0152054	0.117641	0.897158	0.996188	0.98491	0.782092	1.24032
FKTN	Wald ratio	1	-0.0116058	0.101873	0.909298	0.997271	0.988461	0.80955	1.20691
TULP1	Wald ratio	1	0.00593714	0.0526246	0.910173	0.997271	1.00595	0.907368	1.11525
FLT3	Wald ratio	1	-0.00295497	0.0260407	0.909654	0.997271	0.997049	0.947437	1.04926
DCT	Wald ratio	1	-0.00254439	0.0252319	0.919677	0.998307	0.997459	0.94933	1.04803
KBTBD11	Wald ratio	1	0.010254	0.146974	0.944379	0.998307	1.01031	0.757436	1.3476
MAPK12	Wald ratio	1	-0.00344073	0.0436973	0.937239	0.998307	0.996565	0.914766	1.08568
CLEC4M	Wald ratio	1	0.00313797	0.0384924	0.935027	0.998307	1.00314	0.930245	1.08175
DAGLB	Wald ratio	1	0.00655024	0.0908845	0.942545	0.998307	1.00657	0.84233	1.20284
FBP1	Wald ratio	1	0.00728725	0.0808885	0.928216	0.998307	1.00731	0.859629	1.18037
COL5A2	Wald ratio	1	0.00440244	0.0513618	0.931694	0.998307	1.00441	0.908222	1.11079
BMP8A	Wald ratio	1	0.0121311	0.223958	0.956802	0.998307	1.0122	0.652577	1.57002
CYP7B1	Wald ratio	1	0.0103298	0.165277	0.950165	0.998307	1.01038	0.730802	1.39692
ICOSLG	Wald ratio	1	0.00852927	0.120357	0.943504	0.998307	1.00857	0.796625	1.27689
NQO2	Wald ratio	1	-0.00256677	0.0452393	0.954754	0.998307	0.997437	0.912802	1.08992
DHCR7	Wald ratio	1	0.0102319	0.124643	0.934576	0.998307	1.01028	0.791308	1.28986
KLHL36	Wald ratio	1	0.00849411	0.141973	0.952292	0.998307	1.00853	0.763553	1.33211
ESR1	Wald ratio	1	0.0125599	0.119319	0.916167	0.998307	1.01264	0.801472	1.27944
CHST3	Wald ratio	1	0.00567811	0.0635948	0.928855	0.998307	1.00569	0.887836	1.1392
SLC28A2	Wald ratio	1	-0.00341141	0.0349669	0.922281	0.998307	0.996594	0.930581	1.06729
EGFR	Wald ratio	1	0.00302829	0.054234	0.955471	0.998307	1.00303	0.901883	1.11553
ITPR2	Wald ratio	1	-0.00658102	0.0950591	0.944806	0.998307	0.993441	0.824567	1.1969
CHSY1	Wald ratio	1	0.0108504	0.130205	0.933586	0.998307	1.01091	0.783212	1.3048
ERCC5	Wald ratio	1	0.0033144	0.0613165	0.956892	0.998307	1.00332	0.889704	1.13144
CCDC3	Wald ratio	1	-0.00554776	0.100256	0.955871	0.998307	0.994468	0.817054	1.2104
GLO1	Wald ratio	1	0.00103488	0.114871	0.992812	0.998361	1.00104	0.799225	1.2538
KLRK1	Wald ratio	1	0.00073507	0.0617459	0.990502	0.998361	1.00074	0.886666	1.12948
PDE3A	Wald ratio	1	0.00157557	0.0644014	0.980482	0.998361	1.00158	0.882805	1.13633
PAMR1	Wald ratio	1	-0.00114769	0.0700091	0.986921	0.998361	0.998853	0.87078	1.14576
KLRC2	Wald ratio	1	0.000192422	0.0161635	0.990502	0.998361	1.00019	0.969003	1.03239
ALDH1B1	Wald ratio	1	-0.00287777	0.0776997	0.970455	0.998361	0.997126	0.85627	1.16115
FAM3B	Wald ratio	1	-0.00146529	0.048721	0.976007	0.998361	0.998536	0.907594	1.09859
AKR1C2	Wald ratio	1	-0.00197585	0.0810101	0.980541	0.998361	0.998026	0.8515	1.16977
TLR6	Wald ratio	1	0.000812107	0.0519748	0.987534	0.998361	1.00081	0.90388	1.10814
HCRTR2	Wald ratio	1	-0.00328364	0.0944047	0.972253	0.998361	0.996722	0.828352	1.19931
SPINK2	Wald ratio	1	0.00115311	0.0622678	0.985225	0.998361	1.00115	0.88613	1.13111
TDO2	Wald ratio	1	-0.00234524	0.051302	0.963538	0.998361	0.997658	0.90222	1.10319
ACP6	Wald ratio	1	0.00133287	0.0268796	0.960452	0.998361	1.00133	0.949945	1.0555
PENK	Wald ratio	1	0.00277439	0.102652	0.978438	0.998361	1.00278	0.820022	1.22626
ERAP1	Wald ratio	1	0.000353134	0.0469668	0.994001	0.998361	1.00035	0.912377	1.09681
TINAG	Wald ratio	1	-0.00270834	0.0778647	0.972253	0.998361	0.997295	0.856138	1.16173
MR1	Wald ratio	1	-0.00425185	0.121886	0.972172	0.998361	0.995757	0.784155	1.26446
ITGAV	Wald ratio	1	0	0.137823	1	1	1	0.763278	1.31014
SLC18A2	Wald ratio	1	0	0.116107	1	1	1	0.796467	1.25555
Supplementary Table 5c. Mendelian Randomization Analysis Results for Brain Gene Expression and ALS Outcomes of SNPs within ±100kb of the TSS with FDR<0.05 and P<1e-05
Gene	Method	No.SNP	b	se	pval	FDR	or	or_lci95	or_uci95
GPX3	Wald ratio	1	-0.562824	0.0895401	3.2635e-10	1.8145e-07	0.569598	0.477915	0.67887
RESP18	Wald ratio	1	0.107214	0.0218366	9.11526e-07	0.000253404	1.11317	1.06653	1.16185
GDF9	Wald ratio	1	-0.261375	0.0671785	9.99323e-05	0.0167378	0.769992	0.674998	0.878354
PRKCB	Wald ratio	1	-0.671212	0.192368	0.000484453	0.0448926	0.511089	0.35055	0.745149
EIF2AK3	Wald ratio	1	0.476921	0.149999	0.00147536	0.100591	1.61111	1.20072	2.16175
CER1	Wald ratio	1	0.13488	0.0419177	0.00129204	0.100591	1.1444	1.05414	1.24239
MUC17	Wald ratio	1	-0.164081	0.0520762	0.00162827	0.100591	0.848673	0.766324	0.939872
CMKLR1	Wald ratio	1	-0.210308	0.068128	0.00202217	0.112433	0.810335	0.709043	0.926096
SOD3	Wald ratio	1	-0.499013	0.165023	0.00249541	0.126132	0.60713	0.439351	0.838981
NTM	Wald ratio	1	0.303724	0.102743	0.00311515	0.128236	1.3549	1.10777	1.65715
BTN3A3	Wald ratio	1	0.197238	0.0669726	0.00322897	0.128236	1.21803	1.0682	1.38889
BTN3A2	Wald ratio	1	-0.0568011	0.019287	0.00322897	0.128236	0.944782	0.909734	0.981181
STK32C	Inverse variance weighted	2	0.287088	0.103594	0.0055838	0.19871	1.33254	1.08768	1.63253
WFIKKN1	Wald ratio	1	-0.100396	0.036329	0.00571827	0.19871	0.904479	0.842316	0.971231
ICAM3	Wald ratio	1	-0.174922	0.065253	0.00734744	0.240305	0.839523	0.738734	0.954063
TWSG1	Wald ratio	1	-0.262646	0.101595	0.00973148	0.300595	0.769014	0.630166	0.938455
SSTR1	Wald ratio	1	-0.449032	0.177169	0.0112613	0.313654	0.638246	0.451002	0.903228
IL12A	Wald ratio	1	-0.226419	0.0909504	0.0127932	0.313654	0.797384	0.667189	0.952985
MAP2K5	Wald ratio	1	0.156051	0.0641982	0.0150668	0.313654	1.16889	1.03068	1.32562
PCSK1	Wald ratio	1	-0.441961	0.180455	0.0143193	0.313654	0.642775	0.451287	0.915514
THNSL2	Wald ratio	1	0.0327725	0.0132945	0.0136969	0.313654	1.03332	1.00674	1.06059
TRPV2	Wald ratio	1	-0.0524742	0.0212274	0.013436	0.313654	0.948879	0.91021	0.98919
FABP1	Wald ratio	1	0.1628	0.0660414	0.0136969	0.313654	1.1768	1.03392	1.33943
HSD17B11	Wald ratio	1	0.358104	0.142393	0.0119068	0.313654	1.43061	1.08222	1.89117
NEK1	Wald ratio	1	-0.172006	0.0708769	0.0152314	0.313654	0.841974	0.732769	0.967454
HTR1D	Wald ratio	1	0.121114	0.0503509	0.0161545	0.320783	1.12875	1.02268	1.24583
GPR161	Wald ratio	1	0.0903038	0.0380759	0.0177074	0.328176	1.09451	1.0158	1.17931
ACP1	Wald ratio	1	0.50035	0.210111	0.017249	0.328176	1.6493	1.09257	2.48971
GPR27	Wald ratio	1	0.173155	0.0748448	0.0206944	0.330482	1.18905	1.02681	1.37692
LIG1	Wald ratio	1	0.206011	0.0875359	0.0186002	0.330482	1.22877	1.03504	1.45875
GABRA1	Wald ratio	1	0.423852	0.182582	0.0202637	0.330482	1.52784	1.06822	2.18521
LIMK2	Wald ratio	1	0.234293	0.0999544	0.0190782	0.330482	1.26401	1.03913	1.53757
REV3L	Wald ratio	1	0.151357	0.0656277	0.0210935	0.330482	1.16341	1.02299	1.32311
HNF4A	Wald ratio	1	-0.0858216	0.0372994	0.0213981	0.330482	0.917758	0.853057	0.987366
TPO	Wald ratio	1	0.151616	0.0664777	0.0225661	0.339101	1.16371	1.02155	1.32566
ALDH4A1	Wald ratio	1	0.113933	0.0505454	0.0241917	0.350209	1.12068	1.01497	1.23739
EPHA3	Wald ratio	1	0.21155	0.0940986	0.024565	0.350209	1.23559	1.02749	1.48584
NPM1	Wald ratio	1	0.199747	0.0905104	0.0273213	0.370503	1.22109	1.0226	1.45812
TUBA3D	Wald ratio	1	0.13953	0.0631344	0.027102	0.370503	1.14973	1.01591	1.30118
IL1RL1	Wald ratio	1	-0.0461088	0.0211332	0.029123	0.376567	0.954938	0.916192	0.995323
IL18R1	Wald ratio	1	-0.0397753	0.0182303	0.029123	0.376567	0.961005	0.927273	0.995964
CD200	Wald ratio	1	-0.48825	0.227186	0.0316247	0.399621	0.613699	0.393162	0.957944
ABCC12	Wald ratio	1	0.441693	0.206586	0.0325119	0.401703	1.55534	1.03747	2.33171
TNFRSF17	Wald ratio	1	0.0530479	0.0259782	0.0411499	0.486794	1.05448	1.00213	1.10956
PPIL3	Wald ratio	1	-0.0513161	0.0250836	0.0407759	0.486794	0.949978	0.904403	0.99785
LYZL4	Wald ratio	1	0.0968758	0.0480054	0.0435894	0.490668	1.10172	1.00279	1.21042
PLOD1	Wald ratio	1	-0.422527	0.209909	0.0441248	0.490668	0.655388	0.43433	0.988957
GSTZ1	Wald ratio	1	-0.103947	0.051551	0.0437589	0.490668	0.901273	0.814658	0.997097
ITGA7	Wald ratio	1	0.169393	0.0846966	0.0455003	0.496042	1.18459	1.00339	1.3985
F5	Wald ratio	1	-0.0599111	0.030577	0.0500719	0.502621	0.941848	0.887061	1.00002
SERPINA11	Wald ratio	1	-0.22261	0.113217	0.0492736	0.502621	0.800427	0.641135	0.999296
NISCH	Wald ratio	1	0.435436	0.223638	0.0515277	0.502621	1.54564	0.99711	2.39592
KLHL29	Wald ratio	1	-0.466599	0.238835	0.0507435	0.502621	0.627132	0.392697	1.00152
CLK4	Wald ratio	1	-0.275214	0.141293	0.0514358	0.502621	0.75941	0.575712	1.00172
UTS2R	Wald ratio	1	-0.221891	0.111919	0.0474112	0.502621	0.801002	0.64323	0.997473
CRB1	Wald ratio	1	0.342182	0.177523	0.0539128	0.51682	1.40802	0.994254	1.99397
RAMP3	Wald ratio	1	-0.194357	0.101293	0.055016	0.518456	0.823364	0.675102	1.00419
GLB1	Wald ratio	1	0.0726029	0.038509	0.0593826	0.544299	1.0753	0.997129	1.15961
MGAM	Wald ratio	1	-0.0619461	0.0328996	0.0597162	0.544299	0.939934	0.881236	1.00254
UCHL3	Wald ratio	1	0.100386	0.0539577	0.0628197	0.560184	1.1056	0.994644	1.22893
FMO5	Wald ratio	1	-0.104233	0.0561641	0.0634741	0.560184	0.901016	0.807095	1.00587
CYP4F3	Wald ratio	1	-0.0428714	0.023442	0.0674253	0.576745	0.958035	0.915012	1.00308
CYP4F12	Wald ratio	1	-0.0513376	0.0280713	0.0674253	0.576745	0.949958	0.899103	1.00369
CHST10	Wald ratio	1	-0.184523	0.102706	0.0723975	0.609894	0.831501	0.679888	1.01692
CAT	Wald ratio	1	0.0971742	0.0546186	0.0752166	0.61817	1.10205	0.99017	1.22658
CBLN1	Wald ratio	1	0.163581	0.0920659	0.0756035	0.61817	1.17772	0.983274	1.41062
RET	Wald ratio	1	-0.144782	0.0832683	0.0820807	0.651956	0.865211	0.734924	1.01859
DDO	Wald ratio	1	0.0931989	0.0535296	0.0816711	0.651956	1.09768	0.988349	1.2191
LY6D	Wald ratio	1	-0.0627141	0.0368369	0.0886655	0.694339	0.939212	0.873791	1.00953
FREM3	Wald ratio	1	-0.122413	0.0737109	0.0967708	0.747286	0.884783	0.76576	1.02231
CD53	Wald ratio	1	-0.0611437	0.0397919	0.124395	0.754735	0.940688	0.87011	1.01699
DHODH	Wald ratio	1	0.14314	0.0896236	0.110238	0.754735	1.15389	0.968001	1.37548
PCDHB10	Wald ratio	1	0.0698551	0.0449642	0.120287	0.754735	1.07235	0.981891	1.17115
F7	Wald ratio	1	-0.0939966	0.059183	0.112233	0.754735	0.910286	0.810588	1.02225
PRPF4	Wald ratio	1	-0.185882	0.116867	0.111711	0.754735	0.830371	0.66038	1.04412
CDK9	Wald ratio	1	0.229406	0.147212	0.119154	0.754735	1.25785	0.942584	1.67857
HP	Wald ratio	1	0.0400813	0.025096	0.110238	0.754735	1.0409	0.990935	1.09338
DCN	Wald ratio	1	0.289875	0.176109	0.0997648	0.754735	1.33626	0.946202	1.88711
IFNGR1	Wald ratio	1	0.200672	0.128299	0.117793	0.754735	1.22222	0.950475	1.57167
HTR4	Wald ratio	1	0.223501	0.141159	0.113346	0.754735	1.25045	0.948219	1.64901
SLC9A3	Wald ratio	1	0.0876779	0.0562038	0.11876	0.754735	1.09164	0.977769	1.21876
NEK11	Wald ratio	1	0.163247	0.101015	0.106079	0.754735	1.17733	0.965855	1.4351
PTGER3	Wald ratio	1	0.0346592	0.0220734	0.116374	0.754735	1.03527	0.991432	1.08104
PLA2G5	Wald ratio	1	0.0837463	0.053886	0.120151	0.754735	1.08735	0.978367	1.20848
PSMB7	Wald ratio	1	0.250699	0.155129	0.106079	0.754735	1.28492	0.948045	1.74151
ADAMTS5	Wald ratio	1	0.237907	0.154259	0.123012	0.754735	1.26859	0.937591	1.71644
AGGF1	Wald ratio	1	0.549198	0.340244	0.106499	0.754735	1.73186	0.888981	3.37392
ALDH2	Wald ratio	1	-0.113865	0.0741992	0.124884	0.754735	0.892378	0.771595	1.03207
CYP2U1	Wald ratio	1	-0.171615	0.10708	0.109006	0.754735	0.842303	0.682842	1.039
ITGA6	Wald ratio	1	0.132635	0.0863997	0.124751	0.754735	1.14183	0.963957	1.35253
KLHL24	Wald ratio	1	-0.0739186	0.0505111	0.143354	0.761093	0.928747	0.841205	1.0254
CDC25B	Wald ratio	1	-0.282194	0.194714	0.147261	0.761093	0.754128	0.514874	1.10456
NPSR1	Wald ratio	1	0.0299422	0.0203749	0.14168	0.761093	1.0304	0.990057	1.07238
SULT4A1	Wald ratio	1	-0.17121	0.113301	0.13076	0.761093	0.842645	0.67484	1.05217
PRCP	Wald ratio	1	0.424888	0.288117	0.140291	0.761093	1.52942	0.869514	2.69015
CYP51A1	Wald ratio	1	-0.122709	0.0845498	0.146689	0.761093	0.884521	0.749441	1.04395
SLC18A1	Wald ratio	1	-0.0265634	0.0183529	0.147794	0.761093	0.973786	0.93938	1.00945
OR51E2	Wald ratio	1	-0.0593452	0.0389983	0.128074	0.761093	0.942381	0.873033	1.01724
ABAT	Wald ratio	1	0.24025	0.16267	0.139696	0.761093	1.27157	0.924426	1.74907
GPNMB	Wald ratio	1	-0.0297487	0.0206948	0.150576	0.761093	0.970689	0.932104	1.01087
BAMBI	Wald ratio	1	0.0938878	0.0624171	0.132529	0.761093	1.09844	0.971951	1.24138
POGLUT1	Wald ratio	1	0.077164	0.053484	0.149091	0.761093	1.08022	0.972714	1.19961
FKRP	Wald ratio	1	-0.163701	0.113758	0.150144	0.761093	0.848996	0.679317	1.06106
PRKD2	Wald ratio	1	-0.0405872	0.0282047	0.150144	0.761093	0.960225	0.908584	1.0148
PIGF	Wald ratio	1	-0.103981	0.070516	0.140326	0.761093	0.901242	0.784905	1.03482
ALOX15B	Wald ratio	1	-0.131389	0.0909028	0.148352	0.761093	0.876877	0.733771	1.04789
SFRP2	Wald ratio	1	-0.155702	0.104588	0.136561	0.761093	0.855814	0.697192	1.05052
MRGPRF	Wald ratio	1	-0.0752094	0.0516548	0.145393	0.761093	0.927549	0.838238	1.02638
DRD1	Wald ratio	1	0.231702	0.162191	0.153127	0.767017	1.26074	0.917417	1.73255
NAMPT	Wald ratio	1	-0.274623	0.193068	0.154906	0.768998	0.759859	0.520463	1.10937
KLHL1	Wald ratio	1	-0.0832966	0.0588746	0.157123	0.7731	0.920078	0.819803	1.03262
ABCA1	Wald ratio	1	-0.174715	0.125011	0.162236	0.782886	0.839697	0.65722	1.07284
ABHD12	Wald ratio	1	-0.0869878	0.062055	0.160979	0.782886	0.916688	0.811707	1.03525
CTSB	Wald ratio	1	-0.0763251	0.054755	0.163336	0.782886	0.926515	0.832231	1.03148
MGLL	Wald ratio	1	0.197117	0.145029	0.174097	0.784378	1.21789	0.916549	1.6183
SLC2A4	Wald ratio	1	0.126342	0.0933481	0.175912	0.784378	1.13467	0.944953	1.36248
GRM8	Wald ratio	1	-0.0784796	0.0569852	0.168453	0.784378	0.924521	0.826818	1.03377
STAT6	Wald ratio	1	-0.198444	0.148013	0.180011	0.784378	0.820005	0.613515	1.09599
AKR1C1	Wald ratio	1	0.0548672	0.0406424	0.177016	0.784378	1.0564	0.975513	1.14399
KCNC2	Wald ratio	1	-0.180616	0.131092	0.168272	0.784378	0.834756	0.645612	1.07931
VKORC1L1	Wald ratio	1	-0.143855	0.107436	0.180576	0.784378	0.866014	0.701574	1.069
PI15	Wald ratio	1	0.0501024	0.0362376	0.166785	0.784378	1.05138	0.979294	1.12877
CTSZ	Wald ratio	1	0.156337	0.114167	0.170884	0.784378	1.16922	0.934793	1.46244
RRH	Wald ratio	1	0.0666099	0.0489689	0.173751	0.784378	1.06888	0.971058	1.17655
LAMB3	Wald ratio	1	-0.112521	0.08197	0.169845	0.784378	0.893579	0.760954	1.04932
STEAP1	Wald ratio	1	-0.0618128	0.0461536	0.180478	0.784378	0.940059	0.858753	1.02906
CDK10	Wald ratio	1	0.106702	0.080584	0.185466	0.799374	1.1126	0.950048	1.30297
RHD	Wald ratio	1	-0.0307446	0.0234583	0.189991	0.806374	0.969723	0.926146	1.01535
RHCE	Wald ratio	1	0.0519836	0.0396638	0.189991	0.806374	1.05336	0.974571	1.13851
PIK3CG	Wald ratio	1	0.138047	0.10737	0.198543	0.813065	1.14803	0.93016	1.41693
SIRT1	Wald ratio	1	0.191758	0.162256	0.237278	0.813065	1.21138	0.881381	1.66493
ATP1B3	Wald ratio	1	-0.130747	0.108956	0.230139	0.813065	0.877439	0.708715	1.08633
PDE6D	Wald ratio	1	-0.167963	0.138213	0.224272	0.813065	0.845385	0.644771	1.10842
NTN4	Inverse variance weighted	2	0.0809426	0.0692124	0.242209	0.813065	1.08431	0.946756	1.24185
DPP4	Wald ratio	1	-0.0696454	0.0588309	0.236483	0.813065	0.932724	0.831143	1.04672
JAK1	Wald ratio	1	-0.0751971	0.059784	0.20846	0.813065	0.927561	0.824998	1.04287
NRG4	Wald ratio	1	-0.0255328	0.0209396	0.22271	0.813065	0.97479	0.935593	1.01563
TOP2B	Wald ratio	1	0.20413	0.163304	0.2113	0.813065	1.22646	0.890524	1.68911
KLK7	Wald ratio	1	-0.118658	0.0926262	0.200178	0.813065	0.888111	0.740666	1.06491
SFRP1	Wald ratio	1	0.155524	0.129354	0.229243	0.813065	1.16827	0.90664	1.5054
PCYOX1L	Wald ratio	1	0.209265	0.176531	0.235847	0.813065	1.23277	0.872201	1.7424
SIDT2	Wald ratio	1	-0.124182	0.100272	0.215545	0.813065	0.883219	0.72563	1.07503
PRSS3	Inverse variance weighted	2	0.0689963	0.0576603	0.231462	0.813065	1.07143	0.956937	1.19963
KLK5	Wald ratio	1	-0.147136	0.114856	0.200178	0.813065	0.863176	0.689179	1.0811
SV2C	Wald ratio	1	-0.0623441	0.0520149	0.230691	0.813065	0.939559	0.848493	1.0404
ESRRB	Wald ratio	1	-0.0881181	0.0753474	0.242206	0.813065	0.915653	0.789939	1.06137
AGA	Wald ratio	1	-0.0380375	0.0319196	0.233392	0.813065	0.962677	0.904295	1.02483
LRRC55	Wald ratio	1	0.112118	0.0943435	0.234674	0.813065	1.11865	0.929792	1.34586
PAOX	Wald ratio	1	0.114191	0.094553	0.227166	0.813065	1.12097	0.931338	1.3492
CD38	Wald ratio	1	-0.0774913	0.061324	0.206361	0.813065	0.925435	0.820627	1.04363
ALOX15	Wald ratio	1	0.0991516	0.0799973	0.215184	0.813065	1.10423	0.943987	1.29168
COPA	Wald ratio	1	-0.191395	0.163846	0.24275	0.813065	0.825806	0.598977	1.13854
IL12RB1	Wald ratio	1	0.0801364	0.0659278	0.224169	0.813065	1.08343	0.952103	1.23288
MASTL	Wald ratio	1	0.106794	0.0903642	0.237278	0.813065	1.11271	0.932096	1.32831
CD6	Wald ratio	1	0.0318366	0.0246203	0.195975	0.813065	1.03235	0.983715	1.08339
TRIB3	Wald ratio	1	0.0744371	0.061332	0.224872	0.813065	1.07728	0.955258	1.21488
CP	Wald ratio	1	0.130191	0.105744	0.218255	0.813065	1.13905	0.925827	1.40137
OVGP1	Wald ratio	1	0.0925901	0.0773789	0.23147	0.813065	1.09701	0.942638	1.27667
SCGB3A1	Wald ratio	1	-0.0360219	0.0300525	0.230672	0.813065	0.964619	0.909441	1.02314
OTOS	Wald ratio	1	0.0763416	0.0609903	0.210679	0.813065	1.07933	0.95772	1.21638
DPP7	Wald ratio	1	-0.207818	0.174344	0.233261	0.813065	0.812355	0.577219	1.14327
ITIH2	Wald ratio	1	0.174695	0.148175	0.238407	0.813065	1.19088	0.890717	1.5922
CDK3	Wald ratio	1	0.0785211	0.0646645	0.224639	0.813065	1.08169	0.952923	1.22785
KCNJ14	Wald ratio	1	-0.0707681	0.0579724	0.222192	0.813065	0.931678	0.831608	1.04379
NTSR2	Wald ratio	1	-0.088023	0.0781696	0.260144	0.82932	0.91574	0.785657	1.06736
CD109	Wald ratio	1	-0.168649	0.150048	0.261027	0.82932	0.844805	0.629555	1.13365
NPPA	Wald ratio	1	0.116259	0.103341	0.260589	0.82932	1.12329	0.917328	1.37549
P2RX6	Wald ratio	1	-0.0844561	0.073816	0.252564	0.82932	0.919012	0.795221	1.06207
ALDH9A1	Wald ratio	1	-0.151788	0.133451	0.255369	0.82932	0.859171	0.66143	1.11603
CAMK1	Wald ratio	1	-0.195105	0.173427	0.260589	0.82932	0.822748	0.585657	1.15582
VWC2	Wald ratio	1	-0.281305	0.2448	0.250505	0.82932	0.754798	0.467147	1.21957
C1QTNF6	Wald ratio	1	-0.0696388	0.0611383	0.254688	0.82932	0.932731	0.827398	1.05147
TRPV6	Inverse variance weighted	2	0.119711	0.105046	0.254451	0.82932	1.12717	0.91743	1.38486
IGFALS	Wald ratio	1	0.0876578	0.078892	0.266521	0.837206	1.09161	0.935223	1.27416
HAGH	Wald ratio	1	-0.102117	0.0919051	0.266521	0.837206	0.902924	0.754085	1.08114
COL14A1	Wald ratio	1	0.122786	0.110903	0.268232	0.837849	1.13064	0.909751	1.40517
CHST1	Wald ratio	1	0.148471	0.14348	0.30077	0.840117	1.16006	0.875684	1.53678
SERPINB7	Wald ratio	1	0.125764	0.123228	0.307455	0.840117	1.13401	0.890686	1.44382
SERPINB2	Wald ratio	1	0.0754556	0.0739343	0.307455	0.840117	1.07838	0.932901	1.24653
GABRG2	Wald ratio	1	0.12118	0.120276	0.313686	0.840117	1.12883	0.891758	1.42892
CYP4V2	Wald ratio	1	0.0409317	0.0402495	0.309178	0.840117	1.04178	0.962754	1.12729
KLKB1	Wald ratio	1	0.042351	0.0416452	0.309178	0.840117	1.04326	0.961488	1.13199
OXGR1	Wald ratio	1	0.0367782	0.0367782	0.317311	0.840117	1.03746	0.965309	1.11501
GABRA6	Wald ratio	1	0.0690364	0.0635135	0.277056	0.840117	1.07148	0.946059	1.21352
RNASET2	Wald ratio	1	0.0962701	0.0962701	0.317311	0.840117	1.10106	0.911723	1.32971
TULP3	Wald ratio	1	-0.113638	0.112133	0.310858	0.840117	0.892581	0.71647	1.11198
NAALAD2	Wald ratio	1	-0.122868	0.118542	0.299971	0.840117	0.88438	0.701026	1.11569
P2RX2	Wald ratio	1	-0.0451227	0.043631	0.301048	0.840117	0.95588	0.877534	1.04122
NOV	Wald ratio	1	-0.112028	0.107939	0.299326	0.840117	0.894019	0.723548	1.10466
IGF2	Wald ratio	1	-0.134978	0.12526	0.281218	0.840117	0.873735	0.683529	1.11687
ADAMTS14	Wald ratio	1	-0.0391148	0.0374142	0.295813	0.840117	0.96164	0.893645	1.03481
CFH	Wald ratio	1	-0.123243	0.120212	0.305264	0.840117	0.884049	0.698473	1.11893
KCNN4	Wald ratio	1	0.0390596	0.0371066	0.29251	0.840117	1.03983	0.966891	1.11828
GLRA3	Wald ratio	1	0.168225	0.158993	0.290026	0.840117	1.1832	0.866406	1.61584
ATM	Wald ratio	1	-0.236115	0.218697	0.2803	0.840117	0.78969	0.514396	1.21231
CYP2D6	Wald ratio	1	-0.0848896	0.0834629	0.309109	0.840117	0.918614	0.779988	1.08188
POLE	Wald ratio	1	-0.0423916	0.0409902	0.301048	0.840117	0.958494	0.8845	1.03868
LAMC3	Wald ratio	1	0.0865375	0.0857914	0.313121	0.840117	1.09039	0.921628	1.29006
MPZL3	Wald ratio	1	-0.0967668	0.0915961	0.290762	0.840117	0.907768	0.758589	1.08628
CA4	Wald ratio	1	0.0619388	0.061171	0.311274	0.840117	1.0639	0.943691	1.19942
PLSCR1	Wald ratio	1	0.201287	0.196254	0.305061	0.840117	1.22298	0.832458	1.79669
NOS2	Wald ratio	1	-0.0913764	0.0913764	0.317311	0.840117	0.912674	0.763018	1.09168
LYPD5	Wald ratio	1	0.0426838	0.0405496	0.29251	0.840117	1.04361	0.963875	1.12994
TSLP	Wald ratio	1	0.102204	0.100632	0.309808	0.840117	1.10761	0.909342	1.34911
NAGA	Wald ratio	1	0.0525602	0.0516768	0.309109	0.840117	1.05397	0.952442	1.16631
ITGA8	Wald ratio	1	0.0716816	0.0687196	0.2969	0.840117	1.07431	0.938935	1.22921
KCNG4	Wald ratio	1	-0.0617161	0.0568566	0.277714	0.840117	0.94015	0.841007	1.05098
SGK2	Wald ratio	1	0.0912748	0.084232	0.278537	0.840117	1.09557	0.928839	1.29223
TEK	Wald ratio	1	0.0898771	0.0908383	0.322459	0.841723	1.09404	0.915609	1.30724
SLC5A4	Wald ratio	1	-0.0212869	0.0214546	0.321106	0.841723	0.978938	0.938626	1.02098
PGA3	Wald ratio	1	-0.0655498	0.0661299	0.321574	0.841723	0.936552	0.822699	1.06616
CST3	Wald ratio	1	0.112778	0.115854	0.330329	0.842491	1.11938	0.891994	1.40474
TRAP1	Wald ratio	1	-0.113799	0.116575	0.32897	0.842491	0.892437	0.710145	1.12152
LIPG	Wald ratio	1	-0.0970617	0.0991458	0.32759	0.842491	0.9075	0.747226	1.10215
ALCAM	Wald ratio	1	0.236181	0.24176	0.328607	0.842491	1.2664	0.788464	2.03405
TLL1	Wald ratio	1	-0.136483	0.138837	0.325582	0.842491	0.872421	0.664578	1.14527
GPR83	Wald ratio	1	-0.0349028	0.0376137	0.353445	0.84358	0.965699	0.897066	1.03958
AKT3	Wald ratio	1	-0.316217	0.371211	0.394296	0.84358	0.728901	0.352117	1.50886
ROS1	Wald ratio	1	-0.051915	0.0681817	0.446405	0.84358	0.94941	0.830646	1.08515
SCN11A	Wald ratio	1	-0.0447172	0.0477166	0.348685	0.84358	0.956268	0.870888	1.05002
IGFBP7	Wald ratio	1	-0.028662	0.035125	0.4145	0.84358	0.971745	0.907096	1.041
ALDH5A1	Inverse variance weighted	2	-0.0608925	0.0628218	0.332401	0.84358	0.940924	0.831917	1.06422
ECM2	Wald ratio	1	0.0441637	0.0569365	0.437947	0.84358	1.04515	0.934791	1.16854
MAMDC2	Wald ratio	1	0.0791934	0.0919416	0.389048	0.84358	1.08241	0.903922	1.29615
LGALS3	Wald ratio	1	0.117406	0.132669	0.37618	0.84358	1.12458	0.867079	1.45854
KCNT1	Wald ratio	1	0.0933493	0.116277	0.422081	0.84358	1.09785	0.874106	1.37885
MOK	Wald ratio	1	0.122991	0.159652	0.44108	0.84358	1.13087	0.827019	1.54637
TPMT	Wald ratio	1	-0.0739849	0.0980523	0.450522	0.84358	0.928686	0.766311	1.12547
FOLH1	Wald ratio	1	0.095827	0.107235	0.371527	0.84358	1.10057	0.891943	1.35799
ZP3	Wald ratio	1	0.0182676	0.0199669	0.360247	0.84358	1.01844	0.979349	1.05908
MAPK13	Wald ratio	1	-0.0734393	0.0766323	0.337895	0.84358	0.929193	0.799604	1.07978
NUAK1	Wald ratio	1	0.184409	0.191669	0.335989	0.84358	1.20251	0.825916	1.75081
PKD2L1	Wald ratio	1	0.0298171	0.0360579	0.408281	0.84358	1.03027	0.959967	1.10571
FGF20	Wald ratio	1	0.0856084	0.111853	0.444055	0.84358	1.08938	0.874919	1.35641
HTR3B	Wald ratio	1	0.0658556	0.0820738	0.422324	0.84358	1.06807	0.909365	1.25448
S100A13	Wald ratio	1	0.0284768	0.0342946	0.406337	0.84358	1.02889	0.962	1.10042
GNLY	Wald ratio	1	-0.0334481	0.0373832	0.370928	0.84358	0.967105	0.898778	1.04063
PRKD3	Wald ratio	1	-0.16896	0.22397	0.450617	0.84358	0.844543	0.544471	1.30999
CLUL1	Wald ratio	1	-0.0174473	0.0230968	0.450012	0.84358	0.982704	0.939209	1.02821
CHRNE	Wald ratio	1	-0.0269408	0.0308795	0.382963	0.84358	0.973419	0.916251	1.03415
C2orf40	Wald ratio	1	-0.034873	0.0420123	0.406502	0.84358	0.965728	0.889392	1.04862
EEF2K	Wald ratio	1	0.0615164	0.0752888	0.413887	0.84358	1.06345	0.917549	1.23255
GALNT1	Wald ratio	1	0.260131	0.31727	0.41227	0.84358	1.2971	0.696479	2.41568
GPC5	Wald ratio	1	-0.0659631	0.07243	0.362446	0.84358	0.936165	0.812267	1.07896
LARS	Wald ratio	1	-0.147614	0.166066	0.374063	0.84358	0.862764	0.623066	1.19468
NEK2	Wald ratio	1	-0.114277	0.145443	0.432035	0.84358	0.892011	0.670759	1.18624
GPR135	Wald ratio	1	0.16376	0.195023	0.40108	0.84358	1.17793	0.803735	1.72634
LAMC2	Wald ratio	1	0.0177435	0.0190457	0.351531	0.84358	1.0179	0.980604	1.05662
TPBG	Wald ratio	1	0.10397	0.133037	0.434501	0.84358	1.10957	0.85489	1.44011
FSHB	Wald ratio	1	-0.0170173	0.0219262	0.437678	0.84358	0.983127	0.941771	1.0263
OPN4	Wald ratio	1	0.022444	0.0278797	0.420802	0.84358	1.0227	0.968313	1.08014
PARP4	Wald ratio	1	0.106032	0.129759	0.413847	0.84358	1.11186	0.862175	1.43385
SCN1B	Wald ratio	1	0.310763	0.327714	0.342989	0.84358	1.36447	0.717806	2.59369
PDF	Wald ratio	1	-0.0395499	0.0461416	0.391366	0.84358	0.961222	0.878107	1.0522
SLC1A7	Wald ratio	1	-0.0168834	0.0188493	0.37041	0.84358	0.983258	0.947595	1.02026
FAS	Wald ratio	1	-0.0181864	0.0241075	0.450617	0.84358	0.981978	0.936658	1.02949
CD151	Wald ratio	1	-0.0563497	0.06824	0.408942	0.84358	0.945209	0.826876	1.08047
MFGE8	Wald ratio	1	-0.0697954	0.0758123	0.357241	0.84358	0.932585	0.803814	1.08198
PAK1	Wald ratio	1	-0.103873	0.135743	0.444142	0.84358	0.90134	0.690783	1.17608
CD55	Wald ratio	1	0.0448885	0.0474658	0.344301	0.84358	1.04591	0.952996	1.14789
ITGA2	Wald ratio	1	-0.121157	0.128469	0.345635	0.84358	0.885895	0.688696	1.13956
MAP4K5	Inverse variance weighted	2	-0.0927849	0.106306	0.382765	0.84358	0.91139	0.739971	1.12252
ADAMTS20	Wald ratio	1	0.0371061	0.0446312	0.40575	0.84358	1.0378	0.950877	1.13268
LYG1	Wald ratio	1	0.0705887	0.089274	0.42912	0.84358	1.07314	0.900875	1.27834
CD46	Wald ratio	1	0.0374316	0.0460168	0.41597	0.84358	1.03814	0.948606	1.13613
SV2B	Wald ratio	1	-0.185813	0.208111	0.371934	0.84358	0.830429	0.552274	1.24868
BOC	Wald ratio	1	0.0441954	0.0508247	0.384538	0.84358	1.04519	0.946087	1.15467
SLC22A9	Wald ratio	1	0.0885216	0.115284	0.442572	0.84358	1.09256	0.871591	1.36954
CASP7	Wald ratio	1	0.0307352	0.0399204	0.441352	0.84358	1.03121	0.953602	1.11514
ALOX5	Wald ratio	1	0.0330629	0.0379376	0.383477	0.84358	1.03362	0.959546	1.1134
CHRNA5	Wald ratio	1	0.0120643	0.0158965	0.447895	0.84358	1.01214	0.981088	1.04417
QPCT	Wald ratio	1	-0.0341867	0.0453172	0.450617	0.84358	0.966391	0.884256	1.05616
DNMT3B	Wald ratio	1	-0.102048	0.120119	0.395571	0.84358	0.902986	0.713565	1.14269
TUBB6	Inverse variance weighted	2	-0.140683	0.162	0.385168	0.84358	0.868764	0.632418	1.19344
GFPT1	Wald ratio	1	-0.188478	0.206777	0.36203	0.84358	0.828219	0.552247	1.2421
SIGLEC12	Wald ratio	1	0.0326349	0.036437	0.370439	0.84358	1.03317	0.961961	1.10966
STK4	Wald ratio	1	0.097121	0.11443	0.396026	0.84358	1.10199	0.880592	1.37906
IBSP	Wald ratio	1	0.0211449	0.0265436	0.425677	0.84358	1.02137	0.969591	1.07591
CPS1	Wald ratio	1	-0.037144	0.0490831	0.449196	0.84358	0.963537	0.875161	1.06084
GGH	Wald ratio	1	0.055986	0.068303	0.412403	0.84358	1.05758	0.925068	1.20908
ATP12A	Wald ratio	1	-0.0575024	0.061147	0.347014	0.84358	0.94412	0.837486	1.06433
SEMA4D	Wald ratio	1	0.101596	0.118687	0.391998	0.84358	1.10694	0.877191	1.39685
C6orf120	Wald ratio	1	0.198588	0.223029	0.373245	0.84358	1.21968	0.78777	1.88839
EPHB6	Wald ratio	1	0.141572	0.171267	0.408457	0.84358	1.15208	0.823566	1.61164
FSHR	Wald ratio	1	-0.0427405	0.0500155	0.392803	0.84358	0.95816	0.868688	1.05685
SIGLEC6	Wald ratio	1	0.0220646	0.0246352	0.370439	0.84358	1.02231	0.97412	1.07288
ADHFE1	Wald ratio	1	0.0683753	0.0791714	0.387788	0.84358	1.07077	0.91686	1.25051
PTPN13	Wald ratio	1	0.0893039	0.102761	0.384821	0.84358	1.09341	0.893949	1.33738
BHMT	Wald ratio	1	-0.0337007	0.0367037	0.358524	0.84358	0.966861	0.899748	1.03898
CD82	Wald ratio	1	0.0618311	0.0644074	0.337055	0.84358	1.06378	0.937623	1.20692
GPX1	Wald ratio	1	-0.0381384	0.0503102	0.448412	0.84358	0.96258	0.872191	1.06234
ROR2	Wald ratio	1	0.0470633	0.0545601	0.38836	0.84358	1.04819	0.941883	1.16649
PDE3B	Wald ratio	1	-0.191271	0.216905	0.377875	0.84358	0.825909	0.539882	1.26347
TPH2	Wald ratio	1	0.0957276	0.12319	0.437117	0.84358	1.10046	0.864395	1.40099
GPR39	Wald ratio	1	0.0727716	0.0797023	0.36122	0.84358	1.07548	0.919942	1.25733
PDE4D	Wald ratio	1	0.1729	0.230929	0.454027	0.847111	1.18875	0.755996	1.86922
WNT8A	Wald ratio	1	-0.0517945	0.0701121	0.460066	0.855507	0.949524	0.827609	1.0894
TNFRSF11A	Wald ratio	1	0.0442157	0.0601973	0.462636	0.857419	1.04521	0.928884	1.1761
VRK1	Wald ratio	1	-0.087811	0.121902	0.471316	0.86246	0.915934	0.721272	1.16313
MGST2	Wald ratio	1	0.0790729	0.109891	0.471798	0.86246	1.08228	0.872569	1.3424
SLCO1A2	Wald ratio	1	-0.164423	0.226228	0.467346	0.86246	0.848383	0.544531	1.32179
APOBEC3G	Wald ratio	1	-0.0270289	0.0376475	0.472789	0.86246	0.973333	0.904098	1.04787
PRR4	Wald ratio	1	-0.0294697	0.041203	0.474466	0.86246	0.97096	0.89563	1.05263
COL2A1	Wald ratio	1	-0.0506688	0.0708741	0.474663	0.86246	0.950593	0.827305	1.09226
SERPINF1	Wald ratio	1	0.0351645	0.0494756	0.477243	0.864323	1.03579	0.940064	1.14126
MYLK4	Inverse variance weighted	2	0.0352885	0.0500102	0.48042	0.864445	1.03592	0.939196	1.1426
SOST	Wald ratio	1	0.0245767	0.034767	0.479631	0.864445	1.02488	0.957369	1.09715
EPHX2	Wald ratio	1	0.0433693	0.061896	0.483503	0.867185	1.04432	0.925014	1.17902
IGFBP3	Wald ratio	1	-0.0772676	0.111025	0.486463	0.869689	0.925642	0.744623	1.15067
F2RL1	Wald ratio	1	0.0202803	0.0293531	0.489623	0.869745	1.02049	0.963434	1.08092
CDK1	Wald ratio	1	-0.0502759	0.0725573	0.488364	0.869745	0.950967	0.824904	1.0963
OCLN	Wald ratio	1	-0.0399266	0.058075	0.491768	0.870773	0.96086	0.857483	1.0767
CACNA1I	Wald ratio	1	0.214175	0.313231	0.494126	0.872172	1.23884	0.670482	2.28898
NT5E	Wald ratio	1	0.0380494	0.0561682	0.49814	0.876474	1.03878	0.930493	1.15967
MCHR2	Wald ratio	1	0.0310455	0.0461297	0.500945	0.878629	1.03153	0.942359	1.12914
CD52	Wald ratio	1	-0.0401566	0.0612917	0.512357	0.8922	0.960639	0.851898	1.08326
AEBP1	Inverse variance weighted	2	0.0317968	0.0488494	0.515101	0.8922	1.03231	0.938054	1.13603
FZD4	Wald ratio	1	-0.0905519	0.138846	0.514289	0.8922	0.913427	0.695802	1.19912
WNT2	Wald ratio	1	0.0425715	0.0649776	0.512357	0.8922	1.04349	0.91871	1.18522
SORD	Wald ratio	1	0.0705252	0.109472	0.519426	0.896897	1.07307	0.865853	1.32988
COL28A1	Wald ratio	1	0.0359808	0.0563033	0.522788	0.897322	1.03664	0.928325	1.15758
NOS1	Wald ratio	1	0.0694574	0.109567	0.526127	0.897322	1.07193	0.864769	1.32871
COL16A1	Wald ratio	1	0.0401359	0.0632278	0.52557	0.897322	1.04095	0.919624	1.17829
PROM1	Wald ratio	1	-0.0560773	0.0881215	0.524539	0.897322	0.945466	0.795491	1.12372
TLR1	Wald ratio	1	0.0410238	0.065638	0.531971	0.901756	1.04188	0.916103	1.18492
SSR1	Wald ratio	1	0.0288563	0.0461701	0.531971	0.901756	1.02928	0.940224	1.12676
GSTO2	Wald ratio	1	0.0128725	0.0207391	0.534804	0.903802	1.01296	0.972606	1.05498
MCOLN3	Wald ratio	1	-0.0192302	0.0315573	0.542276	0.908149	0.980953	0.922118	1.04354
C1QTNF9	Wald ratio	1	-0.0246105	0.0401972	0.540376	0.908149	0.97569	0.901769	1.05567
MCOLN2	Wald ratio	1	-0.0212867	0.034932	0.542276	0.908149	0.978938	0.914157	1.04831
PEAK1	Wald ratio	1	0.0597864	0.099887	0.54948	0.914703	1.06161	0.87285	1.29119
CYP2A7	Wald ratio	1	-0.029462	0.0491033	0.548506	0.914703	0.970968	0.881876	1.06906
SEMA3C	Inverse variance weighted	2	0.0582814	0.0982151	0.55291	0.917666	1.06001	0.874397	1.28503
RXFP3	Wald ratio	1	-0.0882162	0.149622	0.555462	0.919157	0.915563	0.682854	1.22758
GSTT2B	Wald ratio	1	0.00826531	0.0141867	0.560157	0.920472	1.0083	0.980649	1.03673
SLC1A1	Wald ratio	1	0.0406837	0.0703175	0.562878	0.920472	1.04152	0.90743	1.19543
DEFA6	Wald ratio	1	-0.149516	0.257044	0.560787	0.920472	0.861125	0.520314	1.42517
CSF1R	Wald ratio	1	-0.0955985	0.165006	0.562343	0.920472	0.908829	0.657698	1.25585
SERPINB8	Wald ratio	1	-0.0736688	0.128031	0.565023	0.921269	0.928979	0.722809	1.19396
SCN5A	Wald ratio	1	-0.0515276	0.0909311	0.570941	0.928196	0.949777	0.79473	1.13507
PDE8A	Wald ratio	1	0.0834611	0.148114	0.5731	0.92899	1.08704	0.813148	1.45319
SPON2	Inverse variance weighted	2	-0.0389173	0.06976	0.57693	0.929444	0.96183	0.838914	1.10276
SLCO5A1	Wald ratio	1	-0.038488	0.0698704	0.581738	0.929444	0.962243	0.839093	1.10347
FREM1	Wald ratio	1	0.0617024	0.111539	0.580132	0.929444	1.06365	0.854778	1.32355
TNNT2	Wald ratio	1	-0.0762604	0.1375	0.579153	0.929444	0.926575	0.707682	1.21317
MSR1	Wald ratio	1	0.051146	0.0920627	0.578515	0.929444	1.05248	0.878713	1.2606
TOP1MT	Wald ratio	1	0.0377081	0.068935	0.584373	0.930978	1.03843	0.907189	1.18865
PRKCQ	Wald ratio	1	0.086835	0.177617	0.62492	0.933094	1.09072	0.770054	1.54491
SIRPA	Wald ratio	1	0.049928	0.0973596	0.608077	0.933094	1.0512	0.868579	1.27221
FAT4	Wald ratio	1	0.0746816	0.150673	0.62014	0.933094	1.07754	0.802007	1.44774
GALC	Wald ratio	1	-0.0375154	0.0735692	0.610098	0.933094	0.96318	0.833842	1.11258
GSTM1	Wald ratio	1	-0.0181178	0.0368108	0.622587	0.933094	0.982045	0.913687	1.05552
FGL2	Wald ratio	1	0.113984	0.23065	0.621175	0.933094	1.12073	0.713131	1.76131
COL9A1	Wald ratio	1	0.0416106	0.0850569	0.624694	0.933094	1.04249	0.882408	1.23161
TRPV3	Wald ratio	1	0.0339297	0.0659315	0.606819	0.933094	1.03451	0.909104	1.17722
AGT	Wald ratio	1	-0.0271375	0.0550615	0.622114	0.933094	0.973227	0.873665	1.08414
PRSS54	Wald ratio	1	0.0285926	0.0553406	0.605389	0.933094	1.02901	0.923232	1.1469
ADAMTS2	Wald ratio	1	-0.0474158	0.0909871	0.602278	0.933094	0.953691	0.797917	1.13988
OR2T10	Wald ratio	1	-0.0286985	0.058313	0.622616	0.933094	0.971709	0.866761	1.08936
GPR65	Wald ratio	1	0.0656409	0.128724	0.610098	0.933094	1.06784	0.829727	1.37429
S100B	Wald ratio	1	-0.03805	0.0780681	0.625978	0.933094	0.962665	0.82608	1.12183
MC4R	Wald ratio	1	-0.0599537	0.111476	0.590705	0.933094	0.941808	0.756958	1.1718
LPA	Wald ratio	1	-0.0567368	0.113474	0.617075	0.933094	0.944843	0.75643	1.18019
TNNI3K	Wald ratio	1	-0.0512673	0.103999	0.622042	0.933094	0.950025	0.774834	1.16483
CGREF1	Wald ratio	1	-0.0505453	0.0991466	0.610189	0.933094	0.950711	0.782804	1.15463
FAT1	Wald ratio	1	-0.0821806	0.153981	0.593544	0.933094	0.921106	0.681143	1.2456
CA10	Wald ratio	1	-0.115651	0.217044	0.59414	0.933094	0.890786	0.582132	1.36309
EFEMP1	Wald ratio	1	0.0335802	0.0665712	0.613963	0.933094	1.03415	0.907647	1.17828
CA5A	Wald ratio	1	-0.0426382	0.082356	0.604646	0.933094	0.958258	0.815417	1.12612
TGFA	Wald ratio	1	0.0625099	0.122787	0.610689	0.933094	1.06451	0.836814	1.35415
MUC5B	Wald ratio	1	0.0114883	0.021625	0.595246	0.933094	1.01155	0.969576	1.05535
BCHE	Wald ratio	1	0.0304006	0.0631043	0.629982	0.934054	1.03087	0.910935	1.16659
PTX3	Wald ratio	1	0.0396182	0.0821711	0.629704	0.934054	1.04041	0.885647	1.22223
MSMP	Wald ratio	1	-0.0352016	0.0748834	0.638294	0.937499	0.965411	0.833624	1.11803
GUCY1B2	Wald ratio	1	-0.0313775	0.0668991	0.639051	0.937499	0.96911	0.850016	1.10489
SLC22A13	Wald ratio	1	-0.0476901	0.10148	0.638394	0.937499	0.953429	0.78146	1.16324
KBTBD7	Wald ratio	1	-0.0850802	0.180117	0.636669	0.937499	0.918439	0.645256	1.30728
QSOX2	Wald ratio	1	-0.0217455	0.0465975	0.640738	0.937501	0.978489	0.893082	1.07206
TAPBPL	Wald ratio	1	0.0129883	0.0299731	0.664773	0.94077	1.01307	0.955272	1.07437
VAMP1	Wald ratio	1	-0.0602539	0.139047	0.664773	0.94077	0.941525	0.716923	1.23649
FAM19A4	Wald ratio	1	0.0479538	0.108376	0.658143	0.94077	1.04912	0.84835	1.29741
COL12A1	Wald ratio	1	0.0511238	0.119909	0.669848	0.94077	1.05245	0.832022	1.33128
IL15	Wald ratio	1	0.044859	0.0990131	0.650505	0.94077	1.04588	0.861391	1.26988
PPWD1	Wald ratio	1	-0.0205517	0.04484	0.646713	0.94077	0.979658	0.897234	1.06965
KLHL9	Wald ratio	1	0.0494948	0.114219	0.664773	0.94077	1.05074	0.839983	1.31438
CDC7	Wald ratio	1	0.0199055	0.0446858	0.655991	0.94077	1.0201	0.934561	1.11348
NPC1	Wald ratio	1	0.0364272	0.0854923	0.670044	0.94077	1.0371	0.877097	1.22629
PAK4	Wald ratio	1	0.0647373	0.148896	0.66372	0.94077	1.06688	0.796842	1.42843
GSTM5	Inverse variance weighted	2	-0.00824512	0.0189942	0.664226	0.94077	0.991789	0.955545	1.02941
XBP1	Wald ratio	1	0.0644472	0.14422	0.654971	0.94077	1.06657	0.803945	1.41498
IFNAR2	Wald ratio	1	-0.0319391	0.0723518	0.658893	0.94077	0.968566	0.840508	1.11613
FZD3	Wald ratio	1	0.0702094	0.163344	0.667323	0.94077	1.07273	0.778843	1.47752
ATIC	Inverse variance weighted	2	0.0203893	0.0472686	0.666214	0.94077	1.0206	0.930292	1.11967
IL10RB	Wald ratio	1	-0.0263384	0.0596646	0.658893	0.94077	0.974005	0.866511	1.09484
PASK	Wald ratio	1	0.0515192	0.128185	0.687747	0.941841	1.05287	0.818958	1.35359
GUCY1A3	Inverse variance weighted	2	-0.065964	0.158076	0.676464	0.941841	0.936165	0.686745	1.27617
FOLR3	Wald ratio	1	0.0431996	0.107415	0.687556	0.941841	1.04415	0.845917	1.28883
SLC1A6	Wald ratio	1	-0.0313781	0.0765625	0.681926	0.941841	0.969109	0.834068	1.12601
KCNV2	Wald ratio	1	-0.0841367	0.203611	0.679443	0.941841	0.919306	0.616798	1.37018
GIPR	Wald ratio	1	0.0518959	0.127483	0.683949	0.941841	1.05327	0.820393	1.35224
DLD	Wald ratio	1	-0.0353828	0.0843164	0.674746	0.941841	0.965236	0.818205	1.13869
OBSCN	Wald ratio	1	0.0572997	0.137236	0.676294	0.941841	1.05897	0.809221	1.38581
CTBS	Wald ratio	1	-0.0886708	0.218721	0.68518	0.941841	0.915147	0.596089	1.40498
CRTAC1	Wald ratio	1	-0.0739498	0.182136	0.684732	0.941841	0.928718	0.649901	1.32715
OPRK1	Wald ratio	1	0.0467876	0.118169	0.69215	0.943956	1.0479	0.831252	1.32101
TXN	Inverse variance weighted	2	0.0291768	0.0738258	0.692687	0.943956	1.02961	0.890901	1.18991
MAP3K7	Wald ratio	1	-0.0379449	0.0969703	0.695572	0.94557	0.962766	0.796119	1.1643
NQO2	Inverse variance weighted	2	0.0339445	0.0879007	0.699372	0.946736	1.03453	0.870802	1.22904
IL33	Wald ratio	1	-0.0225408	0.0584651	0.699836	0.946736	0.977711	0.871855	1.09642
LACTB	Wald ratio	1	0.0297093	0.0785174	0.70515	0.95161	1.03015	0.883217	1.20154
KCNH5	Wald ratio	1	0.0629912	0.167976	0.70766	0.952686	1.06502	0.766253	1.48027
EGLN1	Wald ratio	1	0.040919	0.110568	0.711324	0.955304	1.04177	0.83879	1.29386
RNASE4	Wald ratio	1	0.021613	0.0640936	0.735959	0.956716	1.02185	0.901216	1.15863
SRD5A1	Wald ratio	1	-0.0240008	0.069476	0.729753	0.956716	0.976285	0.851996	1.11871
P2RX4	Wald ratio	1	0.0114397	0.0339922	0.736465	0.956716	1.01151	0.94631	1.08119
ABCC9	Wald ratio	1	0.0188328	0.0531183	0.72293	0.956716	1.01901	0.918256	1.13082
AMH	Wald ratio	1	-0.0117374	0.0346532	0.734828	0.956716	0.988331	0.923432	1.05779
CAMKK2	Wald ratio	1	-0.0842204	0.250255	0.736465	0.956716	0.919229	0.562863	1.50122
CRY2	Wald ratio	1	-0.0588587	0.171905	0.732056	0.956716	0.94284	0.673147	1.32058
HTR1F	Wald ratio	1	0.0239931	0.0685518	0.726339	0.956716	1.02428	0.895504	1.17158
PDE11A	Wald ratio	1	-0.020981	0.0619439	0.734828	0.956716	0.979238	0.867282	1.10565
QRFPR	Wald ratio	1	-0.0300702	0.085732	0.725779	0.956716	0.970377	0.820284	1.14793
TESK2	Wald ratio	1	-0.0152532	0.0418652	0.715603	0.956716	0.984863	0.907276	1.06908
SFTPA2	Wald ratio	1	0.017606	0.0491265	0.720058	0.956716	1.01776	0.924334	1.12063
ANG	Wald ratio	1	0.0273034	0.0809688	0.735959	0.956716	1.02768	0.876871	1.20443
GREM2	Wald ratio	1	-0.0508109	0.144811	0.72568	0.956716	0.950458	0.715595	1.26241
KCNJ16	Wald ratio	1	-0.0346317	0.107743	0.747886	0.95707	0.965961	0.782072	1.19309
FBLN7	Wald ratio	1	-0.0329477	0.112388	0.7694	0.95707	0.967589	0.77629	1.20603
CFHR4	Wald ratio	1	0.0092232	0.030454	0.761999	0.95707	1.00927	0.950786	1.07134
NCEH1	Inverse variance weighted	2	0.0276373	0.0908766	0.761037	0.95707	1.02802	0.860294	1.22845
CHRM5	Wald ratio	1	-0.00553466	0.0183171	0.762531	0.95707	0.994481	0.959411	1.03083
LRRK2	Wald ratio	1	0.0314419	0.101313	0.756299	0.95707	1.03194	0.846089	1.25862
KAT2B	Wald ratio	1	0.0422156	0.138708	0.760863	0.95707	1.04312	0.794809	1.36901
ST3GAL4	Wald ratio	1	0.039395	0.119898	0.74248	0.95707	1.04018	0.822337	1.31573
GSTM3	Wald ratio	1	0.00525784	0.0175261	0.764177	0.95707	1.00527	0.971326	1.0404
GRK7	Wald ratio	1	0.018805	0.0593082	0.751188	0.95707	1.01898	0.907158	1.14459
TEC	Wald ratio	1	0.0323436	0.105362	0.758861	0.95707	1.03287	0.840158	1.26979
CPA1	Wald ratio	1	0.0157027	0.053574	0.769443	0.95707	1.01583	0.914569	1.1283
OR1C1	Wald ratio	1	-0.0162478	0.0547294	0.766562	0.95707	0.983883	0.883806	1.09529
MAPK12	Inverse variance weighted	2	-0.0157484	0.0478589	0.742111	0.95707	0.984375	0.896236	1.08118
MERTK	Wald ratio	1	-0.0128229	0.0437403	0.7694	0.95707	0.987259	0.906147	1.07563
ADA	Wald ratio	1	0.0196062	0.0644827	0.761087	0.95707	1.0198	0.898724	1.15719
CFHR1	Wald ratio	1	-0.0136372	0.0450285	0.761999	0.95707	0.986455	0.903126	1.07747
TRPM3	Wald ratio	1	0.0207303	0.0672937	0.758039	0.95707	1.02095	0.894791	1.16489
GSTM2	Wald ratio	1	-0.0239608	0.0798693	0.764177	0.95707	0.976324	0.834849	1.14177
COL18A1	Wald ratio	1	-0.0321602	0.111099	0.772219	0.958379	0.968351	0.778868	1.20393
LAP3	Wald ratio	1	0.0422227	0.148419	0.77604	0.960661	1.04313	0.779831	1.39532
SMPDL3A	Inverse variance weighted	2	0.0162603	0.0575461	0.777514	0.960661	1.01639	0.907983	1.13775
MATN2	Wald ratio	1	0.0242074	0.0866781	0.780031	0.961634	1.0245	0.864433	1.21421
GNRHR	Wald ratio	1	0.0152583	0.0591258	0.796357	0.967942	1.01538	0.904269	1.14013
EBPL	Inverse variance weighted	2	-0.00616149	0.0237278	0.795115	0.967942	0.993857	0.948695	1.04117
CTSC	Wald ratio	1	-0.0321003	0.126108	0.799074	0.967942	0.968409	0.756334	1.23995
TMPRSS11D	Wald ratio	1	0.0149066	0.057763	0.796357	0.967942	1.01502	0.906369	1.13669
FBN2	Wald ratio	1	-0.0125193	0.0484235	0.795993	0.967942	0.987559	0.89814	1.08588
FCER1A	Wald ratio	1	-0.0117937	0.0451416	0.793891	0.967942	0.988276	0.904592	1.0797
NAAA	Wald ratio	1	-0.00546435	0.0212921	0.797459	0.967942	0.994551	0.9539	1.03693
CD83	Wald ratio	1	-0.0126639	0.0485451	0.794193	0.967942	0.987416	0.897796	1.08598
FAAH	Wald ratio	1	-0.0196163	0.0812022	0.809111	0.974208	0.980575	0.836296	1.14974
GP5	Wald ratio	1	0.0240293	0.100623	0.811256	0.974208	1.02432	0.840977	1.24763
ADH5	Wald ratio	1	-0.022822	0.0955338	0.811192	0.974208	0.977436	0.810529	1.17871
IL17RC	Wald ratio	1	-0.0182798	0.0755563	0.80883	0.974208	0.981886	0.846733	1.13861
FMO3	Wald ratio	1	0.0219227	0.0951765	0.81783	0.977878	1.02216	0.848213	1.23179
LIFR	Wald ratio	1	-0.0427537	0.18417	0.816427	0.977878	0.958147	0.667827	1.37468
ALDH7A1	Wald ratio	1	0.0150973	0.0670175	0.821766	0.979595	1.01521	0.890246	1.15772
WNT2B	Wald ratio	1	0.0159325	0.0711404	0.82279	0.979595	1.01606	0.883819	1.16809
C1QTNF9B	Inverse variance weighted	2	-0.00841173	0.0402883	0.834613	0.98121	0.991624	0.916332	1.0731
PEBP4	Wald ratio	1	0.00613247	0.0293935	0.834735	0.98121	1.00615	0.949824	1.06582
OXTR	Wald ratio	1	-0.00625656	0.0290627	0.829551	0.98121	0.993763	0.938737	1.05201
CLPSL2	Wald ratio	1	0.00976044	0.0460693	0.832213	0.98121	1.00981	0.922622	1.10523
DYRK2	Wald ratio	1	-0.0424182	0.193427	0.826418	0.98121	0.958469	0.656039	1.40032
MUC4	Wald ratio	1	-0.0116019	0.0534393	0.828126	0.98121	0.988465	0.89017	1.09761
ADAMTS3	Wald ratio	1	-0.0165956	0.0837325	0.84289	0.981627	0.983541	0.834676	1.15896
LYZ	Wald ratio	1	0.00999123	0.0499562	0.841481	0.981627	1.01004	0.915832	1.11394
SERPINE2	Wald ratio	1	-0.0391952	0.195976	0.841481	0.981627	0.961563	0.654877	1.41187
WNT16	Wald ratio	1	-0.026311	0.135184	0.845682	0.981627	0.974032	0.747312	1.26953
TUBE1	Wald ratio	1	0.0359484	0.184644	0.845635	0.981627	1.0366	0.721838	1.48862
FAM3C	Wald ratio	1	-0.0176831	0.0908548	0.845682	0.981627	0.982472	0.822211	1.17397
CBR1	Wald ratio	1	-0.0207785	0.113787	0.855105	0.982436	0.979436	0.783644	1.22415
ENGASE	Wald ratio	1	0.0221836	0.141341	0.875284	0.982436	1.02243	0.775036	1.3488
LRPAP1	Wald ratio	1	-0.00683371	0.042369	0.871865	0.982436	0.99319	0.914044	1.07919
TEX14	Wald ratio	1	0.0112323	0.0657089	0.864271	0.982436	1.0113	0.88909	1.1503
TPH1	Wald ratio	1	0.0101933	0.0662567	0.877731	0.982436	1.01025	0.887213	1.15034
SLC5A7	Wald ratio	1	0.00653837	0.0394023	0.868205	0.982436	1.00656	0.931751	1.08738
ME1	Wald ratio	1	-0.0234846	0.148736	0.87454	0.982436	0.976789	0.729784	1.3074
FER	Wald ratio	1	0.0542969	0.326525	0.867931	0.982436	1.0558	0.55672	2.00228
CBR3	Wald ratio	1	-0.00522688	0.0286234	0.855105	0.982436	0.994787	0.940514	1.05219
DHRS4	Wald ratio	1	0.0123667	0.0838997	0.882817	0.982436	1.01244	0.858922	1.1934
PPIL1	Wald ratio	1	-0.0217992	0.148748	0.883486	0.982436	0.978437	0.730998	1.30963
POMC	Inverse variance weighted	2	-0.00775733	0.0435374	0.858585	0.982436	0.992273	0.911111	1.08066
BST2	Wald ratio	1	-0.0219517	0.129684	0.865584	0.982436	0.978288	0.758713	1.26141
H3F3A	Wald ratio	1	-0.00536093	0.0293686	0.855159	0.982436	0.994653	0.939015	1.05359
MAP3K5	Wald ratio	1	0.0380842	0.222492	0.864089	0.982436	1.03882	0.671662	1.60668
PRADC1	Wald ratio	1	0.0153851	0.0890717	0.862866	0.982436	1.0155	0.85283	1.20921
ALOX5AP	Wald ratio	1	0.0255114	0.166574	0.878278	0.982436	1.02584	0.740097	1.4219
DHRS4L2	Wald ratio	1	0.0083887	0.0569115	0.882817	0.982436	1.00842	0.901985	1.12742
IL34	Wald ratio	1	0.0366155	0.217404	0.866252	0.982436	1.03729	0.677397	1.5884
GSTA1	Wald ratio	1	-0.00212922	0.0137216	0.876685	0.982436	0.997873	0.971394	1.02507
IL21R	Wald ratio	1	0.0123619	0.0824125	0.880765	0.982436	1.01244	0.861426	1.18993
RSPO2	Wald ratio	1	0.00725997	0.0528364	0.890711	0.988494	1.00729	0.908192	1.11719
OPRM1	Wald ratio	1	0.022271	0.172229	0.897112	0.989621	1.02252	0.729571	1.4331
DHRS7	Wald ratio	1	-0.0152054	0.117641	0.897158	0.989621	0.98491	0.782092	1.24032
GGPS1	Wald ratio	1	-0.00737329	0.0580032	0.898846	0.989621	0.992654	0.885981	1.11217
RASGRP3	Wald ratio	1	0.0217998	0.167132	0.896222	0.989621	1.02204	0.73655	1.41819
DHFR	Wald ratio	1	0.0019581	0.0159259	0.902146	0.991291	1.00196	0.971167	1.03373
FLT3	Wald ratio	1	-0.00295497	0.0260407	0.909654	0.992267	0.997049	0.947437	1.04926
TULP1	Wald ratio	1	0.00593714	0.0526246	0.910173	0.992267	1.00595	0.907368	1.11525
CNDP1	Inverse variance weighted	2	0.0137878	0.11647	0.905766	0.992267	1.01388	0.806951	1.27388
FKTN	Wald ratio	1	-0.0116058	0.101873	0.909298	0.992267	0.988461	0.80955	1.20691
ESR1	Wald ratio	1	0.0125599	0.119319	0.916167	0.996847	1.01264	0.801472	1.27944
ERCC5	Wald ratio	1	0.0033144	0.0613165	0.956892	0.998152	1.00332	0.889704	1.13144
COL5A2	Wald ratio	1	0.00440244	0.0513618	0.931694	0.998152	1.00441	0.908222	1.11079
DAGLB	Wald ratio	1	0.00655024	0.0908845	0.942545	0.998152	1.00657	0.84233	1.20284
FBP1	Wald ratio	1	0.00728725	0.0808885	0.928216	0.998152	1.00731	0.859629	1.18037
ICOSLG	Wald ratio	1	0.00852927	0.120357	0.943504	0.998152	1.00857	0.796625	1.27689
KBTBD11	Wald ratio	1	0.010254	0.146974	0.944379	0.998152	1.01031	0.757436	1.3476
CYP7B1	Wald ratio	1	0.0103298	0.165277	0.950165	0.998152	1.01038	0.730802	1.39692
SLC28A2	Wald ratio	1	-0.00341141	0.0349669	0.922281	0.998152	0.996594	0.930581	1.06729
PARP1	Wald ratio	1	0.00948854	0.188189	0.959788	0.998152	1.00953	0.698121	1.45986
CHSY1	Wald ratio	1	0.0108504	0.130205	0.933586	0.998152	1.01091	0.783212	1.3048
CCDC3	Wald ratio	1	-0.00554776	0.100256	0.955871	0.998152	0.994468	0.817054	1.2104
BMP8A	Wald ratio	1	0.0121311	0.223958	0.956802	0.998152	1.0122	0.652577	1.57002
LPAR3	Inverse variance weighted	2	0.00310703	0.0496035	0.950055	0.998152	1.00311	0.910177	1.10554
DHCR7	Wald ratio	1	0.0102319	0.124643	0.934576	0.998152	1.01028	0.791308	1.28986
KLHL36	Wald ratio	1	0.00849411	0.141973	0.952292	0.998152	1.00853	0.763553	1.33211
DCT	Wald ratio	1	-0.00254439	0.0252319	0.919677	0.998152	0.997459	0.94933	1.04803
MAPK11	Wald ratio	1	-0.0215452	0.273624	0.937239	0.998152	0.978685	0.572439	1.67323
EGFR	Wald ratio	1	0.00302829	0.054234	0.955471	0.998152	1.00303	0.901883	1.11553
CHST3	Wald ratio	1	0.00567811	0.0635948	0.928855	0.998152	1.00569	0.887836	1.1392
CLCNKA	Wald ratio	1	-0.00515005	0.089758	0.954245	0.998152	0.994863	0.834372	1.18622
IMPA1	Wald ratio	1	-0.0152547	0.19648	0.938115	0.998152	0.984861	0.670081	1.44751
ACP6	Wald ratio	1	0.00133287	0.0268796	0.960452	0.998152	1.00133	0.949945	1.0555
ITPR2	Wald ratio	1	-0.00658102	0.0950591	0.944806	0.998152	0.993441	0.824567	1.1969
CLEC4M	Wald ratio	1	0.00313797	0.0384924	0.935027	0.998152	1.00314	0.930245	1.08175
ALDH1B1	Wald ratio	1	-0.00287777	0.0776997	0.970455	0.9985	0.997126	0.85627	1.16115
AKR1C2	Wald ratio	1	-0.00197586	0.0810101	0.980541	0.9985	0.998026	0.8515	1.16977
TINAG	Wald ratio	1	-0.00270834	0.0778647	0.972253	0.9985	0.997295	0.856138	1.16173
MR1	Wald ratio	1	-0.00425185	0.121886	0.972172	0.9985	0.995757	0.784155	1.26446
TDO2	Wald ratio	1	-0.00234524	0.051302	0.963538	0.9985	0.997658	0.90222	1.10319
STIM2	Wald ratio	1	-0.00239846	0.0967381	0.98022	0.9985	0.997604	0.825303	1.20588
FAM3B	Wald ratio	1	-0.00146529	0.048721	0.976007	0.9985	0.998536	0.907594	1.09859
PDE3A	Wald ratio	1	0.00157557	0.0644014	0.980482	0.9985	1.00158	0.882805	1.13633
BOLA3	Wald ratio	1	-0.00893273	0.203666	0.965016	0.9985	0.991107	0.6649	1.47735
HCRTR2	Wald ratio	1	-0.00328364	0.0944047	0.972253	0.9985	0.996722	0.828352	1.19931
PENK	Wald ratio	1	0.00277439	0.102652	0.978438	0.9985	1.00278	0.820022	1.22626
SPINK2	Wald ratio	1	0.00115311	0.0622678	0.985225	0.999393	1.00115	0.88613	1.13111
ERAP1	Wald ratio	1	0.000353134	0.0469668	0.994001	0.999393	1.00035	0.912377	1.09681
GLO1	Wald ratio	1	0.00103488	0.114871	0.992812	0.999393	1.00104	0.799225	1.2538
PAMR1	Wald ratio	1	-0.00114769	0.0700091	0.986921	0.999393	0.998853	0.87078	1.14576
KLRC2	Wald ratio	1	0.000192422	0.0161635	0.990502	0.999393	1.00019	0.969003	1.03239
TLR6	Wald ratio	1	0.000812107	0.0519748	0.987534	0.999393	1.00081	0.90388	1.10814
KLRK1	Wald ratio	1	0.00073507	0.0617459	0.990502	0.999393	1.00074	0.886666	1.12948
SLC18A2	Wald ratio	1	0	0.116107	1	1	1	0.796467	1.25555
SLIT2	Wald ratio	1	0	0.174277	1	1	1	0.710644	1.40717
ITGAV	Wald ratio	1	0	0.137823	1	1	1	0.763278	1.31014
Supplementary Table 5d. Mendelian Randomization Analysis Results for Brain Gene Expression and ALS Outcomes of SNPs within 1mb of the TSS with FDR<0.05
Gene	Method	No.SNP	b	se	pval	FDR	or	or_lci95	or_uci95
GPX3	Wald ratio	1	-0.562824	0.0895401	3.26e-10	1.58e-07	0.569598	0.477915	0.67887
RESP18	Wald ratio	1	0.107214	0.0218366	9.12e-07	0.000220133	1.11317	1.06653	1.16185
GDF9	Wald ratio	1	-0.261375	0.0671785	9.99e-05	0.0160891	0.769992	0.674998	0.878354
WNT3	Wald ratio	1	-0.133118	0.0377456	0.000420745	0.03387	0.875362	0.812939	0.942578
MAPT	Wald ratio	1	0.11007	0.0312102	0.000420745	0.03387	1.11636	1.05011	1.18678
CRHR1	Wald ratio	1	0.134033	0.0380049	0.000420745	0.03387	1.14343	1.06135	1.23186
MAP2K5	Wald ratio	1	0.19329	0.0556041	0.000508591	0.0350928	1.21324	1.08796	1.35293
CER1	Wald ratio	1	0.13488	0.0419177	0.00129204	0.0780069	1.1444	1.05414	1.24239
MUC17	Wald ratio	1	-0.164081	0.0520762	0.00162827	0.0786457	0.848673	0.766324	0.939872
EIF2AK3	Wald ratio	1	0.476921	0.149999	0.00147536	0.0786457	1.61111	1.20072	2.16175
CMKLR1	Wald ratio	1	-0.210308	0.068128	0.00202217	0.0887917	0.810335	0.709043	0.926096
SOD3	Wald ratio	1	-0.499013	0.165023	0.00249541	0.10044	0.60713	0.439351	0.838981
NTM	Wald ratio	1	0.303724	0.102743	0.00311515	0.103973	1.3549	1.10777	1.65715
BTN3A3	Wald ratio	1	0.197238	0.0669726	0.00322897	0.103973	1.21803	1.0682	1.38889
BTN3A2	Wald ratio	1	-0.0568011	0.019287	0.00322897	0.103973	0.944782	0.909734	0.981181
STK32C	Inverse variance weighted	2	0.287088	0.103594	0.0055838	0.162466	1.33254	1.08768	1.63253
WFIKKN1	Wald ratio	1	-0.100396	0.036329	0.00571827	0.162466	0.904479	0.842316	0.971231
ICAM3	Wald ratio	1	-0.174922	0.065253	0.00734744	0.18678	0.839523	0.738734	0.954063
EPDR1	Wald ratio	1	0.290474	0.108007	0.00715819	0.18678	1.33706	1.08197	1.6523
TWSG1	Wald ratio	1	-0.262646	0.101595	0.00973148	0.235015	0.769014	0.630166	0.938455
SSTR1	Wald ratio	1	-0.449032	0.177169	0.0112613	0.259011	0.638246	0.451002	0.903228
NEK1	Wald ratio	1	-0.177044	0.0708176	0.0124193	0.264624	0.837743	0.729172	0.96248
FABP1	Wald ratio	1	0.1628	0.0660414	0.0136969	0.264624	1.1768	1.03392	1.33943
THNSL2	Wald ratio	1	0.0327725	0.0132945	0.0136969	0.264624	1.03332	1.00674	1.06059
TRPV2	Wald ratio	1	-0.0524742	0.0212274	0.013436	0.264624	0.948879	0.91021	0.98919
HTR1D	Wald ratio	1	0.121114	0.0503509	0.0161545	0.300102	1.12875	1.02268	1.24583
GABRA1	Wald ratio	1	0.423852	0.182582	0.0202637	0.313191	1.52784	1.06822	2.18521
HNF4A	Wald ratio	1	-0.0858216	0.0372994	0.0213981	0.313191	0.917758	0.853057	0.987366
GPR27	Wald ratio	1	0.173155	0.0748448	0.0206944	0.313191	1.18905	1.02681	1.37692
LIG1	Wald ratio	1	0.206011	0.0875359	0.0186002	0.313191	1.22877	1.03504	1.45875
GPR161	Wald ratio	1	0.0903038	0.0380759	0.0177074	0.313191	1.09451	1.0158	1.17931
LIMK2	Wald ratio	1	0.234293	0.0999544	0.0190782	0.313191	1.26401	1.03913	1.53757
REV3L	Wald ratio	1	0.151357	0.0656277	0.0210935	0.313191	1.16341	1.02299	1.32311
ALDH4A1	Wald ratio	1	0.113933	0.0505454	0.0241917	0.329581	1.12068	1.01497	1.23739
NETO2	Wald ratio	1	0.463054	0.205131	0.023986	0.329581	1.58892	1.0629	2.37527
EPHA3	Wald ratio	1	0.21155	0.0940986	0.024565	0.329581	1.23559	1.02749	1.48584
TUBA3D	Wald ratio	1	0.13953	0.0631344	0.027102	0.347268	1.14973	1.01591	1.30118
NPM1	Wald ratio	1	0.199747	0.0905104	0.0273213	0.347268	1.22109	1.0226	1.45812
IL18R1	Wald ratio	1	-0.0397753	0.0182303	0.029123	0.35166	0.961005	0.927273	0.995964
IL1RL1	Wald ratio	1	-0.0461088	0.0211332	0.029123	0.35166	0.954938	0.916192	0.995323
CD200	Wald ratio	1	-0.48825	0.227186	0.0316247	0.372554	0.613699	0.393162	0.957944
PRKCD	Inverse variance weighted	2	-0.163162	0.0787035	0.0381613	0.438855	0.849454	0.728025	0.991137
TNFRSF17	Wald ratio	1	0.0530479	0.0259782	0.0411499	0.441675	1.05448	1.00213	1.10956
PPIL3	Wald ratio	1	-0.0513161	0.0250836	0.0407759	0.441675	0.949978	0.904403	0.99785
TUBB6	Wald ratio	1	-0.31938	0.155443	0.0399133	0.441675	0.726599	0.535771	0.985396
GSTZ1	Wald ratio	1	-0.103947	0.051551	0.0437589	0.459468	0.901273	0.814658	0.997097
ITGA7	Wald ratio	1	0.169393	0.0846966	0.0455003	0.467588	1.18459	1.00339	1.3985
VIPR1	Wald ratio	1	-0.256049	0.129442	0.0479172	0.482167	0.774104	0.600642	0.99766
F5	Wald ratio	1	-0.0599111	0.030577	0.0500719	0.493565	0.941848	0.887061	1.00002
CLK4	Wald ratio	1	-0.275214	0.141293	0.0514358	0.49687	0.75941	0.575712	1.00172
PRKCB	Inverse variance weighted	2	-0.187755	0.101525	0.0644077	0.553885	0.828818	0.679265	1.0113
TGFBI	Wald ratio	1	-0.15812	0.0865331	0.0676588	0.553885	0.853748	0.720562	1.01155
GRN	Wald ratio	1	-0.261099	0.142734	0.0673594	0.553885	0.770205	0.582249	1.01884
GLB1	Wald ratio	1	0.0726029	0.038509	0.0593826	0.553885	1.0753	0.997129	1.15961
UCHL3	Wald ratio	1	0.100386	0.0539577	0.0628197	0.553885	1.1056	0.994644	1.22893
MGAM	Wald ratio	1	-0.0619461	0.0328996	0.0597162	0.553885	0.939934	0.881236	1.00254
CYP4F12	Wald ratio	1	-0.0513376	0.0280713	0.0674253	0.553885	0.949958	0.899103	1.00369
CYP4F3	Wald ratio	1	-0.0428714	0.023442	0.0674253	0.553885	0.958035	0.915012	1.00308
FMO5	Wald ratio	1	-0.104233	0.0561641	0.0634741	0.553885	0.901016	0.807095	1.00587
AMPD3	Wald ratio	1	-0.175475	0.0973336	0.071417	0.574907	0.839059	0.69333	1.01542
CBLN1	Wald ratio	1	0.163581	0.0920659	0.0756035	0.588976	1.17772	0.983274	1.41062
CAT	Wald ratio	1	0.0971742	0.0546186	0.0752166	0.588976	1.10205	0.99017	1.22658
DDO	Wald ratio	1	0.0931989	0.0535296	0.0816711	0.626145	1.09768	0.988349	1.2191
LY6D	Wald ratio	1	-0.0627141	0.0368369	0.0886655	0.658853	0.939212	0.873791	1.00953
PSCA	Wald ratio	1	-0.108193	0.0635501	0.0886655	0.658853	0.897455	0.792351	1.0165
FREM3	Wald ratio	1	-0.122413	0.0737109	0.0967708	0.697617	0.884783	0.76576	1.02231
APOB	Wald ratio	1	-0.163548	0.098129	0.0955807	0.697617	0.849125	0.700556	1.0292
F7	Wald ratio	1	-0.0939966	0.059183	0.112233	0.699982	0.910286	0.810588	1.02225
PCSK6	Wald ratio	1	0.215673	0.138426	0.119225	0.699982	1.2407	0.945877	1.62741
PSMB7	Wald ratio	1	0.250699	0.155129	0.106079	0.699982	1.28492	0.948045	1.74151
PLA2G5	Wald ratio	1	0.0837463	0.053886	0.120151	0.699982	1.08735	0.978367	1.20848
CDK9	Wald ratio	1	0.229406	0.147212	0.119154	0.699982	1.25785	0.942584	1.67857
CA13	Wald ratio	1	0.182692	0.113421	0.107237	0.699982	1.20044	0.961161	1.4993
IFNGR1	Wald ratio	1	0.200672	0.128299	0.117793	0.699982	1.22222	0.950475	1.57167
SLC9A3	Wald ratio	1	0.0876779	0.0562038	0.11876	0.699982	1.09164	0.977769	1.21876
DHODH	Wald ratio	1	0.14314	0.0896236	0.110238	0.699982	1.15389	0.968001	1.37548
PRPF4	Wald ratio	1	-0.185882	0.116867	0.111711	0.699982	0.830371	0.66038	1.04412
PCDHB10	Wald ratio	1	0.0698551	0.0449642	0.120287	0.699982	1.07235	0.981891	1.17115
NEK11	Wald ratio	1	0.163247	0.101015	0.106079	0.699982	1.17733	0.965855	1.4351
CYP2U1	Wald ratio	1	-0.171615	0.10708	0.109006	0.699982	0.842303	0.682842	1.039
HP	Wald ratio	1	0.0400813	0.025096	0.110238	0.699982	1.0409	0.990935	1.09338
ATP2C1	Wald ratio	1	0.249616	0.154458	0.106079	0.699982	1.28353	0.948264	1.73734
PTGER3	Wald ratio	1	0.0346592	0.0220734	0.116374	0.699982	1.03527	0.991432	1.08104
SULT4A1	Wald ratio	1	-0.17121	0.113301	0.13076	0.706099	0.842645	0.67484	1.05217
PIGF	Wald ratio	1	-0.103981	0.070516	0.140326	0.706099	0.901242	0.784905	1.03482
ITGA6	Wald ratio	1	0.132635	0.0863997	0.124751	0.706099	1.14183	0.963957	1.35253
ABHD12	Wald ratio	1	-0.0897961	0.0613242	0.143116	0.706099	0.914118	0.810591	1.03087
BAMBI	Wald ratio	1	0.0938878	0.0624171	0.132529	0.706099	1.09844	0.971951	1.24138
POGLUT1	Wald ratio	1	0.077164	0.053484	0.149091	0.706099	1.08022	0.972714	1.19961
PRKD2	Wald ratio	1	-0.0405872	0.0282047	0.150144	0.706099	0.960225	0.908584	1.0148
ALDH2	Wald ratio	1	-0.113865	0.0741992	0.124884	0.706099	0.892378	0.771595	1.03207
CYP51A1	Wald ratio	1	-0.122709	0.0845498	0.146689	0.706099	0.884521	0.749441	1.04395
NPSR1	Wald ratio	1	0.0299422	0.0203749	0.14168	0.706099	1.0304	0.990057	1.07238
ALOX15B	Wald ratio	1	-0.131389	0.0909028	0.148352	0.706099	0.876877	0.733771	1.04789
GPNMB	Wald ratio	1	-0.0297487	0.0206948	0.150576	0.706099	0.970689	0.932104	1.01087
KLHL24	Wald ratio	1	-0.0739186	0.0505111	0.143354	0.706099	0.928747	0.841205	1.0254
MRGPRF	Wald ratio	1	-0.0752094	0.0516548	0.145393	0.706099	0.927549	0.838238	1.02638
OR51E2	Wald ratio	1	-0.0593452	0.0389983	0.128074	0.706099	0.942381	0.873033	1.01724
GUCY1A3	Inverse variance weighted	2	-0.166952	0.115415	0.148026	0.706099	0.84624	0.674917	1.06105
FKRP	Wald ratio	1	-0.163701	0.113758	0.150144	0.706099	0.848996	0.679317	1.06106
ULK4	Wald ratio	1	-0.0473283	0.0312078	0.129379	0.706099	0.953774	0.897183	1.01394
PDE6D	Wald ratio	1	-0.202878	0.136553	0.137355	0.706099	0.816378	0.624677	1.06691
SLC18A1	Wald ratio	1	-0.0265634	0.0183529	0.147794	0.706099	0.973786	0.93938	1.00945
KLHL1	Wald ratio	1	-0.0832966	0.0588746	0.157123	0.729715	0.920078	0.819803	1.03262
GRM8	Wald ratio	1	-0.0784796	0.0569852	0.168453	0.743467	0.924521	0.826818	1.03377
CTSB	Wald ratio	1	-0.0763251	0.054755	0.163336	0.743467	0.926515	0.832231	1.03148
SLC2A4	Wald ratio	1	0.126342	0.0933481	0.175912	0.743467	1.13467	0.944953	1.36248
LTF	Wald ratio	1	0.0524693	0.0383164	0.170884	0.743467	1.05387	0.977623	1.13606
SENP7	Wald ratio	1	-0.277174	0.20241	0.170884	0.743467	0.757923	0.509718	1.12699
PI15	Wald ratio	1	0.0501024	0.0362376	0.166785	0.743467	1.05138	0.979294	1.12877
AKR1C1	Wald ratio	1	0.0548672	0.0406424	0.177016	0.743467	1.0564	0.975513	1.14399
RRH	Wald ratio	1	0.0666099	0.0489689	0.173751	0.743467	1.06888	0.971058	1.17655
MGLL	Wald ratio	1	0.197117	0.145029	0.174097	0.743467	1.21789	0.916549	1.6183
ABCA1	Wald ratio	1	-0.174715	0.125011	0.162236	0.743467	0.839697	0.65722	1.07284
CTSZ	Wald ratio	1	0.156337	0.114167	0.170884	0.743467	1.16922	0.934793	1.46244
STEAP1	Wald ratio	1	-0.0618128	0.0461536	0.180478	0.750224	0.940059	0.858753	1.02906
BMP3	Wald ratio	1	0.104814	0.0784863	0.181731	0.750224	1.1105	0.952163	1.29518
ITIH4	Wald ratio	1	0.0958995	0.0720855	0.183401	0.750699	1.10065	0.955626	1.26768
RHD	Wald ratio	1	-0.0307446	0.0234583	0.189991	0.758393	0.969723	0.926146	1.01535
ITGAV	Wald ratio	1	-0.193927	0.147477	0.188523	0.758393	0.823718	0.616941	1.0998
RHCE	Wald ratio	1	0.0519836	0.0396638	0.189991	0.758393	1.05336	0.974571	1.13851
CD6	Wald ratio	1	0.0318366	0.0246203	0.195975	0.775869	1.03235	0.983715	1.08339
KLK7	Wald ratio	1	-0.118658	0.0926262	0.200178	0.779724	0.888111	0.740666	1.06491
KLK5	Wald ratio	1	-0.147136	0.114856	0.200178	0.779724	0.863176	0.689179	1.0811
CDK3	Wald ratio	1	0.0785211	0.0646645	0.224639	0.788703	1.08169	0.952923	1.22785
JAK1	Wald ratio	1	-0.0751971	0.059784	0.20846	0.788703	0.927561	0.824998	1.04287
PAOX	Wald ratio	1	0.114191	0.094553	0.227166	0.788703	1.12097	0.931338	1.3492
DPP4	Wald ratio	1	-0.0696454	0.0588309	0.236483	0.788703	0.932724	0.831143	1.04672
SIRT1	Wald ratio	1	0.191758	0.162256	0.237278	0.788703	1.21138	0.881381	1.66493
SIDT2	Wald ratio	1	-0.124182	0.100272	0.215545	0.788703	0.883219	0.72563	1.07503
KCNJ14	Wald ratio	1	-0.0707681	0.0579724	0.222192	0.788703	0.931678	0.831608	1.04379
CD38	Wald ratio	1	-0.0774913	0.061324	0.206361	0.788703	0.925435	0.820627	1.04363
AGA	Wald ratio	1	-0.0380375	0.0319196	0.233392	0.788703	0.962677	0.904295	1.02483
OTOS	Wald ratio	1	0.0763416	0.0609903	0.210679	0.788703	1.07933	0.95772	1.21638
ATM	Wald ratio	1	-0.268032	0.214806	0.212109	0.788703	0.764883	0.502052	1.16531
ITIH2	Wald ratio	1	0.174695	0.148175	0.238407	0.788703	1.19088	0.890717	1.5922
MASTL	Wald ratio	1	0.106794	0.0903642	0.237278	0.788703	1.11271	0.932096	1.32831
SCGB3A1	Wald ratio	1	-0.0360219	0.0300525	0.230672	0.788703	0.964619	0.909441	1.02314
LRRC55	Wald ratio	1	0.112118	0.0943435	0.234674	0.788703	1.11865	0.929792	1.34586
TIMP4	Wald ratio	1	0.078925	0.0657709	0.230139	0.788703	1.08212	0.951243	1.23101
TOP2B	Wald ratio	1	0.20413	0.163304	0.2113	0.788703	1.22646	0.890524	1.68911
PRSS3	Inverse variance weighted	2	0.0689963	0.0576603	0.231462	0.788703	1.07143	0.956937	1.19963
SV2C	Wald ratio	1	-0.0623441	0.0520149	0.230691	0.788703	0.939559	0.848493	1.0404
ATP1B3	Wald ratio	1	-0.130747	0.108956	0.230139	0.788703	0.877439	0.708715	1.08633
DPP7	Wald ratio	1	-0.207818	0.174344	0.233261	0.788703	0.812355	0.577219	1.14327
CP	Wald ratio	1	0.130191	0.105744	0.218255	0.788703	1.13905	0.925827	1.40137
NTN4	Inverse variance weighted	2	0.0809426	0.0692124	0.242209	0.790454	1.08431	0.946756	1.24185
ESRRB	Wald ratio	1	-0.0881181	0.0753474	0.242206	0.790454	0.915653	0.789939	1.06137
ALDH9A1	Wald ratio	1	-0.151788	0.133451	0.255369	0.816843	0.859171	0.66143	1.11603
C1QTNF6	Wald ratio	1	-0.0696388	0.0611383	0.254688	0.816843	0.932731	0.827398	1.05147
P2RX6	Wald ratio	1	-0.0844561	0.073816	0.252564	0.816843	0.919012	0.795221	1.06207
CA4	Wald ratio	1	0.0619388	0.061171	0.311274	0.819577	1.0639	0.943691	1.19942
IL12RB1	Wald ratio	1	0.0900039	0.0830317	0.278378	0.819577	1.09418	0.929844	1.28756
GLRA3	Wald ratio	1	0.168225	0.158993	0.290026	0.819577	1.1832	0.866406	1.61584
KCNG4	Wald ratio	1	-0.0617161	0.0568566	0.277714	0.819577	0.94015	0.841007	1.05098
LAMC3	Wald ratio	1	0.0865375	0.0857914	0.313121	0.819577	1.09039	0.921628	1.29006
NTSR2	Wald ratio	1	-0.088023	0.0781696	0.260144	0.819577	0.91574	0.785657	1.06736
CR1	Wald ratio	1	-0.0540644	0.0522918	0.301184	0.819577	0.947371	0.855083	1.04962
CYP4V2	Wald ratio	1	0.0409317	0.0402495	0.309178	0.819577	1.04178	0.962754	1.12729
GABRG2	Wald ratio	1	0.12118	0.120276	0.313686	0.819577	1.12883	0.891758	1.42892
HAPLN4	Wald ratio	1	-0.215503	0.21007	0.304957	0.819577	0.806136	0.534063	1.21681
CHST1	Wald ratio	1	0.148471	0.14348	0.30077	0.819577	1.16006	0.875684	1.53678
NPPA	Wald ratio	1	0.116259	0.103341	0.260589	0.819577	1.12329	0.917328	1.37549
SULT1C2	Wald ratio	1	-0.0484569	0.0453557	0.285351	0.819577	0.952698	0.871662	1.04127
NAGA	Wald ratio	1	0.0525602	0.0516768	0.309109	0.819577	1.05397	0.952442	1.16631
TULP3	Wald ratio	1	-0.113638	0.112133	0.310858	0.819577	0.892581	0.71647	1.11198
GPC5	Inverse variance weighted	2	-0.0662554	0.0632071	0.294534	0.819577	0.935892	0.826842	1.05932
LYPD5	Wald ratio	1	0.0426838	0.0405496	0.29251	0.819577	1.04361	0.963875	1.12994
SGK2	Wald ratio	1	0.0912748	0.084232	0.278537	0.819577	1.09557	0.928839	1.29223
ITGA8	Wald ratio	1	0.0716816	0.0687196	0.2969	0.819577	1.07431	0.938935	1.22921
POLE	Wald ratio	1	-0.0423916	0.0409902	0.301048	0.819577	0.958494	0.8845	1.03868
CDK10	Wald ratio	1	0.0819664	0.0734545	0.264474	0.819577	1.08542	0.939879	1.2535
SERPINB2	Wald ratio	1	0.0754556	0.0739343	0.307455	0.819577	1.07838	0.932901	1.24653
GABRA6	Wald ratio	1	0.0690364	0.0635135	0.277056	0.819577	1.07148	0.946059	1.21352
RNASET2	Wald ratio	1	0.0962701	0.0962701	0.317311	0.819577	1.10106	0.911723	1.32971
P2RX2	Wald ratio	1	-0.0451227	0.043631	0.301048	0.819577	0.95588	0.877534	1.04122
SLC5A4	Wald ratio	1	-0.0220802	0.0211671	0.296885	0.819577	0.978162	0.938411	1.0196
IGFALS	Wald ratio	1	0.0876578	0.078892	0.266521	0.819577	1.09161	0.935223	1.27416
CYP2D6	Wald ratio	1	-0.0848896	0.0834629	0.309109	0.819577	0.918614	0.779988	1.08188
OXGR1	Wald ratio	1	0.0367782	0.0367782	0.317311	0.819577	1.03746	0.965309	1.11501
NOV	Wald ratio	1	-0.112028	0.107939	0.299326	0.819577	0.894019	0.723548	1.10466
HAGH	Wald ratio	1	-0.102117	0.0919051	0.266521	0.819577	0.902924	0.754085	1.08114
NAALAD2	Wald ratio	1	-0.122868	0.118542	0.299971	0.819577	0.88438	0.701026	1.11569
ADAMTS14	Wald ratio	1	-0.0391148	0.0374142	0.295813	0.819577	0.96164	0.893645	1.03481
KCNN4	Wald ratio	1	0.0390596	0.0371066	0.29251	0.819577	1.03983	0.966891	1.11828
KLKB1	Wald ratio	1	0.042351	0.0416452	0.309178	0.819577	1.04326	0.961488	1.13199
NOS2	Wald ratio	1	-0.0913764	0.0913764	0.317311	0.819577	0.912674	0.763018	1.09168
TEK	Wald ratio	1	0.0898771	0.0908383	0.322459	0.824061	1.09404	0.915609	1.30724
PGA3	Wald ratio	1	-0.0655498	0.0661299	0.321574	0.824061	0.936552	0.822699	1.06616
CST3	Wald ratio	1	0.112778	0.115854	0.330329	0.835335	1.11938	0.891994	1.40474
TRAP1	Wald ratio	1	-0.113799	0.116575	0.32897	0.835335	0.892437	0.710145	1.12152
CD82	Wald ratio	1	0.0618311	0.0644074	0.337055	0.845612	1.06378	0.937623	1.20692
MAPK13	Wald ratio	1	-0.0734393	0.0766323	0.337895	0.845612	0.929193	0.799604	1.07978
SV2B	Wald ratio	1	-0.185813	0.208111	0.371934	0.84688	0.830429	0.552274	1.24868
TNNT2	Wald ratio	1	-0.108694	0.125963	0.388191	0.84688	0.897005	0.700767	1.1482
BOC	Wald ratio	1	0.0441954	0.0508247	0.384538	0.84688	1.04519	0.946087	1.15467
CD151	Wald ratio	1	-0.0563497	0.06824	0.408942	0.84688	0.945209	0.826876	1.08047
KCNT1	Wald ratio	1	0.0933493	0.116277	0.422081	0.84688	1.09785	0.874106	1.37885
ROS1	Wald ratio	1	-0.051915	0.0681817	0.446405	0.84688	0.94941	0.830646	1.08515
S100A13	Wald ratio	1	0.0284768	0.0342946	0.406337	0.84688	1.02889	0.962	1.10042
IGFBP7	Wald ratio	1	-0.028662	0.035125	0.4145	0.84688	0.971745	0.907096	1.041
MOK	Wald ratio	1	0.122991	0.159652	0.44108	0.84688	1.13087	0.827019	1.54637
CD55	Wald ratio	1	0.0448885	0.0474658	0.344301	0.84688	1.04591	0.952996	1.14789
ATP12A	Wald ratio	1	-0.0575024	0.061147	0.347014	0.84688	0.94412	0.837486	1.06433
SIGLEC12	Wald ratio	1	0.0326349	0.036437	0.370439	0.84688	1.03317	0.961961	1.10966
FOLH1	Wald ratio	1	0.095827	0.107235	0.371527	0.84688	1.10057	0.891943	1.35799
LGALS3	Wald ratio	1	0.103133	0.132432	0.43612	0.84688	1.10864	0.855189	1.4372
TRPV6	Wald ratio	1	0.126098	0.152548	0.408457	0.84688	1.13439	0.841225	1.52973
HTR3B	Wald ratio	1	0.0658556	0.0820738	0.422324	0.84688	1.06807	0.909365	1.25448
PAK1	Wald ratio	1	-0.103873	0.135743	0.444142	0.84688	0.90134	0.690783	1.17608
LARS	Wald ratio	1	-0.147614	0.166066	0.374063	0.84688	0.862764	0.623066	1.19468
MAP4K5	Wald ratio	1	-0.0907923	0.118492	0.443537	0.84688	0.913207	0.723948	1.15194
ADAMTS20	Wald ratio	1	0.0371061	0.0446312	0.40575	0.84688	1.0378	0.950877	1.13268
GGH	Wald ratio	1	0.055986	0.068303	0.412403	0.84688	1.05758	0.925068	1.20908
ECM2	Wald ratio	1	0.0441637	0.0569365	0.437947	0.84688	1.04515	0.934791	1.16854
EPHB6	Wald ratio	1	0.141572	0.171267	0.408457	0.84688	1.15208	0.823566	1.61164
OPN4	Wald ratio	1	0.022444	0.0278797	0.420802	0.84688	1.0227	0.968313	1.08014
CPS1	Wald ratio	1	-0.037144	0.0490831	0.449196	0.84688	0.963537	0.875161	1.06084
QPCT	Wald ratio	1	-0.0341867	0.0453172	0.450617	0.84688	0.966391	0.884256	1.05616
LEPR	Wald ratio	1	-0.0811037	0.096669	0.401479	0.84688	0.922098	0.762941	1.11446
C2orf40	Wald ratio	1	-0.034873	0.0420123	0.406502	0.84688	0.965728	0.889392	1.04862
CHRNE	Wald ratio	1	-0.0269408	0.0308795	0.382963	0.84688	0.973419	0.916251	1.03415
CHRNA5	Wald ratio	1	0.0120643	0.0158965	0.447895	0.84688	1.01214	0.981088	1.04417
CLUL1	Wald ratio	1	-0.0174473	0.0230968	0.450012	0.84688	0.982704	0.939209	1.02821
MFGE8	Wald ratio	1	-0.0697954	0.0758123	0.357241	0.84688	0.932585	0.803814	1.08198
COL28A1	Wald ratio	1	0.0260843	0.0300591	0.385521	0.84688	1.02643	0.967702	1.08872
SLC1A7	Wald ratio	1	-0.0168834	0.0188493	0.37041	0.84688	0.983258	0.947595	1.02026
SIGLEC6	Wald ratio	1	0.0220646	0.0246352	0.370439	0.84688	1.02231	0.97412	1.07288
CASP7	Wald ratio	1	0.0307352	0.0399204	0.441352	0.84688	1.03121	0.953602	1.11514
CD46	Wald ratio	1	0.0374316	0.0460168	0.41597	0.84688	1.03814	0.948606	1.13613
SCN1B	Wald ratio	1	0.310763	0.327714	0.342989	0.84688	1.36447	0.717806	2.59369
FAS	Wald ratio	1	-0.0181864	0.0241075	0.450617	0.84688	0.981978	0.936658	1.02949
GPR39	Wald ratio	1	0.0727716	0.0797023	0.36122	0.84688	1.07548	0.919942	1.25733
SEMA4D	Wald ratio	1	0.101596	0.118687	0.391998	0.84688	1.10694	0.877191	1.39685
PDF	Wald ratio	1	-0.0395499	0.0461416	0.391366	0.84688	0.961222	0.878107	1.0522
PARP4	Wald ratio	1	0.106032	0.129759	0.413847	0.84688	1.11186	0.862175	1.43385
PKD2L1	Wald ratio	1	0.0298171	0.0360579	0.408281	0.84688	1.03027	0.959967	1.10571
SEMA3C	Inverse variance weighted	2	0.0622272	0.0775031	0.422033	0.84688	1.0642	0.914225	1.23879
SOST	Wald ratio	1	0.0519601	0.0617027	0.399729	0.84688	1.05333	0.933348	1.18874
ITGA2	Wald ratio	1	-0.121157	0.128469	0.345635	0.84688	0.885895	0.688696	1.13956
SLIT2	Wald ratio	1	0.175295	0.197753	0.375383	0.84688	1.1916	0.808722	1.75574
LIPG	Wald ratio	1	0.0618873	0.0724213	0.392803	0.84688	1.06384	0.923062	1.22609
FSHR	Wald ratio	1	-0.0427405	0.0500155	0.392803	0.84688	0.95816	0.868688	1.05685
TPMT	Wald ratio	1	-0.0739849	0.0980523	0.450522	0.84688	0.928686	0.766311	1.12547
HAPLN3	Wald ratio	1	-0.0893367	0.103152	0.386451	0.84688	0.914538	0.747132	1.11945
ROR2	Wald ratio	1	0.0470633	0.0545601	0.38836	0.84688	1.04819	0.941883	1.16649
GPR83	Wald ratio	1	-0.0349028	0.0376137	0.353445	0.84688	0.965699	0.897066	1.03958
LAMC2	Wald ratio	1	0.0177435	0.0190457	0.351531	0.84688	1.0179	0.980604	1.05662
GNLY	Wald ratio	1	-0.0334481	0.0373832	0.370928	0.84688	0.967105	0.898778	1.04063
IBSP	Wald ratio	1	0.0211449	0.0265436	0.425677	0.84688	1.02137	0.969591	1.07591
STK4	Wald ratio	1	0.097121	0.11443	0.396026	0.84688	1.10199	0.880592	1.37906
BHMT	Wald ratio	1	-0.0337007	0.0367037	0.358524	0.84688	0.966861	0.899748	1.03898
STX1A	Wald ratio	1	-0.0855082	0.112462	0.447057	0.84688	0.918046	0.736436	1.14444
FSHB	Wald ratio	1	-0.0170174	0.0219262	0.437678	0.84688	0.983127	0.941771	1.0263
TPH2	Wald ratio	1	0.0957276	0.12319	0.437117	0.84688	1.10046	0.864395	1.40099
WNT2B	Wald ratio	1	0.0212288	0.0236064	0.368503	0.84688	1.02146	0.975271	1.06983
ADHFE1	Wald ratio	1	0.0683753	0.0791714	0.387788	0.84688	1.07077	0.91686	1.25051
APOBEC3G	Wald ratio	1	-0.0270289	0.0376475	0.472789	0.859361	0.973333	0.904098	1.04787
CHRFAM7A	Wald ratio	1	-0.0459364	0.0635558	0.46982	0.859361	0.955103	0.843238	1.08181
SLCO1A2	Wald ratio	1	-0.164423	0.226228	0.467346	0.859361	0.848383	0.544531	1.32179
TNFRSF11A	Wald ratio	1	0.0442157	0.0601973	0.462636	0.859361	1.04521	0.928884	1.1761
COL2A1	Wald ratio	1	-0.0506688	0.0708741	0.474663	0.859361	0.950593	0.827305	1.09226
VRK1	Wald ratio	1	-0.087811	0.121902	0.471316	0.859361	0.915934	0.721272	1.16313
MGST2	Wald ratio	1	0.0790729	0.109891	0.471798	0.859361	1.08228	0.872569	1.3424
WNT8A	Wald ratio	1	-0.0517945	0.0701121	0.460066	0.859361	0.949524	0.827609	1.0894
PDPK1	Wald ratio	1	0.0392999	0.0550199	0.475051	0.859361	1.04008	0.933757	1.15851
CRLF1	Wald ratio	1	0.0594689	0.0821874	0.469325	0.859361	1.06127	0.903374	1.24677
SERPINF1	Wald ratio	1	0.0351645	0.0494756	0.477243	0.860106	1.03579	0.940064	1.14126
ADK	Wald ratio	1	-0.113531	0.162188	0.483927	0.862498	0.892676	0.649587	1.22674
MYLK4	Inverse variance weighted	2	0.0352885	0.0500102	0.48042	0.862498	1.03592	0.939196	1.1426
EPHX2	Wald ratio	1	0.0433693	0.061896	0.483503	0.862498	1.04432	0.925014	1.17902
F2RL1	Wald ratio	1	0.0202803	0.0293531	0.489623	0.866255	1.02049	0.963434	1.08092
CDK1	Wald ratio	1	-0.0502759	0.0725573	0.488364	0.866255	0.950967	0.824904	1.0963
OCLN	Wald ratio	1	-0.0399266	0.058075	0.491768	0.866875	0.96086	0.857483	1.0767
NT5E	Wald ratio	1	0.0380494	0.0561682	0.49814	0.874915	1.03878	0.930493	1.15967
MCHR2	Wald ratio	1	0.0310455	0.0461297	0.500945	0.876092	1.03153	0.942359	1.12914
TXN	Wald ratio	1	0.053781	0.0801913	0.502438	0.876092	1.05525	0.901772	1.23486
WNT2	Wald ratio	1	0.0425715	0.0649776	0.512357	0.883815	1.04349	0.91871	1.18522
CD52	Wald ratio	1	-0.0401566	0.0612917	0.512357	0.883815	0.960639	0.851898	1.08326
TNNI3K	Wald ratio	1	0.0440351	0.0667407	0.509386	0.883815	1.04502	0.916882	1.19106
SORD	Wald ratio	1	0.0705252	0.109472	0.519426	0.892821	1.07307	0.865853	1.32988
SSR1	Wald ratio	1	0.0288563	0.0461701	0.531971	0.893025	1.02928	0.940224	1.12676
C1QTNF9	Wald ratio	1	-0.0246105	0.0401972	0.540376	0.893025	0.97569	0.901769	1.05567
SFRP1	Wald ratio	1	0.0464769	0.0752483	0.536808	0.893025	1.04757	0.903924	1.21405
MCOLN2	Wald ratio	1	-0.0212867	0.034932	0.542276	0.893025	0.978938	0.914157	1.04831
COL16A1	Wald ratio	1	0.0401359	0.0632278	0.52557	0.893025	1.04095	0.919624	1.17829
OVGP1	Wald ratio	1	0.0517825	0.0824144	0.529795	0.893025	1.05315	0.896058	1.23777
KCNC4	Wald ratio	1	-0.119204	0.194914	0.540822	0.893025	0.887627	0.605782	1.3006
MCOLN3	Wald ratio	1	-0.0192302	0.0315573	0.542276	0.893025	0.980953	0.922118	1.04354
MAMDC2	Wald ratio	1	-0.059478	0.0979212	0.543581	0.893025	0.942256	0.777708	1.14162
GSTO2	Wald ratio	1	0.0128725	0.0207391	0.534804	0.893025	1.01296	0.972606	1.05498
PLD1	Wald ratio	1	-0.102617	0.163134	0.529328	0.893025	0.902473	0.655498	1.2425
TLR1	Wald ratio	1	0.0410238	0.065638	0.531971	0.893025	1.04188	0.916103	1.18492
CPM	Wald ratio	1	0.0378156	0.0601797	0.529756	0.893025	1.03854	0.92299	1.16855
TPBG	Wald ratio	1	-0.079708	0.132054	0.546107	0.894135	0.923386	0.712815	1.19616
CYP2A7	Wald ratio	1	-0.029462	0.0491033	0.548506	0.895029	0.970968	0.881876	1.06906
PDE10A	Wald ratio	1	-0.0764093	0.130179	0.557233	0.906207	0.926437	0.717803	1.19571
SLC1A1	Wald ratio	1	0.0406837	0.0703175	0.562878	0.906234	1.04152	0.90743	1.19543
GSTT2B	Wald ratio	1	0.00826531	0.0141867	0.560157	0.906234	1.0083	0.980649	1.03673
CSF1R	Wald ratio	1	-0.0955985	0.165006	0.562343	0.906234	0.908829	0.657698	1.25585
SPON2	Inverse variance weighted	2	-0.0389173	0.06976	0.57693	0.92524	0.96183	0.838914	1.10276
MSR1	Wald ratio	1	0.051146	0.0920627	0.578515	0.92524	1.05248	0.878713	1.2606
LYZ	Wald ratio	1	0.0289402	0.0530571	0.585441	0.927108	1.02936	0.927696	1.14217
SLCO5A1	Wald ratio	1	-0.038488	0.0698704	0.581738	0.927108	0.962243	0.839093	1.10347
TOP1MT	Wald ratio	1	0.0377081	0.068935	0.584373	0.927108	1.03843	0.907189	1.18865
MC4R	Wald ratio	1	-0.0599537	0.111476	0.590705	0.92935	0.941808	0.756958	1.1718
C1QTNF9B	Wald ratio	1	-0.0243297	0.0450551	0.589197	0.92935	0.975964	0.893474	1.06607
IFNAR2	Wald ratio	1	-0.0319391	0.0723518	0.658893	0.931552	0.968566	0.840508	1.11613
FAT4	Wald ratio	1	0.0746816	0.150673	0.62014	0.931552	1.07754	0.802007	1.44774
PAK4	Wald ratio	1	0.0647373	0.148896	0.66372	0.931552	1.06688	0.796842	1.42843
CYP2C19	Wald ratio	1	-0.0327833	0.0693493	0.636408	0.931552	0.967748	0.844756	1.10865
PRKG1	Wald ratio	1	-0.0256498	0.0569426	0.652386	0.931552	0.974676	0.871746	1.08976
KBTBD7	Wald ratio	1	-0.0850802	0.180117	0.636669	0.931552	0.918439	0.645256	1.30728
QSOX2	Wald ratio	1	-0.0217455	0.0465975	0.640738	0.931552	0.978489	0.893082	1.07206
ATIC	Inverse variance weighted	2	0.0203893	0.0472686	0.666214	0.931552	1.0206	0.930292	1.11967
PPWD1	Wald ratio	1	-0.0205517	0.04484	0.646713	0.931552	0.979658	0.897234	1.06965
CGREF1	Wald ratio	1	-0.0505453	0.0991466	0.610189	0.931552	0.950711	0.782804	1.15463
VAMP1	Wald ratio	1	-0.0602539	0.139047	0.664773	0.931552	0.941525	0.716923	1.23649
IL15	Wald ratio	1	0.044859	0.0990131	0.650505	0.931552	1.04588	0.861391	1.26988
MUC5B	Wald ratio	1	0.0114883	0.021625	0.595246	0.931552	1.01155	0.969576	1.05535
EFEMP1	Wald ratio	1	0.0335802	0.0665712	0.613963	0.931552	1.03415	0.907647	1.17828
IL10RB	Wald ratio	1	-0.0263384	0.0596646	0.658893	0.931552	0.974005	0.866511	1.09484
PRSS54	Wald ratio	1	0.0285926	0.0553406	0.605389	0.931552	1.02901	0.923232	1.1469
TRPV3	Wald ratio	1	0.0339297	0.0659315	0.606819	0.931552	1.03451	0.909104	1.17722
GSTM4	Wald ratio	1	-0.0613022	0.11724	0.601061	0.931552	0.940539	0.747446	1.18352
ALDH5A1	Wald ratio	1	-0.0345998	0.0686415	0.614216	0.931552	0.965992	0.844393	1.1051
PTX3	Wald ratio	1	0.0396182	0.0821711	0.629704	0.931552	1.04041	0.885647	1.22223
GALC	Wald ratio	1	-0.0375154	0.0735692	0.610098	0.931552	0.96318	0.833842	1.11258
FZD3	Wald ratio	1	0.0702094	0.163344	0.667323	0.931552	1.07273	0.778843	1.47752
SUMF1	Wald ratio	1	0.0464464	0.0997738	0.641561	0.931552	1.04754	0.861474	1.2738
TRIB3	Wald ratio	1	0.0363884	0.0781676	0.641561	0.931552	1.03706	0.889745	1.20876
TAPBPL	Wald ratio	1	0.0129883	0.0299731	0.664773	0.931552	1.01307	0.955272	1.07437
ADRA1D	Wald ratio	1	-0.0825023	0.166335	0.619894	0.931552	0.920809	0.664633	1.27573
BCHE	Wald ratio	1	0.0304006	0.0631043	0.629982	0.931552	1.03087	0.910935	1.16659
[truncated: 994 more rows]

## Sheet: ST6-eQTL of Spinalcord
Supplementary Table 6a. Mendelian Randomization Analysis Results for Cervicalspinalcord Gene Expression and ALS Outcomes of SNPs within ±100kb of the TSS with FDR<0.05
Gene	Method	No.SNP	b	se	pval	FDR	or	or_lci95	or_uci95
RESP18	Wald ratio	1	0.146039	0.0292557	5.98e-07	0.000232094	1.15724	1.09275	1.22554
GNS	Wald ratio	1	-0.306034	0.0963282	0.00148812	0.196377	0.736362	0.60967	0.88938
NTM	Wald ratio	1	0.108602	0.0345689	0.00168031	0.196377	1.11472	1.04169	1.19286
TSHR	Wald ratio	1	0.0972421	0.0315045	0.0020245	0.196377	1.10213	1.03613	1.17233
LINGO1	Wald ratio	1	0.126687	0.0467352	0.00671325	0.254339	1.13506	1.03571	1.24395
WFIKKN1	Wald ratio	1	-0.0664307	0.0241119	0.00586738	0.254339	0.935728	0.892535	0.981011
MARK3	Wald ratio	1	-0.164358	0.0611687	0.00721063	0.254339	0.848438	0.75258	0.956507
STK32C	Wald ratio	1	0.106196	0.0375004	0.00462783	0.254339	1.11204	1.03324	1.19685
STAT6	Wald ratio	1	0.242301	0.0895934	0.00684169	0.254339	1.27418	1.06897	1.51878
PSMB5	Wald ratio	1	0.198852	0.0678717	0.00339153	0.254339	1.22	1.06804	1.39359
PLA2G12A	Wald ratio	1	0.168843	0.0626173	0.00700874	0.254339	1.18393	1.04719	1.33853
ARSI	Wald ratio	1	0.0954288	0.0372052	0.0103195	0.266931	1.10013	1.02276	1.18335
PPT1	Wald ratio	1	0.143017	0.0557448	0.0103005	0.266931	1.15375	1.03433	1.28695
KCNMA1	Wald ratio	1	-0.0521178	0.019808	0.00850971	0.266931	0.949217	0.913071	0.986794
CNDP1	Wald ratio	1	0.148629	0.0569395	0.00904644	0.266931	1.16024	1.03772	1.29723
PRKCB	Wald ratio	1	0.0395609	0.0158489	0.0125559	0.30448	1.04035	1.00853	1.07318
SLC22A5	Wald ratio	1	-0.129936	0.0540183	0.0161545	0.313398	0.878152	0.789929	0.976227
AMPD3	Wald ratio	1	-0.0332527	0.0137214	0.015375	0.313398	0.967294	0.941626	0.993661
THNSL2	Wald ratio	1	0.0255323	0.0105566	0.0155802	0.313398	1.02586	1.00485	1.04731
GPR27	Wald ratio	1	0.0918835	0.037796	0.0150558	0.313398	1.09624	1.01796	1.18053
CLCA2	Wald ratio	1	-0.0373923	0.0156765	0.0170677	0.315346	0.963298	0.93415	0.993356
PRKCA	Wald ratio	1	-0.110643	0.0468952	0.0183057	0.322847	0.895258	0.816639	0.981446
IL17D	Wald ratio	1	0.140339	0.0613713	0.0222126	0.374716	1.15066	1.02025	1.29774
TDGF1	Wald ratio	1	-0.0620246	0.0274568	0.0238838	0.375148	0.93986	0.890618	0.991824
CHST13	Wald ratio	1	0.0271936	0.0120625	0.0241719	0.375148	1.02757	1.00356	1.05215
POGLUT1	Wald ratio	1	-0.111254	0.05057	0.0278069	0.412955	0.894711	0.810283	0.987937
IL1RL1	Wald ratio	1	-0.0706826	0.0325318	0.0298009	0.412955	0.931758	0.874201	0.993103
IL18R1	Wald ratio	1	-0.0461015	0.0212183	0.0298009	0.412955	0.954945	0.916045	0.995496
SERPINE1	Wald ratio	1	-0.0488285	0.0227063	0.0315202	0.421719	0.952344	0.91089	0.995685
CNR1	Wald ratio	1	0.0866589	0.0407034	0.0332516	0.430054	1.09052	1.0069	1.18109
GRIK3	Wald ratio	1	0.0910131	0.0451108	0.0436388	0.540105	1.09528	1.0026	1.19654
BMP7	Wald ratio	1	0.0383754	0.0191024	0.0445447	0.540105	1.03912	1.00094	1.07876
CX3CL1	Wald ratio	1	0.112614	0.0566522	0.0468333	0.550646	1.1192	1.00158	1.25064
TXNDC12	Wald ratio	1	-0.170241	0.0865157	0.0490977	0.560292	0.843462	0.711905	0.99933
TNFSF4	Wald ratio	1	-0.0685485	0.036462	0.0601081	0.60036	0.933748	0.869346	1.00292
GSTZ1	Wald ratio	1	-0.0665751	0.0353137	0.0593966	0.60036	0.935593	0.873026	1.00264
KCNN3	Wald ratio	1	-0.0859311	0.0457504	0.0603455	0.60036	0.917657	0.838952	1.00375
PPIL3	Wald ratio	1	-0.0345436	0.0181735	0.057333	0.60036	0.966046	0.932241	1.00108
GUCY1A2	Wald ratio	1	-0.143491	0.0747599	0.0549394	0.60036	0.866329	0.748248	1.00304
VKORC1L1	Wald ratio	1	-0.131532	0.0722579	0.0687114	0.622092	0.876751	0.760973	1.01014
EPHA7	Wald ratio	1	-0.0489652	0.0264933	0.0645713	0.622092	0.952214	0.904031	1.00297
AIMP1	Wald ratio	1	0.118003	0.0648799	0.0689432	0.622092	1.12525	0.99088	1.27784
RIPK2	Wald ratio	1	0.0801252	0.0440499	0.0689167	0.622092	1.08342	0.993807	1.18112
CHST10	Wald ratio	1	-0.0980651	0.0545834	0.0723975	0.638415	0.90659	0.814608	1.00896
CRTAP	Wald ratio	1	-0.0698321	0.0394255	0.0765205	0.645434	0.93255	0.863202	1.00747
GPIHBP1	Wald ratio	1	-0.0611427	0.034477	0.0761562	0.645434	0.940689	0.879222	1.00645
KCNN4	Wald ratio	1	0.032974	0.0188865	0.080828	0.667261	1.03352	0.995965	1.0725
THBS4	Wald ratio	1	-0.0511593	0.0295765	0.0836786	0.676402	0.950127	0.896615	1.00683
ME1	Wald ratio	1	-0.0534615	0.0314322	0.0889703	0.679931	0.947942	0.891305	1.00818
SRD5A3	Wald ratio	1	0.0381673	0.0222277	0.0859599	0.679931	1.0389	0.994616	1.08517
KITLG	Wald ratio	1	0.109102	0.0642262	0.0893723	0.679931	1.11528	0.983359	1.26489
ALDH8A1	Wald ratio	1	-0.0204999	0.0123223	0.0961851	0.717689	0.979709	0.956331	1.00366
TTN	Wald ratio	1	0.0598803	0.0368494	0.104163	0.73803	1.06171	0.987731	1.14123
ADAMTS5	Wald ratio	1	0.0805484	0.0497299	0.105293	0.73803	1.08388	0.98322	1.19485
GPR160	Wald ratio	1	0.0880371	0.0545447	0.10652	0.73803	1.09203	0.981306	1.21524
H6PD	Wald ratio	1	-0.0550592	0.0341128	0.10652	0.73803	0.946429	0.885219	1.01187
PPWD1	Wald ratio	1	-0.0599374	0.0373381	0.108436	0.738125	0.941823	0.87536	1.01333
OLFM2	Wald ratio	1	-0.0268534	0.0170538	0.115343	0.758524	0.973504	0.941502	1.00659
COL5A3	Wald ratio	1	0.0618616	0.0392865	0.115343	0.758524	1.06382	0.984974	1.14897
SLC27A1	Wald ratio	1	-0.0829586	0.0574713	0.148886	0.760101	0.920389	0.822339	1.03013
GAA	Wald ratio	1	0.042249	0.029145	0.147167	0.760101	1.04315	0.985235	1.10448
KCNQ3	Wald ratio	1	-0.0589691	0.0386887	0.12746	0.760101	0.942736	0.873892	1.017
ARNT	Wald ratio	1	0.0328422	0.021444	0.125638	0.760101	1.03339	0.990854	1.07775
ITGA9	Wald ratio	1	0.0475555	0.030803	0.122622	0.760101	1.0487	0.987263	1.11397
IMPA1	Wald ratio	1	-0.136317	0.0918991	0.137986	0.760101	0.872566	0.728739	1.04478
UMPS	Wald ratio	1	-0.0445862	0.03085	0.148386	0.760101	0.956393	0.900277	1.01601
LY6K	Wald ratio	1	-0.0306934	0.0211243	0.146226	0.760101	0.969773	0.930441	1.01077
MGAM	Wald ratio	1	-0.028634	0.0192629	0.13715	0.760101	0.971772	0.935767	1.00916
GPR35	Wald ratio	1	0.0532998	0.0367585	0.147059	0.760101	1.05475	0.981428	1.13354
SCRG1	Wald ratio	1	0.0343296	0.0233778	0.141977	0.760101	1.03493	0.988575	1.08345
PKD2	Wald ratio	1	-0.0437194	0.0287299	0.128074	0.760101	0.957223	0.90481	1.01267
HEBP1	Wald ratio	1	0.0339206	0.0233204	0.145795	0.760101	1.0345	0.988282	1.08288
ADCY1	Wald ratio	1	-0.0192841	0.0124449	0.12125	0.760101	0.980901	0.957264	1.00512
ABHD12	Wald ratio	1	-0.0409233	0.0276109	0.138302	0.760101	0.959903	0.909336	1.01328
AOAH	Wald ratio	1	-0.0603054	0.0400853	0.132472	0.760101	0.941477	0.870339	1.01843
PARP2	Wald ratio	1	0.0892718	0.0590769	0.13076	0.760101	1.09338	0.97383	1.2276
S100A9	Wald ratio	1	0.0568409	0.0395815	0.150989	0.760828	1.05849	0.979475	1.14387
NOX4	Wald ratio	1	-0.0412858	0.0292754	0.158464	0.788257	0.959555	0.906046	1.01622
IL33	Wald ratio	1	-0.117243	0.0838646	0.16211	0.796186	0.889369	0.754562	1.04826
NUP210	Wald ratio	1	-0.0570369	0.0489496	0.243931	0.81936	0.944559	0.858149	1.03967
STEAP1	Wald ratio	1	0.0357823	0.031412	0.254649	0.81936	1.03643	0.974544	1.10225
PLOD1	Wald ratio	1	-0.092359	0.070346	0.189208	0.81936	0.911778	0.794345	1.04657
PRH1	Wald ratio	1	0.0229715	0.0187817	0.221301	0.81936	1.02324	0.986255	1.06161
OPRL1	Wald ratio	1	0.0790336	0.0598889	0.186945	0.81936	1.08224	0.962377	1.21703
ABCC8	Wald ratio	1	-0.031562	0.0231721	0.173176	0.81936	0.968931	0.925909	1.01395
PARP4	Wald ratio	1	0.0551472	0.0423159	0.192498	0.81936	1.0567	0.972591	1.14807
PPIE	Wald ratio	1	0.0164703	0.0140849	0.242261	0.81936	1.01661	0.988926	1.04506
FAAH	Wald ratio	1	0.0667799	0.0589808	0.257537	0.81936	1.06906	0.95235	1.20007
ENGASE	Wald ratio	1	-0.0565848	0.0502404	0.260047	0.81936	0.944986	0.856367	1.04278
PAK4	Wald ratio	1	0.0681049	0.0612416	0.266108	0.81936	1.07048	0.949397	1.207
FRK	Wald ratio	1	0.0528109	0.0412	0.199906	0.81936	1.05423	0.972446	1.14289
PRKAB1	Wald ratio	1	-0.0368659	0.0317531	0.245635	0.81936	0.963805	0.90565	1.02569
CCL20	Wald ratio	1	0.0247967	0.0222315	0.264686	0.81936	1.02511	0.981398	1.07076
NRG4	Wald ratio	1	-0.0305941	0.0232455	0.188131	0.81936	0.969869	0.926672	1.01508
DHRS2	Wald ratio	1	0.0237199	0.0189118	0.209756	0.81936	1.024	0.986741	1.06267
CREG1	Wald ratio	1	0.0741869	0.0567117	0.190826	0.81936	1.07701	0.963707	1.20363
SERPINF2	Wald ratio	1	0.038463	0.0345432	0.265504	0.81936	1.03921	0.971182	1.11201
KCNF1	Wald ratio	1	-0.0403304	0.0354253	0.254928	0.81936	0.960472	0.896046	1.02953
PRKD2	Wald ratio	1	-0.0624039	0.0566093	0.270304	0.81936	0.939503	0.840836	1.04975
KHK	Wald ratio	1	-0.0272707	0.0239143	0.25414	0.81936	0.973098	0.928539	1.01979
IGF2	Wald ratio	1	-0.0740756	0.0557911	0.184267	0.81936	0.928601	0.832413	1.0359
DDO	Wald ratio	1	0.0140095	0.0124651	0.261058	0.81936	1.01411	0.989632	1.03919
AGA	Wald ratio	1	-0.0324284	0.0272126	0.233392	0.81936	0.968092	0.91781	1.02113
BCAT1	Wald ratio	1	-0.0664611	0.0544105	0.221906	0.81936	0.935699	0.841049	1.041
BACE2	Wald ratio	1	-0.017325	0.014194	0.222242	0.81936	0.982824	0.955859	1.01055
SFTPD	Wald ratio	1	-0.0145778	0.0124181	0.24043	0.81936	0.985528	0.96183	1.00981
DHFR	Wald ratio	1	0.0183236	0.0138665	0.186359	0.81936	1.01849	0.991184	1.04655
HLCS	Wald ratio	1	-0.0440641	0.0322007	0.17118	0.81936	0.956893	0.898366	1.01923
PDCD1LG2	Wald ratio	1	-0.0347238	0.0265923	0.191626	0.81936	0.965872	0.916819	1.01755
DLD	Wald ratio	1	-0.127528	0.104425	0.221996	0.81936	0.880269	0.717343	1.0802
CHRNE	Wald ratio	1	-0.0209434	0.0187337	0.263589	0.81936	0.979274	0.943969	1.0159
HAGH	Wald ratio	1	-0.020329	0.0182961	0.266521	0.81936	0.979876	0.94536	1.01565
EMILIN1	Wald ratio	1	-0.0783806	0.0687338	0.25414	0.81936	0.924612	0.808076	1.05795
ERCC5	Wald ratio	1	-0.0364074	0.0325905	0.263944	0.81936	0.964247	0.90458	1.02785
FKRP	Wald ratio	1	-0.0705767	0.0640231	0.270304	0.81936	0.931856	0.821961	1.05644
PLSCR4	Wald ratio	1	0.0865769	0.0727246	0.233859	0.81936	1.09044	0.945574	1.25749
GALR1	Wald ratio	1	0.0533514	0.0447244	0.232911	0.81936	1.0548	0.966274	1.15144
CA8	Wald ratio	1	-0.040867	0.0334095	0.221249	0.81936	0.959957	0.89911	1.02492
ZP3	Wald ratio	1	0.0187613	0.0167959	0.263985	0.81936	1.01894	0.985941	1.05304
SELL	Wald ratio	1	-0.0462836	0.03877	0.232557	0.81936	0.954771	0.884907	1.03015
PDE1A	Wald ratio	1	-0.0191879	0.0142473	0.178053	0.81936	0.980995	0.95398	1.00878
TUBB6	Wald ratio	1	-0.0707371	0.0527233	0.179704	0.81936	0.931707	0.840234	1.03314
KLHL6	Wald ratio	1	-0.084568	0.0694215	0.223155	0.81936	0.918909	0.80201	1.05285
OTOS	Wald ratio	1	0.0259865	0.0206774	0.208842	0.81936	1.02633	0.985564	1.06878
COL5A1	Wald ratio	1	-0.089053	0.0765543	0.244722	0.81936	0.914797	0.787337	1.06289
VASN	Wald ratio	1	-0.0712316	0.0635186	0.262105	0.81936	0.931246	0.822236	1.05471
FER	Wald ratio	1	0.106133	0.0829765	0.200872	0.81936	1.11197	0.945065	1.30835
PIK3C3	Wald ratio	1	-0.106422	0.0870726	0.221624	0.81936	0.899045	0.757991	1.06635
MUSK	Wald ratio	1	0.0247433	0.0226002	0.273592	0.822897	1.02505	0.980637	1.07148
C5	Wald ratio	1	0.0565156	0.0565156	0.317311	0.825674	1.05814	0.947191	1.18209
SULT1C2	Wald ratio	1	-0.0386676	0.0363475	0.287406	0.825674	0.96207	0.895916	1.03311
PRKCZ	Wald ratio	1	-0.127816	0.117875	0.278215	0.825674	0.880015	0.698478	1.10873
ESRRB	Wald ratio	1	-0.0224028	0.0229208	0.328371	0.825674	0.977846	0.934889	1.02278
DPP10	Wald ratio	1	-0.0418094	0.0425387	0.325678	0.825674	0.959053	0.882333	1.04244
FCAR	Wald ratio	1	-0.0231229	0.0238344	0.331972	0.825674	0.977142	0.932545	1.02387
SERPINI2	Wald ratio	1	-0.0455342	0.0442867	0.30387	0.825674	0.955487	0.876047	1.04213
NR1H3	Wald ratio	1	0.059596	0.059596	0.317311	0.825674	1.06141	0.944394	1.19292
PRIMA1	Wald ratio	1	0.0535205	0.0543884	0.325095	0.825674	1.05498	0.948303	1.17365
GCLC	Wald ratio	1	-0.0266581	0.0273986	0.330567	0.825674	0.973694	0.922785	1.02741
FGF1	Wald ratio	1	-0.048447	0.045576	0.287786	0.825674	0.952708	0.871294	1.04173
DAO	Wald ratio	1	-0.0524382	0.0524382	0.317311	0.825674	0.948913	0.856229	1.05163
ABCC6	Wald ratio	1	0.0328972	0.0328972	0.317311	0.825674	1.03344	0.968912	1.10227
OXER1	Wald ratio	1	0.0295024	0.0288319	0.306187	0.825674	1.02994	0.973353	1.08982
CDK18	Wald ratio	1	0.0810289	0.0768638	0.291797	0.825674	1.0844	0.932744	1.26072
EPCAM	Wald ratio	1	0.0159679	0.0148807	0.283244	0.825674	1.0161	0.986888	1.04617
CYP4V2	Wald ratio	1	0.0191532	0.018834	0.309178	0.825674	1.01934	0.982395	1.05767
ADAM32	Wald ratio	1	-0.0382873	0.0379485	0.313009	0.825674	0.962436	0.893449	1.03675
CHRM5	Wald ratio	1	-0.0172144	0.01734	0.32083	0.825674	0.982933	0.950088	1.01691
CACNG5	Wald ratio	1	0.0297973	0.0305954	0.3301	0.825674	1.03025	0.970281	1.09392
VIPR2	Wald ratio	1	-0.042004	0.0404579	0.299169	0.825674	0.958866	0.885767	1.038
MBTPS1	Wald ratio	1	-0.0531669	0.0545539	0.32977	0.825674	0.948222	0.852065	1.05523
HLA-B	Wald ratio	1	-0.0410683	0.0423223	0.331862	0.825674	0.959764	0.883362	1.04277
ITGB2	Wald ratio	1	0.0474907	0.0481369	0.32385	0.825674	1.04864	0.954223	1.15239
SNAP29	Wald ratio	1	0.0253179	0.0234941	0.281201	0.825674	1.02564	0.979483	1.07397
CYB5R3	Wald ratio	1	-0.0464763	0.0471174	0.32394	0.825674	0.954587	0.870379	1.04694
HABP4	Wald ratio	1	0.0488059	0.0500573	0.32956	0.825674	1.05002	0.951889	1.15826
NAGA	Wald ratio	1	0.0791008	0.0819008	0.334138	0.825768	1.08231	0.921802	1.27077
MASTL	Wald ratio	1	0.0171806	0.0181263	0.343218	0.839276	1.01733	0.98182	1.05412
TRPM1	Wald ratio	1	-0.0110299	0.0116542	0.34393	0.839276	0.989031	0.966695	1.01188
POMC	Wald ratio	1	0.0266449	0.0284963	0.349774	0.848201	1.027	0.971215	1.086
CD40	Wald ratio	1	0.0288413	0.0313712	0.35791	0.851958	1.02926	0.967881	1.09453
FKBP9	Wald ratio	1	0.0525614	0.0569416	0.355967	0.851958	1.05397	0.942665	1.17841
PLD1	Wald ratio	1	-0.0526259	0.0568547	0.354644	0.851958	0.948735	0.84869	1.06057
CTBS	Wald ratio	1	-0.0539177	0.0602609	0.370928	0.860106	0.94751	0.841955	1.0663
LIMK1	Wald ratio	1	-0.0965764	0.116696	0.407905	0.860106	0.907941	0.72231	1.14128
COL18A1	Wald ratio	1	-0.0205132	0.0241763	0.396168	0.860106	0.979696	0.934355	1.02724
LTF	Wald ratio	1	0.00865689	0.0103883	0.404657	0.860106	1.00869	0.988364	1.02944
NOS2	Wald ratio	1	-0.0118391	0.0135769	0.383208	0.860106	0.988231	0.96228	1.01488
SEMA4D	Wald ratio	1	0.0603767	0.067857	0.373593	0.860106	1.06224	0.929951	1.21334
RNPEP	Wald ratio	1	0.0300991	0.0353085	0.393959	0.860106	1.03056	0.961649	1.1044
PLXNC1	Wald ratio	1	-0.0538189	0.0636788	0.398021	0.860106	0.947604	0.836416	1.07357
CHRFAM7A	Wald ratio	1	-0.0175832	0.0208801	0.399729	0.860106	0.98257	0.94317	1.02362
LGMN	Wald ratio	1	-0.0488359	0.0560709	0.383772	0.860106	0.952337	0.853223	1.06297
UGGT1	Wald ratio	1	0.0516524	0.0615433	0.401309	0.860106	1.05301	0.933352	1.18801
PIK3C2G	Wald ratio	1	0.0222141	0.0268018	0.407201	0.860106	1.02246	0.970138	1.07761
ETNPPL	Wald ratio	1	0.0340072	0.0393543	0.387516	0.860106	1.03459	0.95779	1.11755
NMT1	Wald ratio	1	-0.0252475	0.0293695	0.389982	0.860106	0.975069	0.920524	1.03284
TNKS	Wald ratio	1	-0.0391753	0.043853	0.371679	0.860106	0.961582	0.882385	1.04789
CA12	Wald ratio	1	-0.0257572	0.0307105	0.401632	0.860106	0.974572	0.91764	1.03504
WNT3	Wald ratio	1	-0.0155819	0.0171988	0.364945	0.860106	0.984539	0.951904	1.01829
C1QC	Wald ratio	1	-0.0545197	0.0657792	0.407201	0.860106	0.94694	0.832396	1.07725
DPP7	Wald ratio	1	-0.0861489	0.0952974	0.365995	0.860106	0.917458	0.761145	1.10587
OLFM3	Wald ratio	1	0.0283673	0.0345727	0.411924	0.860106	1.02877	0.961371	1.1009
TUBG2	Wald ratio	1	-0.0405038	0.0494057	0.412319	0.860106	0.960306	0.871675	1.05795
CD46	Wald ratio	1	0.0263802	0.0318463	0.407468	0.860106	1.02673	0.964603	1.09286
IFITM1	Wald ratio	1	0.0437028	0.0525855	0.405928	0.860106	1.04467	0.942363	1.15809
SLC1A7	Wald ratio	1	-0.0185302	0.0227657	0.415672	0.862463	0.98164	0.938802	1.02643
MAP4K5	Wald ratio	1	-0.0433191	0.054237	0.424464	0.871865	0.957606	0.861032	1.06501
FUCA2	Wald ratio	1	0.0480212	0.0604311	0.426821	0.871865	1.04919	0.931999	1.18112
CES1	Wald ratio	1	-0.028176	0.0356398	0.429192	0.871865	0.972217	0.906622	1.04256
PI16	Wald ratio	1	0.0182217	0.0230274	0.428766	0.871865	1.01839	0.973447	1.06541
MLKL	Wald ratio	1	-0.0403805	0.0519841	0.437285	0.879102	0.960424	0.867388	1.06344
EFEMP1	Wald ratio	1	-0.0250317	0.0322247	0.437285	0.879102	0.975279	0.915585	1.03886
CASP7	Wald ratio	1	0.0180185	0.0234033	0.441352	0.882705	1.01818	0.972532	1.06597
CHRNA5	Wald ratio	1	0.00966341	0.0130398	0.45865	0.887521	1.00971	0.984231	1.03585
MATN2	Wald ratio	1	0.0320754	0.0432321	0.458126	0.887521	1.0326	0.948703	1.12391
TMEM9B	Wald ratio	1	-0.0454766	0.0618481	0.46216	0.887521	0.955542	0.846454	1.07869
PAOX	Wald ratio	1	0.0325021	0.0426591	0.446117	0.887521	1.03304	0.950175	1.12312
GRM8	Wald ratio	1	-0.0336324	0.0454748	0.459553	0.887521	0.966927	0.884473	1.05707
NOS1	Wald ratio	1	0.0192803	0.0262491	0.462636	0.887521	1.01947	0.968344	1.07329
TDP1	Wald ratio	1	0.0209064	0.0279155	0.453907	0.887521	1.02113	0.966757	1.07855
PXDN	Wald ratio	1	0.0214876	0.0287815	0.45532	0.887521	1.02172	0.965679	1.08101
IFNAR1	Wald ratio	1	-0.0679485	0.092863	0.464347	0.887521	0.934309	0.778832	1.12082
TXN	Wald ratio	1	0.0404867	0.0603686	0.502438	0.894391	1.04132	0.925116	1.17211
TNFRSF11A	Wald ratio	1	-0.0233086	0.0365521	0.523681	0.894391	0.976961	0.909418	1.04952
CYP4F12	Wald ratio	1	-0.0138749	0.020024	0.488364	0.894391	0.986221	0.948264	1.0257
MMRN1	Wald ratio	1	-0.0249316	0.0358307	0.486543	0.894391	0.975377	0.909228	1.04634
ERAP1	Wald ratio	1	0.0118496	0.0182484	0.516112	0.894391	1.01192	0.976367	1.04877
PROC	Wald ratio	1	-0.0212482	0.0310755	0.494126	0.894391	0.978976	0.921128	1.04046
BIRC2	Wald ratio	1	0.117393	0.169911	0.489623	0.894391	1.12456	0.806032	1.56897
COL16A1	Wald ratio	1	0.0328036	0.0516769	0.52557	0.894391	1.03335	0.933809	1.1435
SPARCL1	Wald ratio	1	-0.0283504	0.0428986	0.508696	0.894391	0.972048	0.893658	1.05731
TEX14	Wald ratio	1	-0.0142738	0.0199128	0.473489	0.894391	0.985828	0.948093	1.02506
CBR1	Wald ratio	1	-0.0209449	0.0328755	0.524062	0.894391	0.979273	0.918163	1.04445
CYP4F3	Wald ratio	1	-0.00956101	0.0137983	0.488364	0.894391	0.990485	0.964056	1.01764
CAT	Wald ratio	1	-0.0202792	0.0313845	0.51818	0.894391	0.979925	0.921463	1.0421
ABL2	Wald ratio	1	0.0247493	0.0377585	0.51217	0.894391	1.02506	0.951936	1.1038
RIOK1	Wald ratio	1	0.0252936	0.039458	0.521506	0.894391	1.02562	0.949287	1.10808
KCNS3	Wald ratio	1	-0.0159456	0.0230208	0.488523	0.894391	0.984181	0.940761	1.0296
CLUL1	Wald ratio	1	-0.0108296	0.0160188	0.499005	0.894391	0.989229	0.958653	1.02078
KDSR	Wald ratio	1	0.0395942	0.0606442	0.513826	0.894391	1.04039	0.923792	1.1717
ADAMTS8	Inverse variance weighted	2	-0.0125666	0.018124	0.488078	0.894391	0.987512	0.953048	1.02322
SPOCK3	Wald ratio	1	-0.0390976	0.0596954	0.512499	0.894391	0.961657	0.855473	1.08102
TGFA	Wald ratio	1	0.0364513	0.0564738	0.518633	0.894391	1.03712	0.928451	1.15852
DCT	Wald ratio	1	-0.0319508	0.0445825	0.47358	0.894391	0.968554	0.887513	1.057
SEZ6L2	Wald ratio	1	0.0504435	0.0711814	0.478535	0.894391	1.05174	0.91478	1.2092
PRADC1	Wald ratio	1	0.0209479	0.0317049	0.508796	0.894391	1.02117	0.959643	1.08664
TPBG	Wald ratio	1	0.0175545	0.0263318	0.504985	0.894391	1.01771	0.966518	1.07161
GSTO2	Wald ratio	1	0.00965904	0.0155618	0.534804	0.900836	1.00971	0.979374	1.04098
CD151	Wald ratio	1	-0.0208104	0.0334369	0.533694	0.900836	0.979405	0.917276	1.04574
ICMT	Wald ratio	1	-0.0230316	0.0374581	0.538644	0.900836	0.977232	0.908056	1.05168
PDE2A	Wald ratio	1	0.00872217	0.0141577	0.537847	0.900836	1.00876	0.981153	1.03714
PDE8B	Wald ratio	1	-0.00827262	0.0136774	0.545286	0.905619	0.991762	0.965528	1.01871
TYRO3	Wald ratio	1	-0.0318485	0.0527901	0.546305	0.905619	0.968653	0.873439	1.07425
LRRK2	Wald ratio	1	-0.0337257	0.0562095	0.548506	0.905619	0.966837	0.865977	1.07944
IFIT1	Wald ratio	1	0.0266792	0.0453225	0.556094	0.913048	1.02704	0.939739	1.12245
LGALS9	Wald ratio	1	0.0347071	0.0668622	0.603702	0.913048	1.03532	0.908153	1.18029
STK17B	Wald ratio	1	-0.0319116	0.0603545	0.596989	0.913048	0.968592	0.86053	1.09022
MAP4K4	Wald ratio	1	-0.0322834	0.0586069	0.581738	0.913048	0.968232	0.863162	1.08609
CHST1	Wald ratio	1	0.0356928	0.0655344	0.585999	0.913048	1.03634	0.911417	1.17838
EMID1	Wald ratio	1	0.0130383	0.0235488	0.579803	0.913048	1.01312	0.967425	1.06098
ABCB8	Wald ratio	1	-0.0686963	0.127947	0.591328	0.913048	0.93361	0.726533	1.19971
CDK10	Wald ratio	1	0.0282039	0.04982	0.571315	0.913048	1.02861	0.932913	1.13411
EBPL	Inverse variance weighted	2	-0.0133966	0.0233127	0.56553	0.913048	0.986693	0.942623	1.03282
RHCE	Wald ratio	1	0.00811555	0.0156809	0.604777	0.913048	1.00815	0.977635	1.03961
LGR6	Wald ratio	1	0.025292	0.0446562	0.571141	0.913048	1.02561	0.939663	1.11943
SIGMAR1	Wald ratio	1	0.0378472	0.0725072	0.601686	0.913048	1.03857	0.900985	1.19717
FKBP11	Wald ratio	1	-0.0161942	0.0290468	0.577171	0.913048	0.983936	0.929484	1.04158
GPR85	Wald ratio	1	-0.0233837	0.0437981	0.593412	0.913048	0.976888	0.896526	1.06445
CHST3	Wald ratio	1	0.0449301	0.0784494	0.566829	0.913048	1.04595	0.896882	1.21981
ALOX5	Wald ratio	1	-0.0412259	0.0788978	0.601307	0.913048	0.959612	0.822123	1.1201
GSTT2B	Wald ratio	1	0.00614979	0.0105556	0.560157	0.913048	1.00617	0.985566	1.0272
STK33	Wald ratio	1	-0.0361178	0.0633451	0.568559	0.913048	0.964527	0.85191	1.09203
ABCA13	Wald ratio	1	0.0125184	0.0226374	0.580267	0.913048	1.0126	0.968651	1.05854
SLC47A1	Wald ratio	1	-0.0167622	0.0316195	0.596028	0.913048	0.983378	0.924283	1.04625
TNKS2	Wald ratio	1	-0.0541978	0.104094	0.602603	0.913048	0.947245	0.772423	1.16163
CFTR	Wald ratio	1	0.0242834	0.0430338	0.57256	0.913048	1.02458	0.941705	1.11475
LIPG	Inverse variance weighted	2	0.0187471	0.0386703	0.627822	0.913313	1.01892	0.94455	1.09915
SIRPB1	Inverse variance weighted	2	0.00502559	0.0103866	0.628491	0.913313	1.00504	0.984785	1.02571
GPR161	Wald ratio	1	0.0156613	0.0322139	0.626849	0.913313	1.01578	0.953632	1.08199
LTA4H	Wald ratio	1	0.0368003	0.0752005	0.624586	0.913313	1.03749	0.895303	1.20225
LSS	Wald ratio	1	-0.0266029	0.0522724	0.610802	0.913313	0.973748	0.878924	1.0788
EMILIN3	Wald ratio	1	-0.0119011	0.0241628	0.62234	0.913313	0.988169	0.942462	1.03609
RELT	Wald ratio	1	0.0283105	0.0579226	0.625009	0.913313	1.02872	0.918312	1.15239
WNK2	Wald ratio	1	-0.0260575	0.0515721	0.613374	0.913313	0.974279	0.880611	1.07791
NPC1	Wald ratio	1	0.0365038	0.0749632	0.626289	0.913313	1.03718	0.895454	1.20133
TLR2	Wald ratio	1	-0.0377392	0.0754785	0.617075	0.913313	0.962964	0.830542	1.1165
TRPV3	Wald ratio	1	0.0110474	0.0231727	0.633544	0.917221	1.01111	0.966213	1.05809
CDC42BPA	Wald ratio	1	-0.0333361	0.0733395	0.649436	0.919565	0.967213	0.837712	1.11673
MCOLN3	Wald ratio	1	-0.0138156	0.0304896	0.650459	0.919565	0.986279	0.929066	1.04702
SENP7	Wald ratio	1	-0.0301424	0.065811	0.646941	0.919565	0.970307	0.852884	1.1039
GRIN2C	Wald ratio	1	-0.00948889	0.0208444	0.648948	0.919565	0.990556	0.950902	1.03186
MAPKAPK5	Wald ratio	1	-0.00924608	0.0203622	0.64977	0.919565	0.990797	0.952033	1.03114
PEAK1	Wald ratio	1	0.0170368	0.0377481	0.651754	0.919565	1.01718	0.944642	1.09529
SSR1	Wald ratio	1	-0.0344403	0.075283	0.647328	0.919565	0.966146	0.833605	1.11976
NTSR2	Wald ratio	1	-0.0205664	0.046075	0.655332	0.921264	0.979644	0.895052	1.07223
MDM2	Wald ratio	1	0.0199185	0.0454141	0.660954	0.922482	1.02012	0.93324	1.11508
PTPN12	Wald ratio	1	0.0282432	0.0641456	0.659721	0.922482	1.02865	0.907119	1.16645
QRFPR	Wald ratio	1	0.0143223	0.0330515	0.664773	0.924487	1.01443	0.950793	1.08232
TAPBPL	Wald ratio	1	0.00775966	0.018258	0.670837	0.929588	1.00779	0.972363	1.04451
SMPDL3A	Wald ratio	1	-0.0242223	0.0587688	0.680221	0.93717	0.976069	0.869872	1.09523
NTNG1	Wald ratio	1	0.0140951	0.0343022	0.681139	0.93717	1.01419	0.94825	1.08473
AGT	Wald ratio	1	-0.0261599	0.0690081	0.704625	0.94185	0.974179	0.850938	1.11527
NID2	Wald ratio	1	-0.0227896	0.0576443	0.692585	0.94185	0.977468	0.873041	1.09439
CTSB	Wald ratio	1	0.0259669	0.067868	0.70201	0.94185	1.02631	0.898477	1.17232
ELSPBP1	Wald ratio	1	-0.00447533	0.0118694	0.706137	0.94185	0.995535	0.972642	1.01897
VIM	Wald ratio	1	-0.0193229	0.0506076	0.702596	0.94185	0.980863	0.88824	1.08314
ADAM28	Wald ratio	1	-0.0248792	0.066043	0.706387	0.94185	0.975428	0.856995	1.11023
FAT1	Wald ratio	1	-0.028901	0.0766506	0.706137	0.94185	0.971513	0.835992	1.129
CDC25B	Wald ratio	1	-0.0207658	0.0547737	0.704598	0.94185	0.979448	0.879746	1.09045
HHIP	Wald ratio	1	-0.0246892	0.0617231	0.689157	0.94185	0.975613	0.864446	1.10108
MET	Wald ratio	1	0.00759157	0.024561	0.757252	0.941859	1.00762	0.960263	1.05731
LRRC4B	Wald ratio	1	-0.0170979	0.0491016	0.727679	0.941859	0.983047	0.89285	1.08236
APOBEC3G	Wald ratio	1	-0.00780538	0.0273188	0.775097	0.941859	0.992225	0.940494	1.0468
ATIC	Wald ratio	1	-0.0146718	0.0445692	0.74201	0.941859	0.985435	0.903005	1.07539
TPCN2	Wald ratio	1	-0.0115011	0.0363684	0.751821	0.941859	0.988565	0.920551	1.0616
PDE4C	Wald ratio	1	-0.00895995	0.0314956	0.77604	0.941859	0.99108	0.931749	1.05419
GPER1	Wald ratio	1	-0.0171576	0.0490786	0.726644	0.941859	0.982989	0.892837	1.08224
AKR1C2	Wald ratio	1	0.00412662	0.0153888	0.788579	0.941859	1.00414	0.9743	1.03488
F13A1	Wald ratio	1	-0.0123359	0.0347935	0.72293	0.941859	0.98774	0.922626	1.05745
CHST9	Wald ratio	1	0.00943393	0.0260008	0.71673	0.941859	1.00948	0.959323	1.06226
ALDH7A1	Wald ratio	1	0.0199922	0.070759	0.77753	0.941859	1.02019	0.888078	1.17196
HLA-DPB1	Wald ratio	1	0.0105982	0.0330869	0.748731	0.941859	1.01065	0.947193	1.07837
TSLP	Wald ratio	1	-0.00412297	0.0161974	0.799074	0.941859	0.995886	0.964766	1.02801
SLC22A15	Wald ratio	1	0.0182518	0.0628077	0.771359	0.941859	1.01842	0.900458	1.15183
COL22A1	Wald ratio	1	0.0101889	0.0330722	0.758021	0.941859	1.01024	0.946833	1.0779
STK10	Wald ratio	1	0.0152361	0.0445054	0.732093	0.941859	1.01535	0.930536	1.1079
FFAR1	Wald ratio	1	-0.0156139	0.0434739	0.719479	0.941859	0.984507	0.904093	1.07207
ACTN2	Wald ratio	1	0.0142553	0.0454811	0.753952	0.941859	1.01436	0.927848	1.10893
AKR1C1	Wald ratio	1	-0.00506768	0.0188982	0.788579	0.941859	0.994945	0.958766	1.03249
CYP2U1	Wald ratio	1	0.0211459	0.0794572	0.79014	0.941859	1.02137	0.874074	1.19349
BMP8A	Wald ratio	1	-0.013859	0.0544016	0.798914	0.941859	0.986237	0.886489	1.09721
ULK4	Wald ratio	1	0.00621735	0.0186521	0.738883	0.941859	1.00624	0.970115	1.0437
GSTM3	Wald ratio	1	0.00406026	0.0135342	0.764177	0.941859	1.00407	0.977784	1.03106
NEK3	Wald ratio	1	-0.00777852	0.0290398	0.788809	0.941859	0.992252	0.937352	1.05037
RTN4RL1	Wald ratio	1	-0.014495	0.0543563	0.789726	0.941859	0.98561	0.886004	1.09641
OPN3	Wald ratio	1	0.00951282	0.037754	0.801065	0.941859	1.00956	0.93755	1.0871
IL4R	Wald ratio	1	0.0251415	0.0730301	0.730649	0.941859	1.02546	0.888698	1.18327
PRKG1	Wald ratio	1	-0.0128413	0.0365482	0.725325	0.941859	0.987241	0.918994	1.06056
GSTM5	Wald ratio	1	-0.00931936	0.0310645	0.764177	0.941859	0.990724	0.932202	1.05292
ALOX5AP	Wald ratio	1	0.0160309	0.0619125	0.79569	0.941859	1.01616	0.900039	1.14726
TLR10	Wald ratio	1	-0.0163088	0.050169	0.745122	0.941859	0.983823	0.891687	1.08548
ADRA1B	Wald ratio	1	-0.00736616	0.0253482	0.771359	0.941859	0.992661	0.944548	1.04322
BPHL	Wald ratio	1	-0.00812425	0.0226442	0.719761	0.941859	0.991909	0.948848	1.03692
HLA-DPA1	Wald ratio	1	0.0148953	0.0465023	0.748731	0.941859	1.01501	0.926585	1.11187
CSNK1G3	Wald ratio	1	-0.0236819	0.0697994	0.734395	0.941859	0.976596	0.851727	1.11977
CLCA4	Wald ratio	1	-0.0190985	0.06418	0.766025	0.941859	0.981083	0.865116	1.11259
ADAMTS18	Wald ratio	1	0.00254644	0.00974672	0.793891	0.941859	1.00255	0.983579	1.02189
C6orf120	Wald ratio	1	0.013271	0.036707	0.717697	0.941859	1.01336	0.943013	1.08895
MFGE8	Wald ratio	1	0.00599496	0.0186159	0.747427	0.941859	1.00601	0.969968	1.0434
BTN3A2	Wald ratio	1	0.00835887	0.0336498	0.803819	0.942241	1.00839	0.944032	1.07714
FJX1	Wald ratio	1	-0.0095485	0.0401037	0.811807	0.94589	0.990497	0.915622	1.07149
KLRC2	Wald ratio	1	-0.00286117	0.0118738	0.809583	0.94589	0.997143	0.974205	1.02062
ADAMTS14	Wald ratio	1	-0.00679321	0.0317017	0.830324	0.947157	0.99323	0.933393	1.0569
KLHL32	Wald ratio	1	-0.0120697	0.0584628	0.836438	0.947157	0.988003	0.881036	1.10796
LYZ	Wald ratio	1	0.00587895	0.0293947	0.841481	0.947157	1.0059	0.949581	1.06555
BMPR1B	Wald ratio	1	0.00890424	0.0445212	0.841481	0.947157	1.00894	0.924634	1.10094
ALDH6A1	Wald ratio	1	0.0144555	0.0732743	0.843609	0.947157	1.01456	0.878831	1.17125
ITIH4	Wald ratio	1	-0.0065285	0.0303109	0.829467	0.947157	0.993493	0.936189	1.0543
NMB	Wald ratio	1	0.0083623	0.0367344	0.819924	0.947157	1.0084	0.938345	1.08368
FBN2	Wald ratio	1	-0.00339139	0.0172113	0.843793	0.947157	0.996614	0.963555	1.03081
RPS6KA5	Wald ratio	1	0.0149939	0.0695715	0.829364	0.947157	1.01511	0.885709	1.16341
ITGAV	Wald ratio	1	-0.00985756	0.0466338	0.832589	0.947157	0.990191	0.903698	1.08496
NNMT	Wald ratio	1	0.0142334	0.0641065	0.824292	0.947157	1.01434	0.894567	1.15014
EPHX2	Wald ratio	1	0.00558048	0.0240538	0.816538	0.947157	1.0056	0.959287	1.05414
RBBP9	Wald ratio	1	0.0100505	0.0521137	0.847071	0.947157	1.0101	0.912021	1.11873
ATP2A2	Wald ratio	1	0.0102739	0.0530264	0.846372	0.947157	1.01033	0.910594	1.12098
C1QTNF6	Wald ratio	1	-0.00878249	0.058062	0.87977	0.960548	0.991256	0.884632	1.11073
ACP6	Wald ratio	1	0.00230827	0.0170812	0.892505	0.960548	1.00231	0.96931	1.03644
ARSA	Wald ratio	1	-0.00573301	0.0450147	0.898657	0.960548	0.994283	0.910317	1.08599
ATG4C	Wald ratio	1	0.0148686	0.0876463	0.865291	0.960548	1.01498	0.854774	1.20521
OXTR	Wald ratio	1	-0.0022633	0.014367	0.874824	0.960548	0.997739	0.970035	1.02623
SUMF1	Wald ratio	1	-0.00511983	0.0385694	0.894396	0.960548	0.994893	0.922456	1.07302
ABCB4	Wald ratio	1	0.00801139	0.057682	0.889538	0.960548	1.00804	0.900284	1.1287
SPOCK1	Wald ratio	1	-0.00480948	0.033885	0.887131	0.960548	0.995202	0.931253	1.06354
TRIB3	Wald ratio	1	0.0052287	0.039542	0.894801	0.960548	1.00524	0.930276	1.08625
LRPAP1	Wald ratio	1	0.00932011	0.0730893	0.898531	0.960548	1.00936	0.874647	1.16483
STIM2	Wald ratio	1	0.0071735	0.0493178	0.884352	0.960548	1.0072	0.914398	1.10942
PTPN13	Wald ratio	1	-0.00367867	0.0266704	0.890295	0.960548	0.996328	0.945584	1.0498
KLHL9	Wald ratio	1	0.0120924	0.0832244	0.884475	0.960548	1.01217	0.859824	1.1915
IL17RC	Wald ratio	1	0.00896295	0.0521481	0.863536	0.960548	1.009	0.910968	1.11759
GABRA2	Wald ratio	1	-0.00803401	0.0532782	0.880138	0.960548	0.991998	0.893634	1.10119
PLA2G5	Wald ratio	1	-0.00472737	0.0309195	0.878483	0.960548	0.995284	0.936759	1.05747
QSOX1	Wald ratio	1	-0.00519343	0.0418208	0.90117	0.960588	0.99482	0.916528	1.0798
BRD3	Wald ratio	1	-0.0038799	0.0341431	0.909526	0.964197	0.996128	0.931648	1.06507
SV2B	Wald ratio	1	-0.00612455	0.0527653	0.907596	0.964197	0.993894	0.896242	1.10219
RXRG	Wald ratio	1	-0.00431609	0.0418329	0.917824	0.96927	0.995693	0.917311	1.08077
TNFRSF19	Wald ratio	1	0.00419797	0.0427668	0.921806	0.96927	1.00421	0.923463	1.09201
CD37	Wald ratio	1	0.0041375	0.0417511	0.92106	0.96927	1.00415	0.925247	1.08977
SLC40A1	Wald ratio	1	0.0052056	0.0576954	0.928108	0.970636	1.00522	0.897738	1.12557
F2RL1	Wald ratio	1	-0.00282823	0.0311105	0.927565	0.970636	0.997176	0.938188	1.05987
ABCC3	Wald ratio	1	0.00268588	0.0311562	0.931302	0.971358	1.00269	0.943291	1.06583
PRLHR	Wald ratio	1	-0.0015676	0.023122	0.945948	0.977391	0.998434	0.954195	1.04472
MAPK12	Wald ratio	1	-0.00215467	0.039092	0.956044	0.977391	0.997848	0.924248	1.07731
ALDH1A3	Wald ratio	1	0.00230727	0.0431789	0.957385	0.977391	1.00231	0.920974	1.09083
NQO2	Wald ratio	1	0.00115615	0.017856	0.948374	0.977391	1.00116	0.966725	1.03682
STK38L	Wald ratio	1	-0.00347347	0.0677327	0.959101	0.977391	0.996533	0.872642	1.13801
SRD5A1	Wald ratio	1	-0.00282172	0.0499848	0.954982	0.977391	0.997182	0.904121	1.09982
CTSW	Wald ratio	1	0.000771331	0.0154266	0.960122	0.977391	1.00077	0.970965	1.03149
LAP3	Wald ratio	1	-0.0054705	0.0772708	0.94356	0.977391	0.994544	0.854771	1.15717
FAM20A	Wald ratio	1	0.0026457	0.0559376	0.962276	0.977391	1.00265	0.898533	1.11883
WDR1	Wald ratio	1	-0.00398665	0.0737531	0.956892	0.977391	0.996021	0.861963	1.15093
GFM1	Wald ratio	1	-0.00146656	0.041797	0.97201	0.984699	0.998535	0.919993	1.08378
FFAR4	Wald ratio	1	0.00121262	0.0468878	0.979367	0.986999	1.00121	0.913303	1.09759
ITGA2	Wald ratio	1	-0.000949573	0.0364003	0.979188	0.986999	0.999051	0.930257	1.07293
CISD1	Wald ratio	1	-0.00121877	0.0822671	0.98818	0.9933	0.998782	0.850048	1.17354
NEK7	Wald ratio	1	-0.000509862	0.081578	0.995013	0.995013	0.99949	0.851801	1.17279
AURKC	Wald ratio	1	-0.000162434	0.0238778	0.994572	0.995013	0.999838	0.954123	1.04774
Supplementary Table 6b. Mendelian Randomization Analysis Results for Lumbarspinalcord Gene Expression and ALS Outcomes of SNPs within ±100kb of the TSS with FDR<0.05
Gene	Method	No.SNP	b	se	pval	FDR	or	or_lci95	or_uci95
GDF9	Wald ratio	1	-0.128635	0.0326347	8.09174e-05	0.0273501	0.879295	0.824813	0.937376
GAK	Wald ratio	1	0.464827	0.137756	0.00074012	0.0785751	1.59174	1.2151	2.08513
MAPT	Wald ratio	1	0.0811366	0.0236198	0.000592304	0.0785751	1.08452	1.03546	1.13591
HLA-DOB	Wald ratio	1	-0.0632061	0.0190902	0.000929883	0.0785751	0.93875	0.904274	0.97454
STK32C	Wald ratio	1	0.121126	0.0418304	0.00378372	0.213149	1.12877	1.03991	1.22521
NTM	Wald ratio	1	0.116585	0.0396259	0.00325943	0.213149	1.12365	1.03969	1.2144
SULT1A1	Wald ratio	1	0.0826151	0.0295935	0.00524373	0.220353	1.08612	1.02492	1.15099
WFIKKN1	Wald ratio	1	-0.0670387	0.0243326	0.00586738	0.220353	0.935159	0.891606	0.980839
SULT1A2	Wald ratio	1	-0.0751755	0.0269285	0.00524373	0.220353	0.927581	0.879893	0.977853
PLA2G12A	Wald ratio	1	0.150639	0.0558662	0.00700874	0.236896	1.16258	1.042	1.29711
CDC25A	Wald ratio	1	-0.0702038	0.0265458	0.00817807	0.25129	0.932204	0.884942	0.98199
MAN1B1	Wald ratio	1	-0.190337	0.0731657	0.00928308	0.261473	0.826681	0.716239	0.954152
ARSI	Wald ratio	1	0.0848057	0.0330635	0.0103195	0.268307	1.08851	1.0202	1.16138
PRKCB	Wald ratio	1	0.0679024	0.0272031	0.0125559	0.303135	1.07026	1.01469	1.12887
THNSL2	Wald ratio	1	0.025361	0.0104858	0.0155802	0.329131	1.02569	1.00482	1.04698
GPR27	Wald ratio	1	0.107417	0.0441857	0.0150558	0.329131	1.1134	1.02103	1.21412
CLCA2	Wald ratio	1	-0.0467205	0.0195873	0.0170677	0.339346	0.954354	0.91841	0.991705
HLCS	Wald ratio	1	-0.0722522	0.0308461	0.0191631	0.359841	0.930296	0.875718	0.988275
CHST13	Wald ratio	1	0.0298424	0.0132375	0.0241719	0.426154	1.03029	1.0039	1.05737
WIF1	Wald ratio	1	0.0599908	0.0277949	0.0309019	0.426154	1.06183	1.00553	1.12128
IL18R1	Wald ratio	1	-0.0433734	0.0199626	0.0298008	0.426154	0.957554	0.920811	0.995762
IL1RL1	Wald ratio	1	-0.056482	0.0259959	0.0298008	0.426154	0.945084	0.898136	0.994485
ATP2B4	Wald ratio	1	-0.168753	0.0777585	0.0299907	0.426154	0.844718	0.725308	0.983787
POGLUT1	Wald ratio	1	-0.0681787	0.0309903	0.0278069	0.426154	0.934094	0.879044	0.99259
SERPINE1	Wald ratio	1	-0.0547818	0.0254746	0.0315202	0.426154	0.946692	0.900584	0.99516
MTAP	Wald ratio	1	0.0797665	0.0380003	0.0358082	0.465506	1.08303	1.0053	1.16678
MR1	Wald ratio	1	-0.131172	0.0653205	0.0446295	0.538741	0.877067	0.771669	0.996861
GAA	Wald ratio	1	-0.0668104	0.0331147	0.0436388	0.538741	0.935373	0.876591	0.998096
THBS4	Wald ratio	1	-0.0615106	0.0317474	0.0526843	0.547006	0.940343	0.883613	1.00071
CADM3	Wald ratio	1	0.0516568	0.0265153	0.0513926	0.547006	1.05301	0.999687	1.10919
SMPD2	Wald ratio	1	-0.0691122	0.0357793	0.0534059	0.547006	0.933222	0.870019	1.00102
CPZ	Wald ratio	1	-0.0856159	0.0436816	0.0499958	0.547006	0.917947	0.842626	1
PPIL3	Wald ratio	1	-0.0366956	0.0186323	0.0488996	0.547006	0.96397	0.929401	0.999824
ENGASE	Wald ratio	1	-0.0726544	0.037945	0.0555271	0.552005	0.929922	0.863271	1.00172
CBLN3	Wald ratio	1	-0.0597398	0.0316269	0.0589067	0.553069	0.94201	0.885389	1.00225
MAPK12	Wald ratio	1	0.115293	0.0610373	0.0589067	0.553069	1.1222	0.995669	1.26481
CLCN2	Wald ratio	1	-0.117298	0.0628209	0.0618754	0.56524	0.88932	0.786292	1.00585
BMP7	Wald ratio	1	0.0467936	0.0270148	0.0832481	0.617038	1.04791	0.993863	1.10489
GPIHBP1	Wald ratio	1	-0.0649836	0.0373	0.0814756	0.617038	0.937083	0.871019	1.00816
EFEMP1	Wald ratio	1	-0.0557272	0.0312557	0.0745951	0.617038	0.945797	0.889596	1.00555
CA12	Wald ratio	1	-0.0730745	0.0420632	0.0823422	0.617038	0.929532	0.855971	1.00941
ADAMTS5	Wald ratio	1	0.0887625	0.0508331	0.0807842	0.617038	1.09282	0.989188	1.20731
PPIL2	Wald ratio	1	-0.0933816	0.0535641	0.0812703	0.617038	0.910846	0.820069	1.01167
ME1	Wald ratio	1	-0.0755696	0.0437306	0.0839756	0.617038	0.927215	0.851052	1.01019
CRTAP	Wald ratio	1	-0.0726012	0.0409889	0.0765205	0.617038	0.929972	0.858182	1.00777
H6PD	Wald ratio	1	-0.0533036	0.0308036	0.0835526	0.617038	0.948092	0.892545	1.0071
SRD5A3	Wald ratio	1	0.0440317	0.025643	0.0859599	0.61818	1.04502	0.993791	1.09888
ALDH8A1	Wald ratio	1	-0.0230374	0.0138476	0.0961851	0.660525	0.977226	0.95106	1.00411
MARK3	Wald ratio	1	-0.112309	0.0692472	0.104836	0.660525	0.893768	0.780334	1.02369
ENPP6	Wald ratio	1	-0.0992351	0.0592294	0.0938482	0.660525	0.90553	0.80628	1.017
SCG2	Wald ratio	1	0.114011	0.0712241	0.109436	0.660525	1.12076	0.974736	1.28867
KCNN3	Wald ratio	1	-0.0808636	0.0489438	0.0984991	0.660525	0.922319	0.837953	1.01518
LRRC17	Wald ratio	1	-0.0698615	0.0424475	0.0997981	0.660525	0.932523	0.858079	1.01342
GPR160	Wald ratio	1	0.0771087	0.0477739	0.10652	0.660525	1.08016	0.983608	1.18619
GSTZ1	Wald ratio	1	-0.0684515	0.0427369	0.109223	0.660525	0.933839	0.858803	1.01543
APOB	Wald ratio	1	-0.0542037	0.033421	0.104836	0.660525	0.947239	0.887179	1.01137
HP	Wald ratio	1	0.0507449	0.0323557	0.116801	0.680665	1.05205	0.987408	1.12093
ALDH3A2	Wald ratio	1	-0.055916	0.0355569	0.115816	0.680665	0.945619	0.881961	1.01387
ADCY1	Wald ratio	1	-0.021088	0.0135304	0.119101	0.682307	0.979133	0.953508	1.00545
AOAH	Wald ratio	1	-0.0619404	0.0399958	0.12146	0.684227	0.939939	0.86907	1.01659
PKD2	Wald ratio	1	-0.0536016	0.0352239	0.128074	0.709658	0.94781	0.884582	1.01556
PRADC1	Wald ratio	1	0.0645597	0.0429216	0.132547	0.718906	1.06669	0.980624	1.16031
HEBP1	Wald ratio	1	0.0399182	0.0274437	0.145795	0.718906	1.04073	0.986224	1.09824
ABHD12	Wald ratio	1	-0.0454715	0.0306796	0.138302	0.718906	0.955547	0.899781	1.01477
ARNT	Wald ratio	1	0.0369292	0.0248433	0.13715	0.718906	1.03762	0.988305	1.08939
MAP3K6	Wald ratio	1	-0.0654375	0.0451293	0.147059	0.718906	0.936658	0.857365	1.02328
GPR35	Wald ratio	1	0.0816788	0.0563302	0.147059	0.718906	1.08511	0.97168	1.21177
SLC27A1	Wald ratio	1	-0.0927056	0.0642237	0.148886	0.718906	0.911462	0.803656	1.03373
DNASE1	Wald ratio	1	0.137327	0.0931033	0.140213	0.718906	1.1472	0.955849	1.37687
VKORC1L1	Wald ratio	1	-0.112514	0.0770547	0.144241	0.718906	0.893585	0.768326	1.03926
LATS1	Wald ratio	1	0.0785506	0.0552763	0.155301	0.729054	1.08172	0.970648	1.2055
TG	Wald ratio	1	0.0404436	0.0284603	0.155301	0.729054	1.04127	0.984778	1.10101
LILRA2	Wald ratio	1	-0.0973628	0.0700329	0.164455	0.745666	0.907227	0.790866	1.04071
GRIN2C	Wald ratio	1	-0.035788	0.0259381	0.167665	0.745666	0.964845	0.917019	1.01516
STEAP1	Wald ratio	1	0.0388679	0.0280852	0.16638	0.745666	1.03963	0.983951	1.09847
CBR1	Wald ratio	1	0.0657567	0.0475442	0.166645	0.745666	1.06797	0.972943	1.17227
PDE6B	Wald ratio	1	0.0706633	0.0582909	0.225415	0.750699	1.07322	0.957349	1.20311
SELL	Wald ratio	1	-0.040747	0.0341323	0.232557	0.750699	0.960072	0.897945	1.0265
FUCA2	Wald ratio	1	0.0720612	0.0621397	0.246186	0.750699	1.07472	0.951484	1.21392
PRH1	Wald ratio	1	0.025351	0.0207272	0.221301	0.750699	1.02568	0.984842	1.0682
SERPINF2	Wald ratio	1	0.036795	0.0319956	0.250144	0.750699	1.03748	0.974416	1.10463
STK4	Wald ratio	1	0.102684	0.0886013	0.24648	0.750699	1.10814	0.931485	1.3183
LTF	Wald ratio	1	0.0138862	0.0119334	0.244571	0.750699	1.01398	0.990542	1.03798
CPE	Wald ratio	1	0.0370546	0.0326953	0.257074	0.750699	1.03775	0.973334	1.10643
HEXA	Wald ratio	1	-0.0929384	0.0767603	0.225987	0.750699	0.91125	0.783967	1.0592
CCL20	Wald ratio	1	0.0261125	0.0234112	0.264686	0.750699	1.02646	0.980421	1.07465
TUBB6	Wald ratio	1	-0.071771	0.0534939	0.179704	0.750699	0.930744	0.838099	1.03363
ULK4	Wald ratio	1	-0.0150763	0.0122812	0.219602	0.750699	0.985037	0.961609	1.00904
PDE1A	Wald ratio	1	-0.0182208	0.0135292	0.178053	0.750699	0.981944	0.956248	1.00833
VASN	Wald ratio	1	-0.075985	0.0677573	0.262105	0.750699	0.92683	0.811566	1.05846
OTOS	Wald ratio	1	0.037813	0.0300878	0.208842	0.750699	1.03854	0.979063	1.10162
ADAM32	Wald ratio	1	-0.0448059	0.038026	0.238679	0.750699	0.956183	0.887509	1.03017
CD300C	Wald ratio	1	0.0495702	0.0398459	0.213482	0.750699	1.05082	0.971875	1.13618
FER	Wald ratio	1	0.112074	0.0876217	0.200872	0.750699	1.1186	0.942081	1.32818
NEGR1	Wald ratio	1	-0.106174	0.0913288	0.245014	0.750699	0.899268	0.75188	1.07555
RRH	Wald ratio	1	0.0344863	0.0284423	0.225321	0.750699	1.03509	0.978964	1.09443
KHK	Wald ratio	1	0.0332596	0.0276758	0.229459	0.750699	1.03382	0.979234	1.09145
ICMT	Wald ratio	1	-0.04538	0.0336654	0.177667	0.750699	0.955634	0.894613	1.02082
KLHL6	Wald ratio	1	-0.0865997	0.0694026	0.212109	0.750699	0.917044	0.800412	1.05067
RRM1	Wald ratio	1	0.0545836	0.0427332	0.201492	0.750699	1.0561	0.971248	1.14837
SHISA2	Wald ratio	1	-0.0433689	0.0361951	0.23084	0.750699	0.957558	0.89198	1.02796
CREG1	Wald ratio	1	0.077101	0.0589395	0.190826	0.750699	1.08015	0.962308	1.21242
DLD	Wald ratio	1	-0.0986778	0.0864387	0.253623	0.750699	0.906035	0.764833	1.0733
PRKAB1	Wald ratio	1	-0.0408451	0.0351804	0.245635	0.750699	0.959978	0.896014	1.02851
ADAMTS14	Wald ratio	1	-0.0253572	0.0206615	0.21972	0.750699	0.974962	0.936268	1.01525
SCRG1	Wald ratio	1	0.0308411	0.0233967	0.187443	0.750699	1.03132	0.985096	1.07972
SNAP29	Wald ratio	1	0.027714	0.024866	0.265049	0.750699	1.0281	0.979196	1.07945
FAAH	Wald ratio	1	0.086266	0.0761912	0.257537	0.750699	1.0901	0.938879	1.26567
PPIE	Wald ratio	1	0.0189942	0.0162433	0.242261	0.750699	1.01918	0.987239	1.05215
HAGH	Wald ratio	1	-0.0239078	0.021517	0.266521	0.750699	0.976376	0.936055	1.01843
AGA	Wald ratio	1	-0.0335123	0.0281222	0.233392	0.750699	0.967043	0.915182	1.02184
ADHFE1	Wald ratio	1	0.0322247	0.0281326	0.252021	0.750699	1.03275	0.977345	1.09129
TMEM9B	Wald ratio	1	-0.065644	0.0537807	0.222242	0.750699	0.936464	0.842776	1.04057
S100A9	Wald ratio	1	0.056305	0.04626	0.22355	0.750699	1.05792	0.966219	1.15832
FRK	Wald ratio	1	0.0502401	0.0391944	0.199906	0.750699	1.05152	0.973769	1.13549
NR1H3	Wald ratio	1	0.0619788	0.0525244	0.238	0.750699	1.06394	0.959859	1.17931
NRG4	Wald ratio	1	-0.0346357	0.0287088	0.227643	0.750699	0.965957	0.913105	1.02187
DDO	Wald ratio	1	0.0157865	0.0140463	0.261058	0.750699	1.01591	0.988325	1.04427
BACE2	Wald ratio	1	-0.028508	0.0217434	0.18982	0.750699	0.971894	0.931345	1.01421
ERCC5	Wald ratio	1	-0.0325891	0.0291725	0.263944	0.750699	0.967936	0.914144	1.02489
PAK4	Wald ratio	1	0.0707965	0.0646159	0.273231	0.757266	1.07336	0.94568	1.21828
CPT1B	Wald ratio	1	0.0361645	0.0330143	0.273333	0.757266	1.03683	0.97186	1.10614
MBTPS1	Wald ratio	1	-0.0613085	0.0566639	0.279267	0.762831	0.940533	0.841668	1.05101
PLSCR4	Wald ratio	1	0.0812656	0.075201	0.279855	0.762831	1.08466	0.936011	1.25691
LY6K	Wald ratio	1	-0.023159	0.0220201	0.292926	0.779599	0.977107	0.935833	1.0202
CDK18	Wald ratio	1	0.10095	0.0957612	0.291797	0.779599	1.10622	0.916914	1.33461
ITGA9	Wald ratio	1	0.0323411	0.0306966	0.292079	0.779599	1.03287	0.972559	1.09692
COL18A1	Wald ratio	1	-0.0277495	0.0279197	0.32027	0.786279	0.972632	0.920837	1.02734
SV2B	Wald ratio	1	-0.0544866	0.0530775	0.304633	0.786279	0.946971	0.853407	1.05079
DPP10	Wald ratio	1	-0.0491157	0.0499724	0.325678	0.786279	0.952071	0.863241	1.05004
CYB5R3	Wald ratio	1	-0.0423289	0.0429127	0.32394	0.786279	0.958554	0.881229	1.04267
MUSK	Wald ratio	1	0.0332289	0.0329449	0.313157	0.786279	1.03379	0.969143	1.10274
KDSR	Wald ratio	1	-0.0473627	0.0480491	0.324273	0.786279	0.953741	0.868021	1.04793
CDK9	Wald ratio	1	0.083545	0.0821409	0.309109	0.786279	1.08713	0.925472	1.27704
SERPINI2	Wald ratio	1	-0.0473367	0.0460398	0.30387	0.786279	0.953766	0.871469	1.04383
MTOR	Wald ratio	1	-0.0613089	0.0608445	0.31363	0.786279	0.940533	0.834799	1.05966
TBK1	Wald ratio	1	0.0666362	0.067242	0.32169	0.786279	1.06891	0.936919	1.21949
ITGB2	Wald ratio	1	0.0508643	0.0515564	0.32385	0.786279	1.05218	0.951052	1.16406
NAALAD2	Wald ratio	1	-0.0414036	0.0399458	0.299971	0.786279	0.959442	0.887189	1.03758
CHRNE	Wald ratio	1	-0.02019	0.0196853	0.305061	0.786279	0.980012	0.942921	1.01856
MAPK13	Wald ratio	1	-0.0274396	0.0283858	0.333711	0.787449	0.972933	0.920281	1.0286
GREM1	Wald ratio	1	-0.0138212	0.0147007	0.34713	0.787449	0.986274	0.958261	1.01511
PRKD2	Wald ratio	1	-0.032866	0.034489	0.34062	0.787449	0.967668	0.904417	1.03534
TAF1A	Wald ratio	1	-0.0484126	0.0508536	0.341097	0.787449	0.952741	0.862357	1.0526
RNPEP	Wald ratio	1	0.0359397	0.0381273	0.345874	0.787449	1.03659	0.961953	1.11703
TDP1	Wald ratio	1	0.0255808	0.0269954	0.343334	0.787449	1.02591	0.97304	1.08165
FKRP	Wald ratio	1	-0.0438571	0.0460228	0.34062	0.787449	0.957091	0.874536	1.04744
GCLC	Wald ratio	1	-0.0372233	0.0382573	0.330567	0.787449	0.963461	0.893859	1.03848
PAOX	Wald ratio	1	0.0532563	0.0553866	0.336281	0.787449	1.0547	0.9462	1.17564
NID2	Wald ratio	1	0.0496479	0.054003	0.35791	0.795666	1.0509	0.945352	1.16823
LGALS9	Wald ratio	1	0.0608412	0.0664651	0.35999	0.795666	1.06273	0.932925	1.2106
CHRM5	Wald ratio	1	-0.0196972	0.0216318	0.362522	0.795666	0.980495	0.939793	1.02296
DHRS1	Wald ratio	1	-0.0188063	0.0206501	0.362446	0.795666	0.981369	0.942442	1.0219
HNMT	Wald ratio	1	0.0724315	0.0788055	0.358034	0.795666	1.07512	0.921247	1.25469
SEMA4D	Wald ratio	1	0.070579	0.081607	0.387113	0.813543	1.07313	0.914506	1.25927
ETNPPL	Wald ratio	1	0.038783	0.044881	0.387516	0.813543	1.03954	0.952006	1.13513
LGMN	Wald ratio	1	-0.054303	0.0623479	0.383772	0.813543	0.947145	0.838195	1.07026
MASTL	Wald ratio	1	0.0150491	0.0171147	0.379233	0.813543	1.01516	0.981674	1.04979
IL2RA	Wald ratio	1	-0.0227288	0.0256876	0.376255	0.813543	0.977528	0.92953	1.028
ITIH2	Wald ratio	1	0.0201143	0.0232088	0.386125	0.813543	1.02032	0.974944	1.0678
RELT	Wald ratio	1	0.0681089	0.077668	0.380528	0.813543	1.07048	0.919321	1.2465
CTBS	Wald ratio	1	-0.0464315	0.0541701	0.391366	0.816554	0.95463	0.858469	1.06156
ZP3	Wald ratio	1	0.0143765	0.0169357	0.395943	0.821035	1.01448	0.981358	1.04872
PTPN12	Wald ratio	1	0.0444053	0.0567714	0.43411	0.821254	1.04541	0.93532	1.16845
PI16	Wald ratio	1	0.0214935	0.0271621	0.428766	0.821254	1.02173	0.968754	1.07759
KSR2	Wald ratio	1	-0.0421916	0.0547593	0.441008	0.821254	0.958686	0.861121	1.0673
SCG3	Wald ratio	1	0.0212983	0.0267272	0.425524	0.821254	1.02153	0.969391	1.07647
CES1	Wald ratio	1	-0.0272676	0.0344908	0.429192	0.821254	0.973101	0.909492	1.04116
TRPM1	Wald ratio	1	0.00942959	0.0128794	0.464081	0.821254	1.00947	0.98431	1.03528
SORD	Wald ratio	1	0.0432451	0.0574481	0.45159	0.821254	1.04419	0.932997	1.16864
MAPKAPK5	Wald ratio	1	-0.014315	0.0181792	0.431025	0.821254	0.985787	0.95128	1.02155
GSTM4	Wald ratio	1	-0.0270735	0.0345347	0.433069	0.821254	0.97329	0.90959	1.04145
CNR1	Wald ratio	1	-0.0272012	0.0361718	0.452051	0.821254	0.973165	0.90656	1.04466
TTN	Wald ratio	1	0.0255345	0.0310626	0.411058	0.821254	1.02586	0.965269	1.09026
TSHR	Wald ratio	1	0.0179429	0.0235411	0.445944	0.821254	1.0181	0.972196	1.06618
TRIB3	Wald ratio	1	0.022417	0.0269969	0.406337	0.821254	1.02267	0.969964	1.07824
NUP210	Wald ratio	1	0.035946	0.048599	0.459515	0.821254	1.0366	0.942416	1.1402
PXDN	Wald ratio	1	0.0185584	0.0248581	0.45532	0.821254	1.01873	0.970287	1.0696
CYP4F12	Wald ratio	1	-0.0139008	0.0189828	0.463996	0.821254	0.986195	0.950177	1.02358
CD151	Wald ratio	1	-0.0278481	0.0353074	0.430268	0.821254	0.972536	0.90751	1.04222
CNGA4	Wald ratio	1	-0.0244976	0.0311324	0.431349	0.821254	0.9758	0.918038	1.0372
MATN2	Wald ratio	1	0.0389538	0.0525029	0.458126	0.821254	1.03972	0.93805	1.15241
PDIK1L	Wald ratio	1	0.0424321	0.0577885	0.462787	0.821254	1.04335	0.931617	1.16847
PARP4	Wald ratio	1	0.0349755	0.0440339	0.427029	0.821254	1.03559	0.949964	1.12894
PIK3C2G	Wald ratio	1	0.0249762	0.0301343	0.407201	0.821254	1.02529	0.966487	1.08767
CYP4F3	Wald ratio	1	-0.0105508	0.0144081	0.463996	0.821254	0.989505	0.961952	1.01785
NOTUM	Wald ratio	1	0.0118822	0.01561	0.446541	0.821254	1.01195	0.981461	1.04339
CHRNA5	Wald ratio	1	0.0105	0.0138353	0.447895	0.821254	1.01056	0.98352	1.03833
CASP7	Wald ratio	1	0.0197022	0.0255902	0.441352	0.821254	1.0199	0.970005	1.07236
EPCAM	Wald ratio	1	0.0139797	0.0179066	0.434978	0.821254	1.01408	0.979104	1.0503
PDCD1LG2	Wald ratio	1	-0.018701	0.0249982	0.454405	0.821254	0.981473	0.934543	1.03076
NOS2	Wald ratio	1	-0.0116543	0.0162146	0.472295	0.830128	0.988413	0.957495	1.02033
EBPL	Wald ratio	1	0.0183272	0.0256316	0.474593	0.830128	1.0185	0.968593	1.07097
PPWD1	Wald ratio	1	0.0320402	0.0453903	0.480261	0.830128	1.03256	0.944665	1.12863
ABI3BP	Wald ratio	1	0.0336615	0.0486221	0.488744	0.830128	1.03423	0.940223	1.13765
PPT1	Wald ratio	1	0.0498447	0.0709328	0.482241	0.830128	1.05111	0.914678	1.20789
SPARCL1	Wald ratio	1	-0.0284761	0.0401586	0.478268	0.830128	0.971926	0.898358	1.05152
OLFM2	Wald ratio	1	-0.0196877	0.0284152	0.488399	0.830128	0.980505	0.92739	1.03666
CD46	Wald ratio	1	0.0212061	0.030555	0.487663	0.830128	1.02143	0.962057	1.08447
ACACB	Wald ratio	1	0.0405297	0.0632142	0.521426	0.831458	1.04136	0.920011	1.17872
PROC	Wald ratio	1	-0.0183749	0.0268733	0.494126	0.831458	0.981793	0.931419	1.03489
RIOK1	Wald ratio	1	0.0314201	0.0490154	0.521506	0.831458	1.03192	0.937395	1.13597
ERAP1	Wald ratio	1	0.0117432	0.0180846	0.516112	0.831458	1.01181	0.976576	1.04832
VIM	Wald ratio	1	-0.0297198	0.0454052	0.51276	0.831458	0.970718	0.888062	1.06107
CAT	Wald ratio	1	-0.0205731	0.0318394	0.51818	0.831458	0.979637	0.920371	1.04272
CLUL1	Wald ratio	1	-0.010969	0.016225	0.499005	0.831458	0.989091	0.958132	1.02105
CYP2W1	Wald ratio	1	-0.019149	0.0288447	0.506776	0.831458	0.981033	0.927109	1.03809
SNCA	Wald ratio	1	-0.0250831	0.0377723	0.50665	0.831458	0.975229	0.905637	1.05017
FFAR1	Wald ratio	1	-0.022373	0.0330393	0.498301	0.831458	0.977875	0.916558	1.04329
HHIP	Wald ratio	1	-0.0486131	0.0722627	0.501121	0.831458	0.95255	0.826754	1.09749
SPOCK3	Wald ratio	1	-0.0486982	0.0743539	0.512499	0.831458	0.952469	0.823302	1.1019
SLC22A18	Wald ratio	1	0.0243949	0.0379477	0.520317	0.831458	1.02469	0.951246	1.10381
KITLG	Wald ratio	1	0.0373824	0.0590471	0.526673	0.831847	1.03809	0.924641	1.16546
AQP1	Wald ratio	1	-0.0338709	0.0531961	0.524308	0.831847	0.966696	0.870981	1.07293
PDE2A	Wald ratio	1	0.010285	0.0166945	0.537847	0.841632	1.01034	0.977814	1.04394
C1QL2	Wald ratio	1	-0.0216557	0.0351223	0.537512	0.841632	0.978577	0.913479	1.04831
GSTO2	Wald ratio	1	0.00990661	0.0161855	0.540492	0.841873	1.00996	0.978419	1.04251
COL16A1	Wald ratio	1	0.0379378	0.0651172	0.560157	0.860604	1.03867	0.914213	1.18006
GSTT2B	Wald ratio	1	0.00608157	0.0104385	0.560157	0.860604	1.0061	0.985725	1.0269
CHST3	Wald ratio	1	-0.0408709	0.0697949	0.558154	0.860604	0.959953	0.83722	1.10068
GGPS1	Wald ratio	1	0.0364461	0.0642317	0.570432	0.86984	1.03712	0.914436	1.17626
CDK10	Wald ratio	1	0.0292221	0.0516186	0.571315	0.86984	1.02965	0.930577	1.13928
KCNK1	Wald ratio	1	0.0201829	0.0361316	0.576439	0.873706	1.02039	0.950625	1.09527
MAP4K4	Wald ratio	1	-0.0312574	0.0572251	0.584916	0.880301	0.969226	0.866391	1.08427
EIF2AK1	Wald ratio	1	-0.0239876	0.0440427	0.585999	0.880301	0.976298	0.895555	1.06432
PHKG1	Wald ratio	1	-0.0232751	0.0438517	0.595579	0.890733	0.976994	0.896529	1.06468
LSS	Wald ratio	1	-0.0289909	0.0564823	0.607759	0.895116	0.971425	0.869622	1.08515
SULT1C2	Wald ratio	1	-0.0187883	0.0368539	0.610189	0.895116	0.981387	0.912998	1.0549
TEC	Wald ratio	1	0.0169226	0.03334	0.611751	0.895116	1.01707	0.95273	1.08575
RHCE	Wald ratio	1	0.00750041	0.0144923	0.604777	0.895116	1.00753	0.979312	1.03656
POMC	Wald ratio	1	0.01335	0.0258246	0.605192	0.895116	1.01344	0.96342	1.06606
NAAA	Wald ratio	1	-0.00859904	0.0173516	0.620194	0.895917	0.991438	0.958287	1.02574
CHST9	Wald ratio	1	0.0134461	0.0271323	0.620194	0.895917	1.01354	0.961046	1.0689
LACTB	Wald ratio	1	0.0132264	0.0266932	0.62025	0.895917	1.01331	0.961662	1.06774
FKBP11	Wald ratio	1	-0.0149833	0.0305017	0.623265	0.896441	0.985128	0.92796	1.04582
TGFA	Wald ratio	1	0.0201187	0.0417557	0.629935	0.896861	1.02032	0.940144	1.10734
SIDT2	Wald ratio	1	-0.0312675	0.0649714	0.630339	0.896861	0.969216	0.853328	1.10084
ADAMTS8	Wald ratio	1	-0.0111572	0.0232639	0.631518	0.896861	0.988905	0.944826	1.03504
GPC5	Wald ratio	1	-0.0249342	0.0526069	0.635519	0.898768	0.975374	0.879815	1.08131
COL9A1	Wald ratio	1	0.0191136	0.0408738	0.640052	0.901407	1.0193	0.940824	1.10432
SSR1	Wald ratio	1	-0.0359883	0.0786667	0.647328	0.904907	0.964652	0.826814	1.12547
CD38	Wald ratio	1	-0.0247278	0.0541454	0.647892	0.904907	0.975575	0.877347	1.0848
ABCC3	Wald ratio	1	-0.0200148	0.0452187	0.658038	0.912729	0.980184	0.89705	1.07102
TSLP	Wald ratio	1	-0.00780512	0.017681	0.658893	0.912729	0.992225	0.958429	1.02721
ITGA2	Wald ratio	1	0.0173735	0.0402163	0.665741	0.917987	1.01753	0.940399	1.10098
TAPBPL	Wald ratio	1	0.00765773	0.0180182	0.670837	0.917987	1.00769	0.972721	1.04391
SLC1A7	Wald ratio	1	-0.0108241	0.0252561	0.668235	0.917987	0.989234	0.941457	1.03944
SLC13A3	Wald ratio	1	-0.0194452	0.0468598	0.678167	0.919418	0.980743	0.894679	1.07509
UMPS	Wald ratio	1	0.0123672	0.0297339	0.677462	0.919418	1.01244	0.955127	1.0732
NEK3	Wald ratio	1	-0.0112183	0.0274491	0.682763	0.919418	0.988844	0.93705	1.0435
NTNG1	Wald ratio	1	0.0147592	0.0359185	0.681139	0.919418	1.01487	0.945879	1.08889
PEBP4	Wald ratio	1	0.00536421	0.020732	0.795835	0.922673	1.00538	0.965344	1.04707
P2RX4	Wald ratio	1	-0.0125605	0.0473434	0.790774	0.922673	0.987518	0.900006	1.08354
BTN3A2	Wald ratio	1	0.00725657	0.0292123	0.803819	0.922673	1.00728	0.95123	1.06664
RGS12	Wald ratio	1	-0.0213357	0.0575569	0.710869	0.922673	0.97889	0.874461	1.09579
ALDH1L1	Wald ratio	1	0.00989651	0.0392448	0.800907	0.922673	1.00995	0.935173	1.0907
OXTR	Wald ratio	1	-0.00380513	0.0176754	0.829551	0.922673	0.996202	0.962281	1.03132
LAP3	Wald ratio	1	0.0169192	0.0594734	0.77604	0.922673	1.01706	0.905155	1.14281
OPN3	Wald ratio	1	-0.0098771	0.0449957	0.826251	0.922673	0.990172	0.906587	1.08146
FBLN5	Wald ratio	1	0.0167335	0.049782	0.736769	0.922673	1.01687	0.922342	1.1211
SIRPB1	Wald ratio	1	0.00457437	0.0131264	0.727476	0.922673	1.00458	0.979069	1.03077
GSTM3	Wald ratio	1	0.00390915	0.0130305	0.764177	0.922673	1.00392	0.978602	1.02989
SLC28A1	Wald ratio	1	-0.00573766	0.0184209	0.755439	0.922673	0.994279	0.959021	1.03083
NTSR2	Wald ratio	1	-0.0169713	0.0581019	0.770213	0.922673	0.983172	0.877348	1.10176
F2RL1	Wald ratio	1	-0.00769129	0.0358195	0.829983	0.922673	0.992338	0.925059	1.06451
ALOX5	Wald ratio	1	-0.0154136	0.0729182	0.832589	0.922673	0.984705	0.853565	1.13599
ARSA	Wald ratio	1	0.0130659	0.0500858	0.794193	0.922673	1.01315	0.918418	1.11766
FAS	Wald ratio	1	0.018997	0.0785785	0.808967	0.922673	1.01918	0.873701	1.18888
ESRRB	Wald ratio	1	-0.00854158	0.0265481	0.74765	0.922673	0.991495	0.941222	1.04445
AMH	Wald ratio	1	-0.00796078	0.0235032	0.734828	0.922673	0.992071	0.947406	1.03884
ADRA1B	Wald ratio	1	-0.00959788	0.033028	0.771359	0.922673	0.990448	0.928363	1.05669
C6orf120	Wald ratio	1	0.0120883	0.0334356	0.717697	0.922673	1.01216	0.947958	1.08071
KLRC2	Wald ratio	1	-0.00273902	0.0113669	0.809583	0.922673	0.997265	0.975292	1.01973
ALDH9A1	Wald ratio	1	-0.027012	0.0717631	0.706616	0.922673	0.97335	0.845635	1.12035
KAT2B	Wald ratio	1	-0.0296923	0.104851	0.777034	0.922673	0.970744	0.790413	1.19222
DHFR	Wald ratio	1	-0.00345211	0.014918	0.817	0.922673	0.996554	0.967837	1.02612
KLKB1	Wald ratio	1	0.00655806	0.0210921	0.755858	0.922673	1.00658	0.965815	1.04906
PON1	Wald ratio	1	0.00941221	0.0291549	0.74682	0.922673	1.00946	0.95339	1.06882
SRD5A1	Wald ratio	1	0.0115241	0.0528188	0.827287	0.922673	1.01159	0.912105	1.12193
TPCN2	Wald ratio	1	-0.00897129	0.0365039	0.805866	0.922673	0.991069	0.922637	1.06458
BRD3	Wald ratio	1	-0.00938501	0.0334817	0.779245	0.922673	0.990659	0.927735	1.05785
GSTM5	Wald ratio	1	-0.00874909	0.0291636	0.764177	0.922673	0.991289	0.936215	1.0496
TRPV3	Wald ratio	1	0.00898987	0.0262327	0.731827	0.922673	1.00903	0.958461	1.06227
FAT1	Wald ratio	1	-0.0290684	0.0838252	0.728761	0.922673	0.97135	0.82418	1.1448
APOBEC3G	Wald ratio	1	-0.00767311	0.0234128	0.743115	0.922673	0.992356	0.947847	1.03896
CISD1	Wald ratio	1	-0.0206833	0.0625199	0.740775	0.922673	0.979529	0.866562	1.10722
SUMF1	Wald ratio	1	-0.0107851	0.0341043	0.751821	0.922673	0.989273	0.925307	1.05766
NEK4	Wald ratio	1	0.00939212	0.0436063	0.829467	0.922673	1.00944	0.926746	1.09951
PLTP	Wald ratio	1	0.0169209	0.0429065	0.693311	0.922673	1.01706	0.935031	1.1063
ITIH4	Wald ratio	1	-0.00633735	0.0294234	0.829467	0.922673	0.993683	0.937998	1.05267
ATIC	Wald ratio	1	-0.0123786	0.0376029	0.74201	0.922673	0.987698	0.917521	1.06324
AKR1C1	Wald ratio	1	-0.00538439	0.0200793	0.788579	0.922673	0.99463	0.956246	1.03455
STK10	Wald ratio	1	0.0170552	0.0498191	0.732093	0.922673	1.0172	0.922572	1.12154
MFGE8	Wald ratio	1	-0.00739141	0.0223638	0.741016	0.922673	0.992636	0.950065	1.03711
STK38L	Wald ratio	1	-0.013375	0.0509114	0.792773	0.922673	0.986714	0.893007	1.09025
BPHL	Wald ratio	1	-0.00809104	0.0225516	0.719761	0.922673	0.991942	0.949051	1.03677
CYP4V2	Wald ratio	1	0.00565637	0.0181921	0.755858	0.922673	1.00567	0.970445	1.04218
RBBP9	Wald ratio	1	0.0131593	0.0465636	0.777477	0.922673	1.01325	0.924867	1.11007
AKR1C2	Wald ratio	1	0.0048339	0.0180264	0.788579	0.922673	1.00485	0.969962	1.04098
ELSPBP1	Wald ratio	1	-0.00445776	0.0118227	0.706137	0.922673	0.995552	0.972748	1.01889
ITGAV	Wald ratio	1	-0.0091777	0.0434176	0.832589	0.922673	0.990864	0.910031	1.07888
FAM20A	Wald ratio	1	0.0174382	0.057622	0.762171	0.922673	1.01759	0.908918	1.13926
ADA	Wald ratio	1	-0.00852958	0.034362	0.803959	0.922673	0.991507	0.926928	1.06058
FAT4	Wald ratio	1	0.0124626	0.0429631	0.771758	0.922673	1.01254	0.930768	1.1015
F3	Wald ratio	1	-0.0276803	0.0700481	0.692724	0.922673	0.972699	0.847915	1.11585
LYZ	Wald ratio	1	0.00581581	0.029079	0.841481	0.929479	1.00583	0.950108	1.06483
CTSB	Wald ratio	1	0.00708161	0.0376613	0.85085	0.936766	1.00711	0.935444	1.08426
F13A1	Wald ratio	1	0.00815063	0.0464586	0.860735	0.938479	1.00818	0.920436	1.1043
CYP7B1	Wald ratio	1	0.0138397	0.0764478	0.856341	0.938479	1.01394	0.872844	1.17783
CRHBP	Wald ratio	1	0.00439777	0.0250482	0.86063	0.938479	1.00441	0.956288	1.05495
RGR	Wald ratio	1	0.0035124	0.0214647	0.870017	0.945549	1.00352	0.962176	1.04664
LRRC4B	Wald ratio	1	0.00988976	0.0703918	0.888268	0.957486	1.00994	0.879785	1.15935
PDE8B	Wald ratio	1	-0.00192166	0.0165559	0.907596	0.957486	0.99808	0.966213	1.031
ADAMTS18	Wald ratio	1	0.00117949	0.0101618	0.907596	0.957486	1.00118	0.981437	1.02132
PRLHR	Wald ratio	1	-0.00278724	0.0258187	0.914032	0.957486	0.997217	0.948009	1.04898
QSOX1	Wald ratio	1	-0.00516528	0.0415941	0.90117	0.957486	0.994848	0.916962	1.07935
KCNS3	Wald ratio	1	-0.00464721	0.0362483	0.897987	0.957486	0.995364	0.9271	1.06865
LRRK2	Wald ratio	1	-0.00638167	0.0597862	0.914994	0.957486	0.993639	0.883766	1.11717
CSNK1G3	Wald ratio	1	0.00797089	0.0737307	0.91391	0.957486	1.008	0.87237	1.16472
CPAMD8	Wald ratio	1	0.00377525	0.0346435	0.913223	0.957486	1.00378	0.937887	1.07431
CHRNB1	Wald ratio	1	-0.00338396	0.0287636	0.906347	0.957486	0.996622	0.94199	1.05442
ACP6	Wald ratio	1	0.00258402	0.0191218	0.892505	0.957486	1.00259	0.965707	1.04088
MET	Wald ratio	1	0.00440268	0.0305436	0.885387	0.957486	1.00441	0.946047	1.06638
RNASE6	Wald ratio	1	0.00424016	0.0413415	0.918309	0.957989	1.00425	0.926085	1.08901
TEX14	Wald ratio	1	0.00149357	0.0158862	0.925096	0.962099	1.00149	0.970792	1.03317
SLC40A1	Wald ratio	1	0.00408057	0.0452263	0.928108	0.962271	1.00409	0.918914	1.09716
ALDH16A1	Wald ratio	1	-0.00253573	0.0299216	0.932464	0.963831	0.997467	0.940652	1.05771
SFTPD	Wald ratio	1	-0.00198228	0.0257696	0.938685	0.967303	0.99802	0.948863	1.04972
PIK3C3	Wald ratio	1	0.00514613	0.0860139	0.952292	0.970715	1.00516	0.849216	1.18974
NQO2	Wald ratio	1	0.00136813	0.0211301	0.948374	0.970715	1.00137	0.960744	1.04371
KDM1B	Wald ratio	1	0.0026264	0.0450241	0.953483	0.970715	1.00263	0.917942	1.09513
WNK1	Wald ratio	1	-0.00682546	0.103064	0.947199	0.970715	0.993198	0.811532	1.21553
CTSW	Wald ratio	1	0.000795981	0.0159196	0.960122	0.974539	1.0008	0.970051	1.03252
GFM1	Wald ratio	1	-0.00174274	0.049668	0.97201	0.983651	0.998259	0.905659	1.10033
IFITM1	Wald ratio	1	0.00091754	0.0300494	0.975641	0.984378	1.00092	0.943669	1.06164
BHMT	Wald ratio	1	-0.000504824	0.0290274	0.986124	0.991994	0.999495	0.944218	1.05801
FBN2	Wald ratio	1	-9.7859e-05	0.0198654	0.99607	0.999025	0.999902	0.961718	1.0396
SSTR3	Wald ratio	1	0	0.0775068	1	1	1	0.859063	1.16406
Supplementary Table 6c. Mendelian Randomization Analysis Results for Thoracicspinalcord Gene Expression and ALS Outcomes of SNPs within ±100kb of the TSS with FDR<0.05
Gene	Method	No.SNP	b	se	pval	FDR	or	or_lci95	or_uci95
ITGAV	Wald ratio	1	-0.0387717	0.033887	0.252564	0.617345	0.96197	0.900153	1.02803
RHCE	Wald ratio	1	0.00724419	0.0139973	0.604777	0.770213	1.00727	0.980012	1.03529
KCNS3	Wald ratio	1	-0.0161245	0.0254974	0.527126	0.724799	0.984005	0.936038	1.03443
ARNT	Wald ratio	1	0.0296048	0.0193302	0.125638	0.481784	1.03005	0.991752	1.06982
PPIL3	Wald ratio	1	-0.0292997	0.0137013	0.0324793	0.357272	0.971125	0.945393	0.997558
EPCAM	Wald ratio	1	0.00789019	0.0101065	0.434978	0.683537	1.00792	0.988152	1.02809
BST1	Wald ratio	1	0.015011	0.0181015	0.406953	0.683537	1.01512	0.97974	1.05179
SRD5A3	Wald ratio	1	0.0395699	0.0230445	0.0859599	0.481784	1.04036	0.994418	1.08843
CHST13	Wald ratio	1	0.0204776	0.0130829	0.117532	0.481784	1.02069	0.994848	1.0472
EPHB3	Wald ratio	1	-0.00655737	0.0175	0.707878	0.819648	0.993464	0.959966	1.02813
GSTM5	Wald ratio	1	0.00813681	0.012155	0.503227	0.724799	1.00817	0.984435	1.03248
CD46	Wald ratio	1	0.0228356	0.0283331	0.42026	0.683537	1.0231	0.967832	1.08152
PTGFRN	Wald ratio	1	0.00481099	0.0187629	0.797634	0.835617	1.00482	0.968541	1.04246
ACP6	Wald ratio	1	0.0021938	0.0162341	0.892505	0.892505	1.0022	0.970809	1.0346
CLCA2	Wald ratio	1	-0.0289475	0.0191881	0.131396	0.481784	0.971467	0.93561	1.0087
PPIE	Wald ratio	1	0.0175886	0.0151626	0.246049	0.617345	1.01774	0.987943	1.04844
CD244	Wald ratio	1	0.00945717	0.0196418	0.630174	0.770213	1.0095	0.971377	1.04912
SUMF1	Wald ratio	1	0.0130444	0.0156178	0.40359	0.683537	1.01313	0.982587	1.04462
LTF	Wald ratio	1	0.0130536	0.0120984	0.280611	0.617345	1.01314	0.989397	1.03745
PDE1A	Wald ratio	1	-0.0184402	0.0136921	0.178053	0.559595	0.981729	0.955733	1.00843
THNSL2	Wald ratio	1	0.0261918	0.0108293	0.0155802	0.342764	1.02654	1.00498	1.04856
OXTR	Wald ratio	1	-0.00316896	0.0116459	0.785538	0.835617	0.996836	0.97434	1.01985

## Sheet: ST7-Druggable Genes
Supplementary Table 7a. Druggable genes associated with ALS when SNPs meet FDR<0.05 criteria within ±100kb of TSS
Gene	method	Tissue	No.SNP	b	se	pval	FDR	or	or_lci95	or_uci95
TBK1	Wald ratio	blood	1	0.261144	0.0456342	1.05e-08	1.18e-05	1.29841	1.18732	1.4199
TNFSF13	Wald ratio	blood	1	-0.799738	0.178454	7.41e-06	0.00166785	0.449447	0.316793	0.637648
TNFSF12	Wald ratio	blood	1	0.308252	0.0687834	7.41e-06	0.00166785	1.36104	1.18938	1.55748
CD68	Wald ratio	blood	1	-0.980085	0.218697	7.41e-06	0.00166785	0.375279	0.244453	0.57612
GPX3	Wald ratio	blood	1	0.249904	0.0542326	4.07e-06	0.00166785	1.2839	1.15443	1.42789
GPX3	Wald ratio	brain	1	-0.562824	0.0895401	3.26e-10	2.11e-07	0.569598	0.477915	0.67887
RESP18	Wald ratio	brain	1	0.107214	0.0218366	9.12e-07	0.00019689	1.11317	1.06653	1.16185
GDF9	Wald ratio	brain	1	-0.261375	0.0671785	9.99e-05	0.016189	0.769992	0.674998	0.878354
PTPRN	Wald ratio	brain	1	-1.78408	0.363368	9.12e-07	0.00019689	0.167952	0.0823912	0.342366
Supplementary Table 7b. Druggable genes associated with ALS when SNPs meet FDR<0.05 and p<5e-08 criteria within ±100kb of TSS
Gene	method	Tissue	No.SNP	b	se	pval	FDR	or	or_lci95	or_uci95
TBK1	Wald ratio	blood	1	0.250186	0.0453935	3.558e-08	3.14883e-05	1.28426	1.17494	1.40376
GPX3	Wald ratio	blood	1	0.249904	0.0542326	4.06561e-06	0.00131204	1.2839	1.15443	1.42789
CD68	Wald ratio	blood	1	-0.980085	0.218697	7.41267e-06	0.00131204	0.375279	0.244453	0.57612
TNFSF13	Wald ratio	blood	1	-0.799738	0.178454	7.41267e-06	0.00131204	0.449447	0.316793	0.637648
TNFSF12	Wald ratio	blood	1	0.308252	0.0687834	7.41267e-06	0.00131204	1.36104	1.18938	1.55748
PDE8B	Wald ratio	blood	1	-0.298545	0.0827203	0.000307272	0.0453226	0.741897	0.630857	0.872482
GPX3	Wald ratio	brain	1	-0.562824	0.0895401	3.26e-10	1.49e-07	0.569598	0.477915	0.67887
RESP18	Wald ratio	brain	1	0.107214	0.0218366	9.12e-07	0.000208739	1.11317	1.06653	1.16185
GDF9	Wald ratio	brain	1	-0.261375	0.0671785	9.99e-05	0.0137876	0.769992	0.674998	0.878354
Supplementary Table 7c. Druggable genes associated with ALS when SNPs meet FDR<0.05 and p<1e-05 criteria within ±100kb of TSS
Gene	method	Tissue	No.SNP	b	se	pval	FDR	or	or_lci95	or_uci95
TBK1	Wald ratio	blood	1	0.250186	0.0453935	3.558e-08	3.78927e-05	1.28426	1.17494	1.40376
TNFSF12	Wald ratio	blood	1	0.308252	0.0687834	7.41267e-06	0.0015789	1.36104	1.18938	1.55748
CD68	Wald ratio	blood	1	-0.980085	0.218697	7.41267e-06	0.0015789	0.375279	0.244453	0.57612
TNFSF13	Wald ratio	blood	1	-0.799738	0.178454	7.41267e-06	0.0015789	0.449447	0.316793	0.637648
GPX3	Wald ratio	blood	1	0.249904	0.0542326	4.06561e-06	0.0015789	1.2839	1.15443	1.42789
GPX3	Wald ratio	brain	1	-0.562824	0.0895401	3.2635e-10	1.8145e-07	0.569598	0.477915	0.67887
RESP18	Wald ratio	brain	1	0.107214	0.0218366	9.11526e-07	0.000253404	1.11317	1.06653	1.16185
GDF9	Wald ratio	brain	1	-0.261375	0.0671785	9.99323e-05	0.0167378	0.769992	0.674998	0.878354
PRKCB	Wald ratio	brain	1	-0.671212	0.192368	0.000484453	0.0448926	0.511089	0.35055	0.745149
Supplementary Table 7d. Druggable genes associated with ALS when SNPs meet FDR<0.05 criteria within 1mb of TSS
Gene	method	Tissue	No.SNP	b	se	pval	FDR	or	or_lci95	or_uci95
TBK1	Wald ratio	blood	1	0.244337	0.0447561	4.78009e-08	6.62521e-05	1.27677	1.16955	1.39384
TP53	Wald ratio	blood	1	1.34974	0.301181	7.41267e-06	0.00146771	3.8564	2.13704	6.95909
CD68	Wald ratio	blood	1	-0.980085	0.218697	7.41267e-06	0.00146771	0.375279	0.244453	0.57612
NLGN2	Wald ratio	blood	1	-1.12549	0.251142	7.41267e-06	0.00146771	0.324494	0.198349	0.530864
ATP1B2	Wald ratio	blood	1	-0.450805	0.100593	7.41267e-06	0.00146771	0.637115	0.523108	0.775969
TNFSF12	Wald ratio	blood	1	0.308252	0.0687834	7.41267e-06	0.00146771	1.36104	1.18938	1.55748
TNFSF13	Wald ratio	blood	1	-0.799738	0.178454	7.41267e-06	0.00146771	0.449447	0.316793	0.637648
IARS	Wald ratio	blood	1	0.302212	0.0741046	4.53878e-05	0.00705511	1.35285	1.16996	1.56433
GPX3	Wald ratio	blood	1	0.368829	0.0904874	4.58124e-05	0.00705511	1.44604	1.21103	1.72665
GPX3	Wald ratio	brain	1	-0.562824	0.0895401	3.26e-10	1.58e-07	0.569598	0.477915	0.67887
RESP18	Wald ratio	brain	1	0.107214	0.0218366	9.12e-07	0.000220133	1.11317	1.06653	1.16185
GDF9	Wald ratio	brain	1	-0.261375	0.0671785	9.99e-05	0.0160891	0.769992	0.674998	0.878354
WNT3	Wald ratio	brain	1	-0.133118	0.0377456	0.000420745	0.03387	0.875362	0.812939	0.942578
MAPT	Wald ratio	brain	1	0.11007	0.0312102	0.000420745	0.03387	1.11636	1.05011	1.18678
CRHR1	Wald ratio	brain	1	0.134033	0.0380049	0.000420745	0.03387	1.14343	1.06135	1.23186
MAP2K5	Wald ratio	brain	1	0.19329	0.0556041	0.000508591	0.0350928	1.21324	1.08796	1.35293

## Sheet: ST8-Sensitivity analyses
Supplementary Table 8a. Sensitivity Analysis Results for Blood and ALS Outcomes of SNPs within ±100kb of the TSS with FDR<0.05
Gene	Method	No.SNP	b	se	pval	or	or_lci95	or_uci95
KLKB1	MR Egger	3	-0.00821018	0.0826368	0.936957	0.991823	0.843514	1.16621
KLKB1	Weighted median	3	-0.0465521	0.0446148	0.296752	0.954515	0.874592	1.04174
CD300C	MR Egger	4	0.26335	0.254233	0.409093	1.30128	0.790613	2.1418
CD300C	Weighted median	4	0.0348012	0.036497	0.340318	1.03541	0.963934	1.11219
LTA4H	MR Egger	4	0.0377387	0.0394071	0.439294	1.03846	0.961271	1.12185
LTA4H	Weighted median	4	0.00655264	0.0273185	0.810438	1.00657	0.954095	1.06194
STK32C	MR Egger	3	-0.584317	0.255279	0.262219	0.557486	0.338015	0.919458
STK32C	Weighted median	3	0.101358	0.0454555	0.0257584	1.10667	1.01234	1.2098
VASH1	MR Egger	6	0.0835685	0.0668923	0.27967	1.08716	0.953572	1.23946
VASH1	Weighted median	6	-0.00380917	0.0230517	0.868752	0.996198	0.95219	1.04224
JAM3	MR Egger	4	1.24124	0.69478	0.215928	3.45991	0.886455	13.5043
JAM3	Weighted median	4	0.0891336	0.12522	0.476578	1.09323	0.855305	1.39733
KBTBD11	MR Egger	5	0.0357136	0.0554804	0.565586	1.03636	0.929575	1.15541
KBTBD11	Weighted median	5	0.0294563	0.0440945	0.504117	1.02989	0.944623	1.12286
AHR	MR Egger	3	-0.0851047	0.110124	0.581142	0.918416	0.740117	1.13967
AHR	Weighted median	3	-0.035108	0.0600183	0.558578	0.965501	0.85835	1.08603
LPAR1	MR Egger	3	0.0420549	0.056588	0.593123	1.04295	0.93346	1.16529
LPAR1	Weighted median	3	-0.00510878	0.0273679	0.851919	0.994904	0.942943	1.04973
MGST2	MR Egger	3	-0.0283694	0.165845	0.892144	0.972029	0.702279	1.34539
MGST2	Weighted median	3	0.0363499	0.0241288	0.131941	1.03702	0.989117	1.08724
CTSC	MR Egger	3	-0.25247	0.210994	0.443179	0.776879	0.51375	1.17478
CTSC	Weighted median	3	0.0193082	0.0291396	0.50758	1.0195	0.9629	1.07942
DDO	MR Egger	3	0.352966	0.630594	0.675141	1.42328	0.413541	4.89851
DDO	Weighted median	3	0.0170949	0.0635675	0.787988	1.01724	0.898079	1.15222
ABCC4	MR Egger	3	0.0776831	0.0786975	0.50413	1.08078	0.926294	1.26103
ABCC4	Weighted median	3	-0.00508863	0.0372021	0.891202	0.994924	0.92496	1.07018
PROK2	MR Egger	3	0.0168446	0.0533173	0.805189	1.01699	0.916075	1.12902
PROK2	Weighted median	3	0.0336919	0.0320997	0.293901	1.03427	0.971199	1.10143
NFKBIA	MR Egger	3	-0.00891807	0.0694735	0.918724	0.991122	0.864948	1.1357
NFKBIA	Weighted median	3	-0.0171108	0.0437835	0.695941	0.983035	0.902193	1.07112
P2RX7	MR Egger	3	0.105733	0.116874	0.531834	1.11153	0.883963	1.39767
P2RX7	Weighted median	3	0.0607498	0.0595538	0.307689	1.06263	0.945562	1.1942
GZMA	MR Egger	3	-0.0697356	0.337026	0.870107	0.93264	0.481761	1.8055
GZMA	Weighted median	3	0.0336609	0.083365	0.686376	1.03423	0.878329	1.21781
CYP1B1	MR Egger	4	0.0353516	0.0398876	0.468968	1.03598	0.958076	1.12023
CYP1B1	Weighted median	4	0.0397616	0.0320252	0.214395	1.04056	0.977255	1.10797
ITGA1	MR Egger	3	0.00855948	0.0584461	0.907425	1.0086	0.899429	1.13101
ITGA1	Weighted median	3	0.0376793	0.0440881	0.392752	1.0384	0.952435	1.13212
ANXA1	MR Egger	3	0.0389357	0.0550785	0.608256	1.0397	0.93331	1.15823
ANXA1	Weighted median	3	0.0101975	0.0300516	0.734358	1.01025	0.952463	1.07154
PPIL3	MR Egger	6	0.0625837	0.0662119	0.398076	1.06458	0.935016	1.21211
PPIL3	Weighted median	6	-0.0273646	0.0256544	0.286123	0.973006	0.925291	1.02318
MASTL	MR Egger	3	-0.617043	0.408258	0.372112	0.539538	0.242385	1.20099
MASTL	Weighted median	3	0.0177695	0.0345164	0.606684	1.01793	0.951341	1.08918
NT5E	MR Egger	3	-0.0910077	0.135697	0.623906	0.913011	0.69979	1.1912
NT5E	Weighted median	3	-0.0418376	0.0338629	0.216644	0.959025	0.89744	1.02484
SLC22A16	MR Egger	4	0.0038036	0.0570318	0.952894	1.00381	0.897647	1.12253
SLC22A16	Weighted median	4	0.0250475	0.027404	0.360714	1.02536	0.971742	1.08194
SMPDL3A	MR Egger	3	-0.018625	0.108343	0.89162	0.981547	0.793757	1.21377
SMPDL3A	Weighted median	3	0.0090708	0.0299162	0.761732	1.00911	0.951643	1.07005
PXDN	MR Egger	3	-0.0525758	0.0696775	0.588481	0.948782	0.827668	1.08762
PXDN	Weighted median	3	-0.0674452	0.0310496	0.0298422	0.934779	0.879587	0.993434
NLRP3	MR Egger	3	0.0128639	0.0778585	0.895758	1.01295	0.869585	1.17994
NLRP3	Weighted median	3	-0.00633263	0.0356179	0.858885	0.993687	0.926683	1.06554
Supplementary Table 8b. Sensitivity Analysis Results for Blood and ALS Outcomes of SNPs within ±100kb of the TSS with P<1e-05
Gene	Method	No.SNP	b	se	pval	or	or_lci95	or_uci95
SMPDL3A	MR Egger	3	0.00594682	0.0606739	0.937802	1.00596	0.893174	1.133
SMPDL3A	Weighted median	3	0.00308563	0.0294577	0.916576	1.00309	0.946815	1.06271
DPYD	MR Egger	3	-0.0241514	0.0774165	0.807487	0.976138	0.838712	1.13608
DPYD	Weighted median	3	-0.0177445	0.0337203	0.598732	0.982412	0.919582	1.04954
MERTK	MR Egger	3	-0.0330057	0.0669759	0.70851	0.967533	0.848506	1.10326
MERTK	Weighted median	3	-0.00673772	0.0339517	0.842693	0.993285	0.929338	1.06163
DDO	MR Egger	3	0.352966	0.630594	0.675141	1.42328	0.413541	4.8985
DDO	Weighted median	3	0.0170949	0.0629006	0.785794	1.01724	0.899254	1.15071
RNPEP	MR Egger	3	-0.112442	0.0851929	0.412776	0.893649	0.756222	1.05605
RNPEP	Weighted median	3	0.0417053	0.0319321	0.191531	1.04259	0.979335	1.10992
BCAT1	MR Egger	5	-0.109181	0.12933	0.460551	0.896568	0.695818	1.15524
BCAT1	Weighted median	5	-0.0672006	0.0403266	0.0956316	0.935008	0.86395	1.01191
[truncated: 246 more rows]

## Sheet: ST9-Colocalization
Supplementary Table 9a. Colocalization results for significant blood genes linked to SNPs within ±100kb of the TSS with FDR<0.05
[truncated: 58 more rows]

[truncated: 2 more sheets: ST10-Summary of Results, ST11-Phenome-wide MR analysis]
